# Supplementary material for: Room-temperature X-ray fragment screening with serial crystallography
Source: Nat Commun. 2025 Oct 13;16:9089. doi: 10.1038/s41467-025-64918-6 (PMC12518807; doi:10.1038/s41467-025-64918-6)
Supplement: Supplementary file 3 — Supplementary Data 1 [file 41467_2025_64918_MOESM3_ESM.xlsx]

## Sheet: F2X-Entry Screen
Fragment	SMILES	IUPAC Name	InChI Key	CAS	Product #	LOT	vendor
A1	NCC1CCCCO1	Oxan-2-ylmethanamine	NYGCBQKDTGBHSC-UHFFFAOYSA-N	6628-83-7	EN300-50951	2021-0485998	Enamine
A2	C1CC1c1cscn1	4-cyclopropyl-1,3-thiazole	PORZAPRIAFXQOU-UHFFFAOYSA-N	433217-34-6	EN300-105599	2017-0175788	Enamine
A3	OCc1cccc(Cl)c1	(3-chlorophenyl)methanol	ZSRDNPVYGSFUMD-UHFFFAOYSA-N	873-63-2	EN300-25627	2015-0026492	Enamine
A4	Nc1cccc(n1)C(F)(F)F	6-(trifluoromethyl)pyridin-2-amine	NFYYDQMFURPHCC-UHFFFAOYSA-N	34486-24-3	EN300-61496	2017-0152070	Enamine
A5	Oc1cccc2CCCc12	2,3-dihydro-1H-inden-4-ol	DPHNJPUOMLRELT-UHFFFAOYSA-N	1641-41-4	EN300-157277	2019-0342445	Enamine
A6	CSc1nccnn1	3-methylsulfanyl-1,2,4-triazine	NFHGWQLAJYTULJ-UHFFFAOYSA-N	28735-21-9	EN300-95442	2016-0095145	Enamine
A7	Nc1ncccc1CO	(2-aminopyridin-3-yl)methanol	FEIACFYXEWBKHU-UHFFFAOYSA-N	23612-57-9	EN300-195227	2016-0109864	Enamine
A8	OC(=O)C1CCCOC1	oxane-3-carboxylic acid	YEWPVCUHKJABMV-UHFFFAOYSA-N	873397-34-3	EN300-44033	2020-0409677	Enamine
A9	Nc1nsc2ncccc12	[1,2]thiazolo[5,4-b]pyridin-3-amine	NVOYVQKFZVOHPB-UHFFFAOYSA-N	56891-64-6	BD224091-1g	RRL475	BLDpharm
A10	OCCc1ccccn1	2-pyridin-2-ylethanol	BXGYBSJAZFGIPX-UHFFFAOYSA-N	103-74-2	EN300-19350	2014-0046291	Enamine
A11	CCOc1ccnc(F)c1	4-ethoxy-2-fluoropyridine	GDBFDUQCZKHTRP-UHFFFAOYSA-N	175965-82-9	BD96850-250mg	BSP609	BLDpharm
A12	CC(C)c1noc(O)n1	3-propan-2-yl-4H-1,2,4-oxadiazol-5-one	MSHWTKGAZGNGGH-UHFFFAOYSA-N	52366-04-8	EN300-72036	2010-0025425	Enamine
B1	NC(=O)c1cccnc1	pyridine-3-carboxamide	DFPAKSUCGFBDDF-UHFFFAOYSA-N	98-92-0	EN300-15612	2020-0417626	Enamine
B2	C1CNCc2ccccc12	1,2,3,4-tetrahydroisoquinoline	UWYZHKAOTLEWKK-UHFFFAOYSA-N	91-21-4	EN300-18301	2017-0215307	Enamine
B3	CCC(N)c1ccccc1O	2-(1-aminopropyl)phenol hydrochlorid	SJYRIEHMQRIBEN-UHFFFAOYSA-N	1311314-31-4	EN300-73847	R1902771	Enamine
B4	COc1ccccc1C(N)C#N	2-amino-2-(2-methoxyphenyl)acetonitrile hydrochloride	JBDLBUGZAALGCY-UHFFFAOYSA-N	639792-18-0	EN300-68547	R958623	Enamine
B5	CC(=O)c1ccccc1C(=O)O	2-acetylbenzoic acid	QDAWXRKTSATEOP-UHFFFAOYSA-N	577-56-0	EN300-25493	2014-0189974	Enamine
B6	CC(O)c1ccc(cc1)[N+](=O)[O-]	1-(4-nitrophenyl)ethanol	CRJFHXYELTYDSG-UHFFFAOYSA-N	6531-13-1	EN300-44065	2019-0295647	Enamine
B7	CCN(CC)c1cccc(NC(=O)C)c1	N-[3-(diethylamino)phenyl]acetamide	FPUKYOSOAAPHTN-UHFFFAOYSA-N	6375-46-8	AB336638	1478408	abcr GmbH
B8	CCOC(=O)N1Cc2ccncc2C1	ethyl 1,3-dihydropyrrolo[3,4-c]pyridine-2-carboxylate	NXDYQBHSITTWJS-UHFFFAOYSA-N	147740-04-3	BD163110-1g	RRX184	BLDpharm
B9	c1cc(c(cc1CON)Cl)Cl	O-[(3,4-dichlorophenyl)methyl]hydroxylamine hcl	OVMBDDNTFJQHST-UHFFFAOYSA-N	15256-10-7	BD93091	CTX432	BLDpharm
B10	B(c1ccccc1)(O)O	phenylboronic acid	HXITXNWTGFUOAU-UHFFFAOYSA-N	98-80-6	EN300-35190	2021-0457396	Enamine
B11	Oc1ccc(cc1)C(F)(F)F	4-(trifluoromethyl)phenol	BAYGVMXZJBFEMB-UHFFFAOYSA-N	402-45-9	EN300-16616	2021-0457534	Enamine
B12	c1c(cncc1C(F)(F)F)C#N	5-(trifluoromethyl)pyridine-3-carbonitrile	HAWFNLPVIMFXGB-UHFFFAOYSA-N	951624-83-2	708151-250MG	MKBZ5379V	sigma
C1	Nc1cc(ccc1Cl)C(F)(F)F	2-chloro-5-(trifluoromethyl)aniline	VKTTYIXIDXWHKW-UHFFFAOYSA-N	121-50-6	EN300-18346	2018-0285421	Enamine
C2	COc1c(F)c(F)cc(C(=O)O)c1F	2,4,5-trifluoro-3-methoxybenzoic acid	YVJHZWWMKFQKDC-UHFFFAOYSA-N	112811-65-1	EN300-179628	2021-0427450	Enamine
C3	COc1cc(Cl)nc(SC)n1	4-chloro-6-methoxy-2-methylsulfanylpyrimidine	FNYLFWGITLMOHA-UHFFFAOYSA-N	89466-42-2	EN300-4292696	2021-0470281	Enamine
C4	COc1ccnc(NN)n1	(4-methoxypyrimidin-2-yl)hydrazine	HXQPYFMXCAIHAB-UHFFFAOYSA-N	89181-80-6	EN300-31651	2010-0012102	Enamine
C5	COc1cc(CN)ccn1	(2-methoxypyridin-4-yl)methanamine	UQAHBOKPZNLKRF-UHFFFAOYSA-N	148900-69-0	EN300-27611	2020-0349719	Enamine
C6	CC(=O)Nc1ccc(C)c(Cl)c1	N-(3-chloro-4-methylphenyl)acetamide	IGLVCWPPISIXPR-UHFFFAOYSA-N	7149-79-3	EN300-129987	2013-0110418	Enamine
C7	C1CC(=O)Nc2ccccc12	3,4-dihydro-1H-quinolin-2-one	TZOYXRMEFDYWDQ-UHFFFAOYSA-N	553-03-7	EN300-18580	2021-0015432	Enamine
C8	CN1C(O)c2ccccc2C1=O	3-hydroxy-2-methyl-3H-isoindol-1-one	UCEXMNLISKKYAE-UHFFFAOYSA-N	29879-69-4	EN300-7814202	2017-0168103	Enamine
C9	COc1ccc2OCCNc2c1	6-methoxy-3,4-dihydro-2H-1,4-benzoxazine	XLJYIYIBJUWRLF-UHFFFAOYSA-N	58960-11-5	EN300-93833	2020-0417374	Enamine
C10	NC(=S)c1ccc2OCOc2c1	1,3-benzodioxole-5-carbothioamide	YHXXBQMLJHUUJU-UHFFFAOYSA-N	15884-65-8	EN300-61833	2022-0515112	Enamine
C11	CCN(CCC(=O)O)C(=O)c1cccs1	3-[ethyl(thiophene-2-carbonyl)amino]propanoic acid	MURLSDPMXFXJIW-UHFFFAOYSA-N		Z1444276491	-	Enamine
C12	CN(Cc1ccco1)c1cc(Cl)nc(N)n1	6-chloro-4-N-(furan-2-ylmethyl)-4-N-methylpyrimidine-2,4-diamine	JNMHUNLMMRLGNX-UHFFFAOYSA-N		Z285761548	-	Enamine
D1	Cc1csc(Cc2ccccn2)n1	4-methyl-2-(pyridin-2-ylmethyl)-1,3-thiazole	YKMZZWADKYKWAT-UHFFFAOYSA-N	50310-70-8	EN300-65792	2010-0060489	Enamine
D2	CCCS(=O)(=O)Nc1cc(N)c(F)cc1F	N-(5-amino-2,4-difluorophenyl)propane-1-sulfonamide	KLZYLFPBFHWHBO-UHFFFAOYSA-N	1156526-28-1	EN300-65515	2010-052778	Enamine
D3	CN1CCC(CC1)NC(=O)OC(C)(C)C	tert-butyl N-(1-methylpiperidin-4-yl)carbamate	IFWALANQXAWVQS-UHFFFAOYSA-N	607372-93-0	EN300-64976	2021-0432159	Enamine
D4	COC(=O)C(N)Cc1ccc(F)cc1	methyl 2-amino-3-(4-fluorophenyl)propanoate hydrochlorid	NCSHKOSBEYDZFY-UHFFFAOYSA-N	64282-12-8	Z1511495088	2019-0324863	Enamine
D5	CC(C)(C)OC(=O)NCc1ncccc1F	tert-butyl N-[(3-fluoropyridin-2-yl)methyl]carbamate	JKLFDXDBLLWDNO-UHFFFAOYSA-N	886851-28-1	BD316037	BTL768	BLDpharm
D6	COc1cccc(c1)C(=O)N1CCCC1	(3-methoxyphenyl)-pyrrolidin-1-ylmethanone	WMEQIJXKEGOFTK-UHFFFAOYSA-N	207558-39-2	BD01424131	CTC551	BLDpharm
D7	Fc1ccccc1S(=O)(=O)NCc1ccco1	2-fluoro-N-(furan-2-ylmethyl)benzenesulfonamide	PUDNUBFHZZXPAS-UHFFFAOYSA-N	554438-90-3	EN300-07438	R334096	Enamine
D8	CN(C)C(=O)N(C)C1CCS(=O)(=O)C1	1-(1,1-dioxothiolan-3-yl)-1,3,3-trimethylurea	YBDUCJOFQJTISO-UHFFFAOYSA-N	507456-54-4	BD01450297	CTL508	BLDpharm
D9	COC(=O)c1cc(ccc1)Br	methyl 3-bromobenzoate	KMFJVYMFCAIRAN-UHFFFAOYSA-N	618-89-3	EN300-156402	2020-0382450	Enamine
D10	Cc1ccc(cc1)NC(C)(C)C(=O)O	2-methyl-2-(4-methylanilino)propanoic acid	SDRDMLFVFFTPAW-UHFFFAOYSA-N	117755-94-9	CBR01170-1G	B02663097	sigma
D11	OC(=O)CCc1nccs1	3-(1,3-thiazol-2-yl)propanoic acid	OJTQVDTVCPIZQH-UHFFFAOYSA-N	144163-65-5	EN300-50490	2021-0453797	Enamine
D12	CCN(CCO)c1cc(OC)ncn1	2-[ethyl-(6-methoxypyrimidin-4-yl)amino]ethanol	QCVCJLDCBHPMAC-UHFFFAOYSA-N		Z1454307959	-	Enamine
E1	COC(=O)c1cccc(N)c1O	methyl 3-amino-2-hydroxybenzoate	OMWQHVRUXLRZRC-UHFFFAOYSA-N	35748-34-6	EN300-66964	2018-0217379	Enamine
E2	COC(=O)C1CCCCN1	methyl piperidine-2-carboxylate hydrochloride	CXQTTWVBUDFUNO-UHFFFAOYSA-N	41994-45-0	EN300-23808	2020-0383874	Enamine
E3	O=C1CCN(C(=O)N1)c1ccccc1	1-phenyl-1,3-diazinane-2,4-dione	IYBINJWRHRKLTJ-UHFFFAOYSA-N	15533-68-3	EN300-66200	2016-0129561	Enamine
E4	Nc1cc(no1)c1ccccc1	3-phenyl-1,2-oxazol-5-amine	HLOHVVZZMMMDMM-UHFFFAOYSA-N	4369-55-5	EN300-23673	2019-0312052	Enamine
E5	Cc1ccccc1CC(=O)N	2-(2-methylphenyl)acetamide	AZWFNQKHHGQCET-UHFFFAOYSA-N	40089-14-3	EN300-68898	R976767	Enamine
E6	OC1CC2CCC(C1)N2Cc1ccccc1	8-benzyl-8-azabicyclo[3.2.1]octan-3-ol	HCBGIBWAPOFRKI-UHFFFAOYSA-N	3804-68-0	AG126591	WGHK12659172701	angel pharmatech
E7	CN1CCCc2cc(CN)ccc12	(1-methyl-3,4-dihydro-2H-quinolin-6-yl)methanamine	YWWOJPNCKNCDOR-UHFFFAOYSA-N	797807-54-6	EN300-57206	R2025419	Enamine
E8	COCCc1nnc(N)o1	5-(2-methoxyethyl)-1,3,4-oxadiazol-2-amine	NOHAGGWBLILEEG-UHFFFAOYSA-N	302842-61-1	F2158-1604	-	Life Chemicals
E9	COC(=O)Cc1ccc(OC)cc1OC	methyl 2-(2,4-dimethoxyphenyl)acetate	IEVKGWFWALGWGF-UHFFFAOYSA-N	55954-25-1	BD169961-1g	BSV524	BLDpharm
E10	CC(=O)Nc1c(cc(cc1)F)[N+](=O)[O-]	N-(4-fluoro-2-nitrophenyl)acetamide	UZBZEUCQENVPQB-UHFFFAOYSA-N	448-39-5	AB251755	1478430	abcr GmbH
E11	OCc1cnc(s1)N1CCOCC1	(2-morpholin-4-yl-1,3-thiazol-5-yl)methanol	VRNQHSDSVNEOKR-UHFFFAOYSA-N	921938-89-8	EN300-74349	2022-0508154	Enamine
E12	Cn1c2ccc(N)cc2oc1=O	6-amino-3-methyl-1,3-benzoxazol-2-one	FPNLXQSOWBNXCN-UHFFFAOYSA-N	99584-10-8	EN300-68306	2015-0024542	Enamine
F1	COCn1c2ccccc2nn1	1-(methoxymethyl)benzotriazole	QEIXBXXKTUNWDK-UHFFFAOYSA-N	71878-80-3	438022-1G	13015CN	sigma
F2	CCOC(=O)c1c[nH]nc1C(F)(F)F	ethyl 5-(trifluoromethyl)-1H-pyrazole-4-carboxylate	VYXIHSAEOXPAEY-UHFFFAOYSA-N	155377-19-8	EN300-73322	2021-0496422	Enamine
F3	COCCOCC(=O)Nc1cccc(F)c1	N-(3-fluorophenyl)-2-(2-methoxyethoxy)acetamide	DGGIZNHJWLTAAM-UHFFFAOYSA-N		Z218011980	-	Enamine
F4	Cc1cc(CNCCS(=O)(=O)C)ccc1Br	N-[(4-bromo-3-methylphenyl)methyl]-2-methylsulfonylethanamine	ODRAFWBQWMPBEH-UHFFFAOYSA-N	1436194-55-6	BD01415824	CGU750	BLDpharm
F5	NCCNc1ccccc1	N'-phenylethane-1,2-diamine	OCIDXARMXNJACB-UHFFFAOYSA-N	1664-40-0	EN300-81504	2017-0164228	Enamine
F6	CC(C)(C)NC(=O)C1CCCCN1	N-tert-butylpiperidine-2-carboxamide	BZRGONFHSWNSQA-UHFFFAOYSA-N	179007-60-4	EN300-64383	-	Enamine
F7	CC(C)(C)OC(=O)c1cc(ncc1)Cl	tert-butyl 2-chloropyridine-4-carboxylate	FPUSSPQEUANTGI-UHFFFAOYSA-N	295349-62-1	EN300-127861	2013-0068533	Enamine
F8	CNCc1ccc(O)cc1	4-(methylaminomethyl)phenol	AMKMYXVFAOJGGQ-UHFFFAOYSA-N	78507-19-4	EN300-97798	R1954979	Enamine
F9	Oc1ccc(cc1)c1ccccn1	4-pyridin-2-ylphenol	VQHMPVXKDCHHSR-UHFFFAOYSA-N	51035-40-6	EN300-192261	2022-0503518	Enamine
F10	CC(N)c1ccc(OCC2CC2)c(F)c1	1-[4-(cyclopropylmethoxy)-3-fluorophenyl]ethanamine	CCNWTEVVKOBOCR-UHFFFAOYSA-N	1019606-90-6	EN300-107080	R2002960	Enamine
F11	FS(=O)(=O)c1ccc(cc1)CCN	4-(2-aminoethyl)benzenesulfonyl fluoride hydrochloride	MGSKVZWGBWPBTF-UHFFFAOYSA-N	30827-99-7	EN300-6762645	2020-0401101	Enamine
F12	CC(C)NCc1ccc(nc1)N1CCCC1C	N-[[6-(2-methylpyrrolidin-1-yl)pyridin-3-yl]methyl]propan-2-amine	SCTJSXPMWCVPFZ-UHFFFAOYSA-N	1270911-03-9	BD00998697	CGZ845	BLDpharm
G1	COC(=O)c1ccc2nccnc2c1	Methyl quinoxaline-6-carboxylate	VFPWJISMXACHIG-UHFFFAOYSA-N	23088-23-5	703818-1G	67097KJV	sigma
G2	COC(=O)COc1cccc(CN)c1	methyl 2-[3-(aminomethyl)phenoxy]acetate hydrochloride	HUXMCFLTUUEWMA-UHFFFAOYSA-N	869296-24-2	EN300-76832	2018-0235022	Enamine
G3	CCOc1cccc(c1)C(=N)N	3-ethoxybenzenecarboximidamide hydrochlorid	OZPMVTBYBADRPR-UHFFFAOYSA-N	25027-74-1	EN300-93388	R1941028	Enamine
G4	COc1ccc(NC(=O)C)cc1	N-(4-methoxyphenyl)acetamide	XVAIDCNLVLTVFM-UHFFFAOYSA-N	51-66-1	EN300-15545	2015-0040846	Enamine
G5	CC(C)NC(=O)Nc1ccccc1	1-phenyl-3-propan-2-ylurea	CIBUQXSYGPGEGX-UHFFFAOYSA-N	19895-44-4	EN300-134369	2020-0392252	Enamine
G6	OC(=O)CNCc1cccc(F)c1	2-[(3-fluorophenyl)methylamino]acetic acid hydrochloride	FYGJHZLHWJYEAC-UHFFFAOYSA-N	1193387-60-8	EN300-52527	R510229	Enamine
G7	Cn1cnnc1SCC(=O)O	2-[(4-methyl-1,2,4-triazol-3-yl)sulfanyl]acetic acid	DYBWSXCOOHHRFY-UHFFFAOYSA-N	200816-06-4	EN300-65842	2010-0157864	Enamine
G8	CCNC(=O)CSc1nnc(o1)C(C)C	N-ethyl-2-[(5-propan-2-yl-1,3,4-oxadiazol-2-yl)sulfanyl]acetamide	DWIDCIXKOJCTSJ-UHFFFAOYSA-N		Z226722660	-	Enamine
G9	CC(=O)NC(CCc1ccccc1)C(=O)O	2-acetamido-4-phenylbutanoic acid	CNQZAOFOKXXEOB-UHFFFAOYSA-N	60505-02-4	BD702581	BMW726	BLDpharm
G10	Clc1nnnn1c1ccccc1	5-chloro-1-phenyltetrazole	DHELIGKVOGTMGF-UHFFFAOYSA-N	14210-25-4	EN300-19562	2020-0421628	Enamine
G11	CC(=O)Nc1cccc(CO)c1	N-[3-(hydroxymethyl)phenyl]acetamide	WIXYDGUCWPQDPW-UHFFFAOYSA-N	16375-94-3	EN300-61530	2019-0276458	Enamine
G12	O=C(N/N=C/c1cccs1)C1CC1	N-[(Z)-thiophen-2-ylmethylideneamino]cyclopropanecarboxamide	WQCIBERJKZYXCC-POHAHGRESA-N	113875-06-2	5564768	-	ChemBridge
H1	CCN(CC)CCOc1ccc(cc1)[N+](=O)[O-]	N,N-diethyl-2-(4-nitrophenoxy)ethanamine dihydrochloride	ZLZZAXUKBHFTHA-UHFFFAOYSA-N	19881-36-8	BD254766	CTC859	BLDpharm
H2	O=C(CCC1CCCC1)N1CCNCC1	3-cyclopentyl-1-piperazin-1-ylpropan-1-one	PUCYMVZANVWWKV-UHFFFAOYSA-N	423153-33-7	EN300-31331	2011-0159023	Enamine
H3	CC(N(C)C(=O)OCc1ccccc1)C(=O)O	2-[methyl(phenylmethoxycarbonyl)amino]propanoic acid	QGEQKVZQPWSOTI-UHFFFAOYSA-N	91738-83-9	BD316789	CGU407	BLDpharm
H4	O=C(NCC#N)OCc1ccccc1	benzyl N-(cyanomethyl)carbamate	DVUXKEFDAGQPQU-UHFFFAOYSA-N	3589-41-1	EN300-196428	2014-0252385	Enamine
H5	Cc1cc(NCc2cccnc2)nc(N)n1	6-methyl-4-N-(pyridin-3-ylmethyl)pyrimidine-2,4-diamine	DSSCXCDTPABWJX-UHFFFAOYSA-N	284673-76-3	BD01419015	CTL321	BLDpharm
H6	CCOC(=O)/C=C/c1ccc(N)cc1	ethyl (E)-3-(4-aminophenyl)prop-2-enoate	NRPMBSHHBFFYBF-VMPITWQZSA-N	198195-25-4	EN300-364764	2005-0012864	Enamine
H7	Oc1ccc(NC(=O)Cn2cccn2)cc1	N-(4-hydroxyphenyl)-2-pyrazol-1-ylacetamide	BSUVSWPKCMWXTE-UHFFFAOYSA-N	1152836-90-2	EN300-43503	-	Enamine
H8	CN(Cc1cnn(C)c1)C(=O)C1CCC=CC1	N-methyl-N-[(1-methylpyrazol-4-yl)methyl]cyclohex-3-ene-1-carboxamide	ZYPQFQFPTOBRQS-UHFFFAOYSA-N	1215461-16-7	BD01427694	CTL339	BLDpharm
H11 (in Screen well H9)	O=C(NCC1CCCO1)NC1CCCC1	1-cyclopentyl-3-(oxolan-2-ylmethyl)urea	GZCFMEFTVSKHDE-UHFFFAOYSA-N	1209253-21-3	EN300-251588	2015-0062940	Enamine
H12 (in Screen well H10)	c1csc(c1)CCNC(=O)c1ccncc1	N-(2-thiophen-2-ylethyl)pyridine-4-carboxamide	MBRRKSONRBUYSE-UHFFFAOYSA-N		Z29191397	-	Enamine
H13 (in Screen well H11)	C1=C(C=NN1)Br	4-Brom-1H-Pyrazol	WVGCPEDBFHEHEZ-UHFFFAOYSA-N	2075-45-8	EN300-50991	2021-0457418	Enamine
