# Supplementary material for: Room-temperature X-ray fragment screening with serial crystallography
Source: Nat Commun. 2025 Oct 13;16:9089. doi: 10.1038/s41467-025-64918-6 (PMC12518807; doi:10.1038/s41467-025-64918-6)
Supplement: Supplementary file 6 — Source Data [file 41467_2025_64918_MOESM6_ESM.xlsx]

## Sheet: Fig2b_source
RT_singlextal			RT1			RT2			cryo1			cryo2
dataset	highres		dataset	highres		dataset	highres		dataset	highres		dataset	highres
singlextal_apo_01_001	1.91		FAKP_F2X_chip04_apo_grid_fly_001	1.434		FAKP_chip_A_grid_fly_001_window_0	1.387		FAKP_14153_0_001	1.13		FAKP_14274_0_001	1.32
singlextal_apo_01_002	1.797		FAKP_F2X_chip04_apo_grid_fly_002	1.406		FAKP_chip_A_grid_fly_001_window_1	1.4		FAKP_14154_1_001	1.142		FAKP_14274_1_001	1.509
singlextal_apo_01_003	1.912		FAKP_F2X_chip04_apo_grid_fly_003	1.394		FAKP_chip_A_grid_fly_001_window_10	1.468		FAKP_14155_0_001	1.109		FAKP_14274_2_001	1.461
singlextal_apo_02_001	1.923		FAKP_F2X_chip04_apo_grid_fly_004	1.399		FAKP_chip_A_grid_fly_001_window_11	1.551		FAKP_14155_1_001	1.121		FAKP_14275_0_001	1.236
singlextal_apo_02_002	1.936		FAKP_F2X_chip04_apo_grid_fly_005	1.448		FAKP_chip_A_grid_fly_001_window_2	1.442		FAKP_14155_2_001	1.163		FAKP_14275_1_001	1.253
singlextal_apo_03_001	1.963		FAKP_F2X_chip04_apo_grid_fly_006	1.436		FAKP_chip_A_grid_fly_001_window_3	1.482		FAKP_14156_0_001	1.106		FAKP_14275_2_001	1.468
singlextal_apo_03_002	1.912		FAKP_F2X_chip04_apo_grid_fly_007	1.446		FAKP_chip_A_grid_fly_001_window_4	1.386		FAKP_14156_1_001	1.156		FAKP_14276_1_001	1.232
singlextal_apo_03_003	2.074		FAKP_F2X_chip04_apo_grid_fly_008	1.46		FAKP_chip_A_grid_fly_001_window_5	1.515		FAKP_14156_2_001	1.128		FAKP_14276_2_001	1.138
singlextal_dmso_01_001	1.968		FAKP_F2X_chip04_apo_grid_fly_009	1.436		FAKP_chip_A_grid_fly_001_window_6	1.478		FAKP_14157_0_001	1.15		FAKP_14277_0_001	1.289
singlextal_dmso_01_002	1.633		new_FAKP_F2X_chipA_grid_fly_002_window_1	1.391		FAKP_chip_A_grid_fly_001_window_7	1.46		FAKP_14157_0_002	1.112		FAKP_14277_1_001	1.34
singlextal_dmso_02_001	2.087		new_FAKP_F2X_chipA_grid_fly_002_window_10	1.511		FAKP_chip_A_grid_fly_001_window_8	1.453		FAKP_14158_0_001	1.183		FAKP_14277_2_001	1.502
singlextal_dmso_02_002	1.841		new_FAKP_F2X_chipA_grid_fly_002_window_11	1.433		FAKP_chip_A_grid_fly_001_window_9	1.653		FAKP_14158_1_001	1.136		FAKP_14278_0_001	1.156
singlextal_dmso_02_003	1.989		new_FAKP_F2X_chipA_grid_fly_002_window_2	1.377		FAKP_chip_apo_long_grid_fly_001_window_4	1.35		FAKP_14158_2_001	1.103		FAKP_14278_1_001	1.327
singlextal_dmso_03_001	2.015		new_FAKP_F2X_chipA_grid_fly_002_window_3	1.332		FAKP_chip_apo_long_grid_fly_001_window_5	1.434		FAKP_14159_1_001	1.139		FAKP_14278_2_001	1.345
singlextal_dmso_A09_001	1.598		new_FAKP_F2X_chipA_grid_fly_002_window_4	1.543		FAKP_chip_apo_short_grid_fly_001_window_2	1.429		FAKP_14160_0_001	1.199		FAKP_14278_3_001	1.244
singlextal_dmso_D07_001	1.846		new_FAKP_F2X_chipA_grid_fly_002_window_5	1.412		FAKP_chip_apo_short_grid_fly_002_window_4	1.454		FAKP_14160_1_001	1.273		FAKP_14279_1_001	1.309
singlextal_dmso_D07_002	1.825		new_FAKP_F2X_chipA_grid_fly_002_window_6	1.407		FAKP_chip_apo_short_grid_fly_002_window_5	1.495		FAKP_14161_0_001	1.113		FAKP_14279_2_001	1.347
singlextal_dmso_E03_001	2.04		new_FAKP_F2X_chipA_grid_fly_002_window_7	1.44		FAKP_chip_B_grid_fly_001_window_0	1.417		FAKP_14161_2_001	1.214		FAKP_14280_0_001	1.214
singlextal_dmso_E03_002	1.991		new_FAKP_F2X_chipA_grid_fly_002_window_8	1.412		FAKP_chip_B_grid_fly_001_window_1	1.431		FAKP_14162_0_001	1.121		FAKP_14280_1_001	1.492
singlextal_dmso_E07_001	1.964		new_FAKP_F2X_chipA_grid_fly_002_window_9	1.397		FAKP_chip_B_grid_fly_001_window_10	1.417		FAKP_14162_1_001	1.287		FAKP_14280_2_001	1.26
singlextal_dmso_E07_002	1.902		new_FAKP_F2X_chipB_grid_fly_001_window_0	1.449		FAKP_chip_B_grid_fly_001_window_11	1.511		FAKP_14162_2_001	1.158		FAKP_14282_0_001	1.236
singlextal_dmso_E12_001	1.986		new_FAKP_F2X_chipB_grid_fly_001_window_1	1.441		FAKP_chip_B_grid_fly_001_window_2_1	1.493		FAKP_14163_0_001	1.54		FAKP_14282_1_001	1.249
singlextal_dmso_E12_002	1.991		new_FAKP_F2X_chipB_grid_fly_001_window_10	1.485		FAKP_chip_B_grid_fly_001_window_2_2	1.713		FAKP_14163_2_001	1.131		FAKP_14282_2_001	1.414
singlextal_dmso_G03_001	1.776		new_FAKP_F2X_chipB_grid_fly_001_window_11	1.48		FAKP_chip_B_grid_fly_001_window_3	1.543		FAKP_14164_1_001	1.198		FAKP_14283_0_001	1.66
singlextal_dmso_G03_002	1.645		new_FAKP_F2X_chipB_grid_fly_001_window_2	1.468		FAKP_chip_B_grid_fly_001_window_4	1.578		FAKP_14164_3_001	1.132		FAKP_14283_1_001	1.337
singlextal_dmso_G08_002	1.966		new_FAKP_F2X_chipB_grid_fly_001_window_3	1.517		FAKP_chip_B_grid_fly_001_window_5	1.434		FAKP_14165_0_001	1.633		FAKP_14283_2_001	1.33
singlextal_dmso_H01_002	1.868		new_FAKP_F2X_chipB_grid_fly_001_window_4	1.468		FAKP_chip_B_grid_fly_001_window_6	1.438		FAKP_14165_1_001	1.16		FAKP_14283_3_001	1.58
singlextal_dmso_H12_001	1.621		new_FAKP_F2X_chipB_grid_fly_001_window_5	1.535		FAKP_chip_B_grid_fly_001_window_7	1.41		FAKP_14166_0_001	1.105		FAKP_14284_1_001	1.191
singlextal_dmso_H12_002	1.607		new_FAKP_F2X_chipB_grid_fly_001_window_6	1.461		FAKP_chip_B_grid_fly_001_window_8	1.729		FAKP_14166_1_001	1.191		FAKP_14284_2_001	1.147
			new_FAKP_F2X_chipB_grid_fly_001_window_7	1.418		FAKP_chip_B_grid_fly_001_window_9_1	1.557		FAKP_14166_2_001	1.134		FAKP_14285_0_001	1.191
			new_FAKP_F2X_chipB_grid_fly_001_window_8	1.445		FAKP_chip_B_grid_fly_001_window_9_2	1.59		FAKP_14167_0_001	1.124		FAKP_14285_1_001	1.339
			new_FAKP_F2X_chipB_grid_fly_001_window_9	1.477		FAKP_chip_C_grid_fly_001_window_0	1.48		FAKP_14167_1_001	1.186		FAKP_14285_2_001	1.438
			new_FAKP_F2X_chipC_grid_fly_001_window_1	1.519		FAKP_chip_C_grid_fly_001_window_10	1.578		FAKP_14167_2_001	1.207		FAKP_14286_0_001	1.175
			new_FAKP_F2X_chipC_grid_fly_001_window_10	1.662		FAKP_chip_C_grid_fly_001_window_11	1.469		FAKP_14168_0_001	1.16		FAKP_14286_1_001	1.679
			new_FAKP_F2X_chipC_grid_fly_001_window_11	1.425		FAKP_chip_C_grid_fly_001_window_2	1.445		FAKP_14168_1_001	1.155		FAKP_14286_2_001	1.294
			new_FAKP_F2X_chipC_grid_fly_001_window_2	1.424		FAKP_chip_C_grid_fly_001_window_3	1.448		FAKP_14168_2_001	1.181		FAKP_14287_0_001	1.438
			new_FAKP_F2X_chipC_grid_fly_001_window_3	1.422		FAKP_chip_C_grid_fly_001_window_4	1.445		FAKP_14169_0_001	1.178		FAKP_14287_1_001	1.192
			new_FAKP_F2X_chipC_grid_fly_001_window_4	1.486		FAKP_chip_C_grid_fly_001_window_5	1.464		FAKP_14169_2_001	1.176		FAKP_14287_2_001	1.176
			new_FAKP_F2X_chipC_grid_fly_001_window_5_1	1.446		FAKP_chip_C_grid_fly_001_window_6	1.454		FAKP_14169_3_001	1.274		FAKP_14287_3_001	1.311
			new_FAKP_F2X_chipC_grid_fly_001_window_5_2	1.518		FAKP_chip_C_grid_fly_001_window_7	1.413		FAKP_14171_0_001	1.16		FAKP_14288_0_001	1.525
			new_FAKP_F2X_chipC_grid_fly_001_window_6	1.457		FAKP_chip_C_grid_fly_001_window_8	1.457		FAKP_14171_1_001	1.112		FAKP_14288_1_001	1.381
			new_FAKP_F2X_chipC_grid_fly_001_window_7	1.553		FAKP_chip_C_grid_fly_001_window_9	1.46		FAKP_14171_2_001	1.13		FAKP_14288_2_001	1.531
			new_FAKP_F2X_chipC_grid_fly_001_window_8_1	1.45		FAKP_chip_D_grid_fly_002_window_0_1	1.438		FAKP_14172_0_001	1.152		FAKP_14289_0_001	1.409
			new_FAKP_F2X_chipC_grid_fly_001_window_8_2	1.499		FAKP_chip_D_grid_fly_002_window_0_2	1.555		FAKP_14172_1_001	1.256		FAKP_14289_1_001	1.384
			new_FAKP_F2X_chipC_grid_fly_001_window_9_1	1.483		FAKP_chip_D_grid_fly_002_window_1	1.46		FAKP_14172_2_001	1.376		FAKP_14289_2_001	1.437
			new_FAKP_F2X_chipC_grid_fly_001_window_9_2	1.464		FAKP_chip_D_grid_fly_002_window_10	1.487		FAKP_14173_0_001	1.18		FAKP_14291_0_001	1.384
			new_FAKP_F2X_chipC_grid_fly_002_window_0_1	1.503		FAKP_chip_D_grid_fly_002_window_11_1	1.567		FAKP_14173_1_001	1.292		FAKP_14291_1_001	1.417
			new_FAKP_F2X_chipC_grid_fly_002_window_0_2	1.465		FAKP_chip_D_grid_fly_002_window_11_2	1.489		FAKP_14173_2_001	1.346		FAKP_14291_2_001	1.483
			new_FAKP_F2X_chipD_grid_fly_001_window_0	1.403		FAKP_chip_D_grid_fly_002_window_2	1.405		FAKP_14173_3_001	1.286		FAKP_14292_0_001	1.465
			new_FAKP_F2X_chipD_grid_fly_001_window_1	1.435		FAKP_chip_D_grid_fly_002_window_3	1.417		FAKP_14174_0_001	1.218		FAKP_14292_1_001	1.441
			new_FAKP_F2X_chipD_grid_fly_001_window_10	1.417		FAKP_chip_D_grid_fly_002_window_4	1.456		FAKP_14174_1_001	1.154		FAKP_14292_2_001	1.501
			new_FAKP_F2X_chipD_grid_fly_001_window_11	1.435		FAKP_chip_D_grid_fly_002_window_5	1.44		FAKP_14174_2_001	1.151		FAKP_14293_0_001	1.39
			new_FAKP_F2X_chipD_grid_fly_001_window_2	1.504		FAKP_chip_D_grid_fly_002_window_6	1.427		FAKP_14175_0_001	1.228		FAKP_14293_2_001	1.231
			new_FAKP_F2X_chipD_grid_fly_001_window_3	1.396		FAKP_chip_D_grid_fly_002_window_7	1.404		FAKP_14175_1_001	1.162		FAKP_14293_3_001	1.365
			new_FAKP_F2X_chipD_grid_fly_001_window_4	1.406		FAKP_chip_D_grid_fly_002_window_8	1.416		FAKP_14175_2_001	1.248		FAKP_14295_0_001	1.119
			new_FAKP_F2X_chipD_grid_fly_001_window_5	1.412		FAKP_chip_D_grid_fly_002_window_9	1.44		FAKP_14176_0_001	1.199		FAKP_14295_1_001	1.441
			new_FAKP_F2X_chipD_grid_fly_001_window_6_1	1.434		FAKP_chip_E_grid_fly_001_window_0	1.517		FAKP_14176_1_001	1.266		FAKP_14295_2_001	1.364
			new_FAKP_F2X_chipD_grid_fly_001_window_6_2	1.471		FAKP_chip_E_grid_fly_001_window_1	1.501		FAKP_14176_2_001	1.166		FAKP_14296_0_001	1.545
			new_FAKP_F2X_chipD_grid_fly_001_window_7_1	1.408		FAKP_chip_E_grid_fly_001_window_10	1.437		FAKP_14177_0_001	1.191		FAKP_14296_1_001	1.392
			new_FAKP_F2X_chipD_grid_fly_001_window_7_2	1.488		FAKP_chip_E_grid_fly_001_window_11	1.509		FAKP_14177_1_001	1.187		FAKP_14296_2_001	1.824
			new_FAKP_F2X_chipD_grid_fly_001_window_8	1.391		FAKP_chip_E_grid_fly_001_window_2	1.558		FAKP_14177_2_001	1.173		FAKP_14297_0_001	1.458
			new_FAKP_F2X_chipD_grid_fly_001_window_9	1.415		FAKP_chip_E_grid_fly_001_window_4	1.472		FAKP_14178_0_001	1.24		FAKP_14297_1_001	1.435
			new_FAKP_F2X_chipE_grid_fly_002_window_0_1	1.498		FAKP_chip_E_grid_fly_001_window_5	1.554		FAKP_14178_1_001	1.337		FAKP_14297_2_001	1.375
			new_FAKP_F2X_chipE_grid_fly_002_window_0_2	1.507		FAKP_chip_E_grid_fly_001_window_6	1.488		FAKP_14178_2_001	1.175		FAKP_14298_0_001	1.38
			new_FAKP_F2X_chipE_grid_fly_002_window_1_1	1.436		FAKP_chip_E_grid_fly_001_window_7	1.515		FAKP_14178_3_002	1.144		FAKP_14298_1_001	1.5
			new_FAKP_F2X_chipE_grid_fly_002_window_1_2	1.561		FAKP_chip_E_grid_fly_001_window_8	1.487		FAKP_14179_0_002	1.132		FAKP_14298_3_001	1.321
			new_FAKP_F2X_chipE_grid_fly_002_window_2	1.553		FAKP_chip_E_grid_fly_001_window_9	1.474		FAKP_14179_1_002	1.112		FAKP_14300_0_001	1.409
			new_FAKP_F2X_chipE_grid_fly_017_window_10	1.402		FAKP_chip_F_grid_fly_001_window_0	1.499		FAKP_14179_2_002	1.133		FAKP_14300_1_001	1.503
			new_FAKP_F2X_chipE_grid_fly_017_window_11	1.432		FAKP_chip_F_grid_fly_001_window_10	1.427		FAKP_14180_1_001	1.147		FAKP_14300_2_001	1.693
			new_FAKP_F2X_chipE_grid_fly_017_window_2	1.408		FAKP_chip_F_grid_fly_001_window_11	1.448		FAKP_14181_0_001	1.128		FAKP_14301_0_001	1.418
			new_FAKP_F2X_chipE_grid_fly_017_window_3	1.397		FAKP_chip_F_grid_fly_001_window_2	1.442		FAKP_14181_1_001	1.137		FAKP_14301_1_001	1.381
			new_FAKP_F2X_chipE_grid_fly_017_window_4	1.421		FAKP_chip_F_grid_fly_001_window_3	1.417		FAKP_14181_2_001	1.174		FAKP_14301_2_001	1.478
			new_FAKP_F2X_chipE_grid_fly_017_window_5	1.407		FAKP_chip_F_grid_fly_001_window_4	1.437		FAKP_14182_1_001	1.207		FAKP_14302_0_001	1.837
			new_FAKP_F2X_chipE_grid_fly_017_window_6	1.475		FAKP_chip_F_grid_fly_001_window_5	1.486		FAKP_14182_1_002	1.176		FAKP_14302_1_001	1.191
			new_FAKP_F2X_chipE_grid_fly_017_window_7	1.426		FAKP_chip_F_grid_fly_001_window_6	1.495		FAKP_14182_2_001	1.145		FAKP_14302_2_001	1.396
			new_FAKP_F2X_chipE_grid_fly_017_window_8	1.412		FAKP_chip_F_grid_fly_001_window_7	1.403		FAKP_14182_3_001	1.165		FAKP_14303_0_001	1.236
			new_FAKP_F2X_chipE_grid_fly_017_window_9	1.403		FAKP_chip_F_grid_fly_001_window_8	1.411		FAKP_14182_4_001	1.565		FAKP_14303_1_001	1.356
			new_FAKP_F2X_chipF_grid_fly_002_window_0	1.451		FAKP_chip_F_grid_fly_001_window_9	1.414		FAKP_14184_0_001	1.177		FAKP_14303_2_001	1.413
			new_FAKP_F2X_chipF_grid_fly_002_window_1	1.407		FAKP_chip_G_grid_fly_001_window_0	1.43		FAKP_14184_0_002	1.186		FAKP_14303_3_001	1.38
			new_FAKP_F2X_chipF_grid_fly_002_window_10	1.436		FAKP_chip_G_grid_fly_001_window_1	1.4		FAKP_14185_1_001	1.294		FAKP_14304_0_001	1.146
			new_FAKP_F2X_chipF_grid_fly_002_window_11_1	1.498		FAKP_chip_G_grid_fly_001_window_10	1.48		FAKP_14185_2_001	1.236		FAKP_14304_1_001	1.498
			new_FAKP_F2X_chipF_grid_fly_002_window_11_2	1.442		FAKP_chip_G_grid_fly_001_window_11	1.601		FAKP_14185_2_002	1.217		FAKP_14304_2_001	1.338
			new_FAKP_F2X_chipF_grid_fly_002_window_2	1.411		FAKP_chip_G_grid_fly_001_window_2	1.398		FAKP_14186_0_001	1.209		FAKP_14305_0_001	1.135
			new_FAKP_F2X_chipF_grid_fly_002_window_3	1.442		FAKP_chip_G_grid_fly_001_window_3	1.405		FAKP_14186_1_001	1.155		FAKP_14305_1_001	1.351
			new_FAKP_F2X_chipF_grid_fly_002_window_4	1.451		FAKP_chip_G_grid_fly_001_window_4	1.409		FAKP_14186_2_001	1.247		FAKP_14305_2_001	1.332
			new_FAKP_F2X_chipF_grid_fly_002_window_5	1.51		FAKP_chip_G_grid_fly_001_window_5_1	1.57		FAKP_14187_0_001	1.144		FAKP_14305_2_002	1.472
			new_FAKP_F2X_chipF_grid_fly_002_window_6	1.369		FAKP_chip_G_grid_fly_001_window_5_2	1.824		FAKP_14187_1_001	1.183		FAKP_14306_0_001	1.262
			new_FAKP_F2X_chipF_grid_fly_002_window_7	1.403		FAKP_chip_G_grid_fly_001_window_6	1.537		FAKP_14187_2_001	1.234		FAKP_14306_1_001	1.253
			new_FAKP_F2X_chipF_grid_fly_002_window_8	1.404		FAKP_chip_G_grid_fly_001_window_7	1.424		FAKP_14188_0_001	1.118		FAKP_14306_2_002	1.577
			new_FAKP_F2X_chipF_grid_fly_002_window_9	1.397		FAKP_chip_G_grid_fly_001_window_8	1.516		FAKP_14188_1_001	1.187		FAKP_14307_0_001	1.315
			new_FAKP_F2X_chipG_grid_fly_001_window_0	1.409		FAKP_chip_G_grid_fly_001_window_9	1.464		FAKP_14188_2_001	1.204		FAKP_14307_1_001	1.519
			new_FAKP_F2X_chipG_grid_fly_001_window_1	1.381		FAKP_chip_H_grid_fly_001_window_0	1.486		FAKP_14189_0_001	1.158		FAKP_14307_1_002	1.478
			new_FAKP_F2X_chipG_grid_fly_001_window_2	1.41		FAKP_chip_H_grid_fly_001_window_1	1.432		FAKP_14189_1_001	1.266		FAKP_14307_2_001	1.793
			new_FAKP_F2X_chipG_grid_fly_001_window_3	1.923		FAKP_chip_H_grid_fly_001_window_10	1.473		FAKP_14190_0_001	1.101		FAKP_14307_3_001	1.159
			new_FAKP_F2X_chipG_grid_fly_001_window_4_1	1.51		FAKP_chip_H_grid_fly_001_window_11	1.451		FAKP_14190_1_001	1.121		FAKP_14309_0_001	1.311
			new_FAKP_F2X_chipG_grid_fly_001_window_4_2	1.516		FAKP_chip_H_grid_fly_001_window_2_1	1.636		FAKP_14191_1_001	1.252		FAKP_14309_1_001	1.531
			new_FAKP_F2X_chipG_grid_fly_001_window_5	1.425		FAKP_chip_H_grid_fly_001_window_2_2	1.725		FAKP_14191_2_001	1.209		FAKP_14310_0_001	1.19
			new_FAKP_F2X_chipG_grid_fly_001_window_6	1.797		FAKP_chip_H_grid_fly_001_window_3	1.418		FAKP_14192_1_001	1.206		FAKP_14310_1_001	1.408
			new_FAKP_F2X_chipG_grid_fly_001_window_7	1.422		FAKP_chip_H_grid_fly_001_window_4_1	1.543		FAKP_14192_2_001	1.208		FAKP_14311_1_001	1.445
			new_FAKP_F2X_chipG_grid_fly_001_window_8_1	1.414		FAKP_chip_H_grid_fly_001_window_4_2	1.482		FAKP_14194_0_001	1.126		FAKP_14311_1_002	1.236
			new_FAKP_F2X_chipG_grid_fly_001_window_8_2	1.476		FAKP_chip_H_grid_fly_001_window_5_1	1.505		FAKP_14194_1_001	1.123		FAKP_14311_2_001	1.264
			new_FAKP_F2X_chipG_grid_fly_001_window_9_1	1.552		FAKP_chip_H_grid_fly_001_window_5_2	1.568		FAKP_14194_2_001	1.221		FAKP_14312_0_001	1.48
			new_FAKP_F2X_chipG_grid_fly_001_window_9_2	1.562		FAKP_chip_H_grid_fly_001_window_6	1.642		FAKP_14194_3_001	1.164		FAKP_14312_1_001	1.243
			new_FAKP_F2X_chipG_grid_fly_003_window_0	1.423		FAKP_chip_H_grid_fly_001_window_7	1.434		FAKP_14195_0_001	1.108		FAKP_14312_2_001	1.347
			new_FAKP_F2X_chipG_grid_fly_003_window_1	1.387		FAKP_chip_H_grid_fly_001_window_8	1.661		FAKP_14195_2_001	1.107		FAKP_14312_2_002	1.418
			new_FAKP_F2X_chipH_grid_fly_001_window_0	1.386		FAKP_chip_H_grid_fly_001_window_9	1.455		FAKP_14196_0_001	1.221		FAKP_14313_1_001	1.525
			new_FAKP_F2X_chipH_grid_fly_004_window_1	1.39		FAKP_chip_I_grid_fly_001_window_0	1.612		FAKP_14196_1_001	1.199		FAKP_14313_3_001	1.54
			new_FAKP_F2X_chipH_grid_fly_007_window_2	1.381		FAKP_chip_I_grid_fly_001_window_1	1.499		FAKP_14196_2_001	1.235		FAKP_14313_3_002	1.583
			new_FAKP_F2X_chipH_grid_fly_008_window_3	1.398		FAKP_chip_I_grid_fly_001_window_10_1	1.457		FAKP_14197_0_001	1.189		FAKP_14314_0_001	1.587
			new_FAKP_F2X_chipH_grid_fly_008_window_4	1.391		FAKP_chip_I_grid_fly_001_window_10_2	1.531		FAKP_14197_1_001	1.144		FAKP_14314_0_002	1.388
			new_FAKP_F2X_chipH_grid_fly_008_window_5	1.411		FAKP_chip_I_grid_fly_001_window_11	1.717		FAKP_14198_0_001	1.134		FAKP_14314_1_002	1.947
			new_FAKP_F2X_chipH_grid_fly_008_window_6	1.479		FAKP_chip_I_grid_fly_001_window_2	1.45		FAKP_14198_1_001	1.137		FAKP_14314_2_001	1.42
			new_FAKP_F2X_chipH_grid_fly_008_window_7	1.43		FAKP_chip_I_grid_fly_001_window_3	1.432		FAKP_14198_2_001	1.131		FAKP_14315_1_001	1.394
			new_FAKP_F2X_chipH_grid_fly_009_window_10	1.409		FAKP_chip_I_grid_fly_001_window_4	1.434		FAKP_14199_0_001	1.157		FAKP_14315_2_001	1.345
			new_FAKP_F2X_chipH_grid_fly_009_window_11	1.39		FAKP_chip_I_grid_fly_001_window_5	1.465		FAKP_14199_1_001	1.23		FAKP_14316_1_001	1.738
			new_FAKP_F2X_chipH_grid_fly_009_window_8	1.4		FAKP_chip_I_grid_fly_001_window_6	1.687		FAKP_14199_2_001	1.339		FAKP_14316_1_002	1.958
			new_FAKP_F2X_chipH_grid_fly_009_window_9	1.76		FAKP_chip_I_grid_fly_001_window_7	1.46		FAKP_14200_0_001	1.167		FAKP_14316_2_001	1.317
			new_FAKP_F2X_chipA_grid_fly_001_window_0_combined	1.446		FAKP_chip_I_grid_fly_001_window_8	1.475		FAKP_14200_1_001	1.156		FAKP_14317_0_001	1.295
						FAKP_chip_I_grid_fly_001_window_9	1.501		FAKP_14201_0_001	1.584		FAKP_14317_1_001	1.506
						FAKP_chip_J_grid_fly_001_window_0	1.488		FAKP_14201_0_002	1.281		FAKP_14317_1_002	1.389
						FAKP_chip_J_grid_fly_001_window_1	1.482		FAKP_14201_2_001	1.234		FAKP_14317_2_001	1.528
						FAKP_chip_J_grid_fly_001_window_10	1.444		FAKP_14201_2_002	1.163		FAKP_14318_1_001	1.363
						FAKP_chip_J_grid_fly_001_window_11	1.456		FAKP_14202_0_001	1.266		FAKP_14318_2_001	1.384
						FAKP_chip_J_grid_fly_001_window_2	1.524		FAKP_14202_1_001	1.169		FAKP_14318_3_001	1.378
						FAKP_chip_J_grid_fly_001_window_3	1.503		FAKP_14202_2_001	1.144		FAKP_14320_1_001	1.268
						FAKP_chip_J_grid_fly_001_window_4	1.461		FAKP_14202_2_002	1.139		FAKP_14321_0_001	1.378
						FAKP_chip_J_grid_fly_001_window_5	1.429		FAKP_14203_0_001	1.158		FAKP_14321_0_002	1.421
						FAKP_chip_J_grid_fly_001_window_6	1.533		FAKP_14203_1_001	1.238		FAKP_14321_1_001	1.532
						FAKP_chip_J_grid_fly_001_window_7	1.521		FAKP_14203_1_002	1.177		FAKP_14321_2_001	1.382
						FAKP_chip_J_grid_fly_001_window_8	1.543		FAKP_14203_2_001	1.15		FAKP_14322_0_001	1.522
						FAKP_chip_J_grid_fly_001_window_9	1.538		FAKP_14204_0_001	1.141		FAKP_14322_1_001	1.543
						FAKP_chip_K_grid_fly_001_window_0	1.52		FAKP_14204_0_002	1.107		FAKP_14323_0_001	1.39
						FAKP_chip_K_grid_fly_001_window_1	1.465		FAKP_14204_1_001	1.537		FAKP_14323_1_001	1.417
						FAKP_chip_K_grid_fly_001_window_10	1.447		FAKP_14204_2_001	1.391		FAKP_14323_2_001	1.363
						FAKP_chip_K_grid_fly_001_window_11	1.729		FAKP_14205_0_001	1.109		FAKP_14324_0_001	1.54
						FAKP_chip_K_grid_fly_001_window_2	1.437		FAKP_14205_1_001	1.107		FAKP_14324_1_001	1.395
						FAKP_chip_K_grid_fly_001_window_3	1.41		FAKP_14207_0_001	1.155		FAKP_14324_2_001	1.494
						FAKP_chip_K_grid_fly_001_window_4	1.414		FAKP_14207_0_002	1.125		FAKP_14325_1_001	1.488
						FAKP_chip_K_grid_fly_001_window_5	1.498		FAKP_14207_1_001	1.133		FAKP_14325_2_001	1.429
						FAKP_chip_K_grid_fly_001_window_6	1.391		FAKP_14207_2_001	1.335		FAKP_14326_0_001	1.335
						FAKP_chip_K_grid_fly_001_window_7	1.43		FAKP_14207_3_001	1.149		FAKP_14326_1_001	1.419
						FAKP_chip_K_grid_fly_001_window_8	1.403		FAKP_14208_0_001	1.197		FAKP_14327_0_001	1.476
						FAKP_chip_K_grid_fly_001_window_9	1.541		FAKP_14208_1_001	1.17		FAKP_14327_1_001	1.547
									FAKP_14208_2_001	1.142		FAKP_14327_2_001	1.663
									FAKP_14209_1_001	1.129		FAKP_14328_0_001	1.686
									FAKP_14209_2_001	1.162		FAKP_14328_1_001	1.266
									FAKP_14210_0_001	1.104		FAKP_14328_3_001	1.502
									FAKP_14210_1_001	1.15		FAKP_14329_0_001	1.47
									FAKP_14210_2_001	1.125		FAKP_14329_1_001	1.418
									FAKP_14211_0_001	1.118		FAKP_14329_2_001	1.513
									FAKP_14211_1_001	1.21		FAKP_14330_0_001	1.27
									FAKP_14211_1_002	1.249		FAKP_14330_1_001	1.285
									FAKP_14211_2_001	1.17		FAKP_14331_0_001	1.583
									FAKP_14211_2_002	1.136		FAKP_14331_1_001	1.379
									FAKP_14212_0_001	1.143		FAKP_14331_2_001	1.518
									FAKP_14212_1_001	1.27		FAKP_14332_0_001	1.274
									FAKP_14212_3_001	1.178		FAKP_14332_1_001	1.344
									FAKP_14213_0_001	1.16		FAKP_14332_2_001	1.521
									FAKP_14213_1_001	1.099		FAKP_14333_0_001	1.132
									FAKP_14214_0_001	2.318		FAKP_14333_1_001	1.339
									FAKP_14214_2_001	1.179		FAKP_14333_2_001	1.771
									FAKP_14215_1_001	1.155		FAKP_14333_3_001	1.248
									FAKP_14215_2_001	1.192		FAKP_14334_0_001	1.41
									FAKP_14216_1_001	1.227		FAKP_14334_1_001	1.551
									FAKP_14216_2_001	1.154		FAKP_14334_2_001	1.534
									FAKP_14217_0_001	1.128		FAKP_14335_2_001	1.65
									FAKP_14217_1_001	1.164		FAKP_14336_0_001	1.253
									FAKP_14217_2_001	1.226		FAKP_14336_1_001	1.342
									FAKP_14217_3_001	1.163		FAKP_14336_2_001	1.534
									FAKP_14219_0_001	1.319		FAKP_14336_2_002	1.438
									FAKP_14219_1_001	1.147		FAKP_14337_0_001	1.45
									FAKP_14219_2_001	1.12		FAKP_14337_1_001	1.262
									FAKP_14220_0_001	1.197		FAKP_14337_2_001	1.61
									FAKP_14220_1_001	1.232		FAKP_14338_0_001	1.578
									FAKP_14221_0_001	1.132		FAKP_14338_1_001	1.416
									FAKP_14221_1_001	1.132		FAKP_14338_2_001	1.769
									FAKP_14221_2_001	1.147		FAKP_14338_3_001	1.354
									FAKP_14221_2_002	1.237		FAKP_14339_0_001	1.382
									FAKP_14222_0_001	1.508		FAKP_14339_1_001	1.598
									FAKP_14222_2_001	1.287		FAKP_14339_2_001	1.579
									FAKP_14222_2_002	1.164		FAKP_14339_2_002	1.443
									FAKP_14223_0_001	1.11		FAKP_14340_2_001	1.423
									FAKP_14223_1_001	1.238		FAKP_14341_0_001	1.317
									FAKP_14223_2_001	1.238		FAKP_14341_2_001	1.614
									FAKP_14224_0_001	1.14		FAKP_14342_0_001	1.629
									FAKP_14224_1_001	1.313		FAKP_14342_1_001	1.457
									FAKP_14224_2_001	1.145		FAKP_14342_2_001	1.506
									FAKP_14224_3_001	1.142		FAKP_14342_3_001	1.482
									FAKP_14225_0_001	1.12		FAKP_14343_0_001	1.49
									FAKP_14225_1_001	1.11		FAKP_14343_2_001	1.71
									FAKP_14225_2_001	1.171		FAKP_14344_0_001	1.742
									FAKP_14225_2_002	1.099		FAKP_14344_1_001	1.842
									FAKP_14225_3_001	1.14		FAKP_14344_2_001	1.672
									FAKP_14227_0_001	1.156		FAKP_14345_0_001	1.417
									FAKP_14227_1_001	1.216		FAKP_14345_2_001	1.318
									FAKP_14227_1_002	1.156		FAKP_14346_0_001	1.293
									FAKP_14227_2_001	1.161		FAKP_14346_1_001	1.625
									FAKP_14228_0_001	1.138		FAKP_14346_2_001	1.628
									FAKP_14228_1_001	1.148		FAKP_14347_1_001	1.382
									FAKP_14229_0_001	1.17		FAKP_14347_2_001	1.433
									FAKP_14229_1_001	1.142		FAKP_14348_1_001	1.658
									FAKP_14229_2_001	1.123		FAKP_14348_2_001	1.734
									FAKP_14231_0_001	1.149		FAKP_14349_0_001	1.305
									FAKP_14231_1_001	1.159		FAKP_14349_1_001	1.579
									FAKP_14231_2_001	1.12		FAKP_14349_2_001	1.464
									FAKP_14232_0_001	1.155		FAKP_14350_0_001	1.479
									FAKP_14232_1_001	1.54		FAKP_14350_1_001	1.353
									FAKP_14232_2_001	1.157		FAKP_14352_0_001	1.292
									FAKP_14233_0_001	1.11		FAKP_14352_1_001	1.272
									FAKP_14233_2_001	1.147		FAKP_14352_2_001	1.507
									FAKP_14233_3_001	1.287		FAKP_14352_2_002	1.272
									FAKP_14234_0_001	1.213		FAKP_14353_0_001	1.162
									FAKP_14234_1_001	1.226		FAKP_14353_1_001	1.236
									FAKP_14234_2_001	1.219		FAKP_14355_2_001	1.266
									FAKP_14235_0_001	2.39		FAKP_14355_2_002	1.308
									FAKP_14235_1_001	2.318		FAKP_14356_0_001	1.048
									FAKP_14235_2_001	1.697		FAKP_14356_1_001	1.235
									FAKP_14235_2_002	1.588		FAKP_14356_2_001	1.227
									FAKP_14236_0_001	1.18		FAKP_14357_0_001	1.073
									FAKP_14236_1_001	1.252		FAKP_14357_1_001	1.169
									FAKP_14236_2_001	2.128		FAKP_14357_2_001	1.133
									FAKP_14237_1_001	1.386		FAKP_14358_0_001	1.324
									FAKP_14237_1_002	1.414		FAKP_14358_1_001	1.415
									FAKP_14237_2_001	1.271		FAKP_14358_2_001	1.452
									FAKP_14238_0_001	1.265		FAKP_14358_3_001	1.513
									FAKP_14238_0_002	1.266		FAKP_14359_2_001	1.511
									FAKP_14238_1_001	1.148		FAKP_14361_1_001	1.398
									FAKP_14238_2_001	1.157		FAKP_14361_2_001	1.166
									FAKP_14239_0_001	1.386		FAKP_14362_0_001	1.243
									FAKP_14239_0_002	1.295		FAKP_14362_1_001	1.253
									FAKP_14240_0_001	1.219		FAKP_14363_0_001	1.158
									FAKP_14240_1_001	1.18		FAKP_14363_0_002	1.437
									FAKP_14240_2_001	1.213		FAKP_14363_1_001	1.565
									FAKP_14241_0_001	1.291		FAKP_14363_1_002	1.316
									FAKP_14241_1_001	1.268		FAKP_14364_1_001	1.113
									FAKP_14241_2_001	1.215		FAKP_14364_2_001	1.253
									FAKP_14242_0_001	1.254		FAKP_14365_2_001	1.483
									FAKP_14242_1_001	1.319		FAKP_14366_1_001	1.245
									FAKP_14242_2_001	1.429		FAKP_14366_2_001	1.272
									FAKP_14242_2_002	1.433		FAKP_14367_0_001	1.225
									FAKP_14243_0_001	1.258		FAKP_14367_2_001	1.556
									FAKP_14243_1_001	1.175		FAKP_14367_3_001	1.22
									FAKP_14243_2_001	1.318		FAKP_14368_0_001	2.123
									FAKP_14244_0_001	1.161		FAKP_14368_1_001	1.465
									FAKP_14244_1_001	1.28		FAKP_14368_2_001	1.237
									FAKP_14244_3_001	1.332		FAKP_14369_0_001	1.364
									FAKP_14245_0_001	1.252		FAKP_14369_2_001	1.555
									FAKP_14245_1_001	1.29		FAKP_14369_3_001	1.161
									FAKP_14245_2_001	1.362		FAKP_14369_6_001	1.335
									FAKP_14246_0_001	1.292		FAKP_14369_7_001	1.413
									FAKP_14246_0_002	1.341		FAKP_14369_8_001	1.414
									FAKP_14246_2_001	1.273		FAKP_14369_9_001	1.516
									FAKP_14246_3_001	1.265		FAKP_14369_10_001	1.418
									FAKP_14247_0_001	1.159		FAKP_14370_0_001	1.291
									FAKP_14247_1_001	1.288		FAKP_14370_1_001	1.234
									FAKP_14247_2_001	1.195		FAKP_14370_2_001	1.383
									FAKP_14248_0_001	1.149		FAKP_14370_3_001	1.35
									FAKP_14248_1_001	1.218		FAKP_14370_4_001	1.272
									FAKP_14248_2_001	1.243		FAKP_14370_5_001	1.74
									FAKP_14249_0_001	1.198		FAKP_14370_6_001	1.252
									FAKP_14249_1_001	1.211		FAKP_14370_8_001	1.499
									FAKP_14249_2_001	1.294		FAKP_14370_9_001	1.283
									FAKP_14250_0_001	1.21		FAKP_14371_0_001	1.249
									FAKP_14250_1_001	1.136		FAKP_14371_1_001	1.533
									FAKP_14250_2_001	1.316		FAKP_14371_2_001	1.347
									FAKP_14250_3_001	1.319		FAKP_14371_3_001	1.389
									FAKP_14252_0_001	1.195		FAKP_14371_4_001	1.389
									FAKP_14252_1_001	1.686		FAKP_14371_6_001	1.199
									FAKP_14253_0_001	1.291		FAKP_14371_7_001	1.514
									FAKP_14253_1_001	1.376		FAKP_14371_8_001	1.513
									FAKP_14253_2_001	1.236		FAKP_14371_9_001	1.336
									FAKP_14254_0_001	1.2		FAKP_14371_10_001	1.534
									FAKP_14254_1_001	1.332
									FAKP_14255_1_001	1.293
									FAKP_14256_0_001	1.187
									FAKP_14256_1_001	1.175
									FAKP_14257_0_001	1.198
									FAKP_14258_0_001	1.112
									FAKP_14259_0_001	1.107
									FAKP_14259_1_001	1.501
									FAKP_14260_1_001	1.106
									FAKP_14260_2_001	1.118
									FAKP_14260_3_001	1.199
									FAKP_14261_0_001	1.168
									FAKP_14261_1_001	1.168
									FAKP_14261_2_001	1.145
									FAKP_14261_3_001	1.12
									FAKP_14262_0_001	1.189
									FAKP_14262_1_001	1.16
									FAKP_14262_2_001	1.146
									FAKP_14262_3_001	1.19

## Sheet: Fig2c_source
RT_singlextal			RT1			RT2			cryo1			cryo2
dataset	Rfree		dataset	Rfree		dataset	Rfree		dataset	Rfree		dataset	Rfree
singlextal_apo_01_001	0.239		FAKP_F2X_chip04_apo_grid_fly_001	0.1718		FAKP_chip_A_grid_fly_001_window_0	0.189		FAKP_14153_0_001	0.1515		FAKP_14274_0_001	0.1881
singlextal_apo_01_002	0.221		FAKP_F2X_chip04_apo_grid_fly_002	0.1829		FAKP_chip_A_grid_fly_001_window_1	0.1937		FAKP_14154_1_001	0.16		FAKP_14274_1_001	0.192
singlextal_apo_01_003	0.2285		FAKP_F2X_chip04_apo_grid_fly_003	0.212		FAKP_chip_A_grid_fly_001_window_10	0.2205		FAKP_14155_0_001	0.1507		FAKP_14274_2_001	0.1819
singlextal_apo_02_001	0.2513		FAKP_F2X_chip04_apo_grid_fly_004	0.1776		FAKP_chip_A_grid_fly_001_window_11	0.2302		FAKP_14155_1_001	0.1561		FAKP_14275_0_001	0.1739
singlextal_apo_02_002	0.2391		FAKP_F2X_chip04_apo_grid_fly_005	0.196		FAKP_chip_A_grid_fly_001_window_2	0.2198		FAKP_14155_2_001	0.1634		FAKP_14275_1_001	0.1733
singlextal_apo_03_001	0.2348		FAKP_F2X_chip04_apo_grid_fly_006	0.1968		FAKP_chip_A_grid_fly_001_window_3	0.2328		FAKP_14156_0_001	0.1487		FAKP_14275_2_001	0.1809
singlextal_apo_03_002	0.2289		FAKP_F2X_chip04_apo_grid_fly_007	0.2208		FAKP_chip_A_grid_fly_001_window_4	0.2107		FAKP_14156_1_001	0.1674		FAKP_14276_1_001	0.1706
singlextal_apo_03_003	0.2511		FAKP_F2X_chip04_apo_grid_fly_008	0.2172		FAKP_chip_A_grid_fly_001_window_5	0.2207		FAKP_14156_2_001	0.1539		FAKP_14276_2_001	0.1685
singlextal_dmso_01_001	0.2653		FAKP_F2X_chip04_apo_grid_fly_009	0.2137		FAKP_chip_A_grid_fly_001_window_6	0.2091		FAKP_14157_0_001	0.1588		FAKP_14277_0_001	0.1719
singlextal_dmso_01_002	0.2048		new_FAKP_F2X_chipA_grid_fly_002_window_1	0.1792		FAKP_chip_A_grid_fly_001_window_7	0.1844		FAKP_14157_0_002	0.1507		FAKP_14277_1_001	0.1834
singlextal_dmso_02_001	0.26		new_FAKP_F2X_chipA_grid_fly_002_window_10	0.2035		FAKP_chip_A_grid_fly_001_window_8	0.1878		FAKP_14158_0_001	0.1636		FAKP_14277_2_001	0.1932
singlextal_dmso_02_002	0.2139		new_FAKP_F2X_chipA_grid_fly_002_window_11	0.1776		FAKP_chip_A_grid_fly_001_window_9	0.2519		FAKP_14158_1_001	0.1638		FAKP_14278_0_001	0.1718
singlextal_dmso_02_003	0.2229		new_FAKP_F2X_chipA_grid_fly_002_window_2	0.1695		FAKP_chip_apo_long_grid_fly_001_window_4	0.1812		FAKP_14158_2_001	0.1525		FAKP_14278_1_001	0.181
singlextal_dmso_03_001	0.2405		new_FAKP_F2X_chipA_grid_fly_002_window_3	0.2026		FAKP_chip_apo_long_grid_fly_001_window_5	0.1942		FAKP_14159_1_001	0.1559		FAKP_14278_2_001	0.1851
singlextal_dmso_A09_001	0.192		new_FAKP_F2X_chipA_grid_fly_002_window_4	0.1862		FAKP_chip_apo_short_grid_fly_001_window_2	0.1812		FAKP_14160_0_001	0.1663		FAKP_14278_3_001	0.1743
singlextal_dmso_D07_001	0.2191		new_FAKP_F2X_chipA_grid_fly_002_window_5	0.1694		FAKP_chip_apo_short_grid_fly_002_window_4	0.1931		FAKP_14160_1_001	0.172		FAKP_14279_1_001	0.18
singlextal_dmso_D07_002	0.2138		new_FAKP_F2X_chipA_grid_fly_002_window_6	0.1787		FAKP_chip_apo_short_grid_fly_002_window_5	0.1884		FAKP_14161_0_001	0.1496		FAKP_14279_2_001	0.1754
singlextal_dmso_E03_001	0.2423		new_FAKP_F2X_chipA_grid_fly_002_window_7	0.1667		FAKP_chip_B_grid_fly_001_window_0	0.1901		FAKP_14161_2_001	0.1707		FAKP_14280_0_001	0.1762
singlextal_dmso_E03_002	0.2431		new_FAKP_F2X_chipA_grid_fly_002_window_8	0.1788		FAKP_chip_B_grid_fly_001_window_1	0.192		FAKP_14162_0_001	0.1521		FAKP_14280_1_001	0.1831
singlextal_dmso_E07_001	0.2461		new_FAKP_F2X_chipA_grid_fly_002_window_9	0.1778		FAKP_chip_B_grid_fly_001_window_10	0.1915		FAKP_14162_1_001	0.1719		FAKP_14280_2_001	0.1708
singlextal_dmso_E07_002	0.2133		new_FAKP_F2X_chipB_grid_fly_001_window_0	0.1809		FAKP_chip_B_grid_fly_001_window_11	0.199		FAKP_14162_2_001	0.1632		FAKP_14282_0_001	0.1803
singlextal_dmso_E12_001	0.2485		new_FAKP_F2X_chipB_grid_fly_001_window_1	0.1748		FAKP_chip_B_grid_fly_001_window_2_1	0.1983		FAKP_14163_0_001	0.1935		FAKP_14282_1_001	0.1789
singlextal_dmso_E12_002	0.2317		new_FAKP_F2X_chipB_grid_fly_001_window_10	0.2212		FAKP_chip_B_grid_fly_001_window_2_2	0.2151		FAKP_14163_2_001	0.1613		FAKP_14282_2_001	0.1915
singlextal_dmso_G03_001	0.2013		new_FAKP_F2X_chipB_grid_fly_001_window_11	0.2023		FAKP_chip_B_grid_fly_001_window_3	0.1705		FAKP_14164_1_001	0.1632		FAKP_14283_0_001	0.1865
singlextal_dmso_G03_002	0.1821		new_FAKP_F2X_chipB_grid_fly_001_window_2	0.1786		FAKP_chip_B_grid_fly_001_window_4	0.1746		FAKP_14164_3_001	0.1592		FAKP_14283_1_001	0.1789
singlextal_dmso_G08_002	0.2251		new_FAKP_F2X_chipB_grid_fly_001_window_3	0.1858		FAKP_chip_B_grid_fly_001_window_5	0.1867		FAKP_14165_0_001	0.2409		FAKP_14283_2_001	0.1847
singlextal_dmso_H01_002	0.2106		new_FAKP_F2X_chipB_grid_fly_001_window_4	0.2019		FAKP_chip_B_grid_fly_001_window_6	0.1865		FAKP_14165_1_001	0.1608		FAKP_14283_3_001	0.2133
singlextal_dmso_H12_001	0.19		new_FAKP_F2X_chipB_grid_fly_001_window_5	0.2163		FAKP_chip_B_grid_fly_001_window_7	0.1799		FAKP_14166_0_001	0.1488		FAKP_14284_1_001	0.1732
singlextal_dmso_H12_002	0.1837		new_FAKP_F2X_chipB_grid_fly_001_window_6	0.1959		FAKP_chip_B_grid_fly_001_window_8	0.201		FAKP_14166_1_001	0.1578		FAKP_14284_2_001	0.1956
			new_FAKP_F2X_chipB_grid_fly_001_window_7	0.1743		FAKP_chip_B_grid_fly_001_window_9_1	0.1962		FAKP_14166_2_001	0.1594		FAKP_14285_0_001	0.1731
			new_FAKP_F2X_chipB_grid_fly_001_window_8	0.1919		FAKP_chip_B_grid_fly_001_window_9_2	0.1945		FAKP_14167_0_001	0.1555		FAKP_14285_1_001	0.1845
			new_FAKP_F2X_chipB_grid_fly_001_window_9	0.1991		FAKP_chip_C_grid_fly_001_window_0	0.1851		FAKP_14167_1_001	0.175		FAKP_14285_2_001	0.1797
			new_FAKP_F2X_chipC_grid_fly_001_window_1	0.1774		FAKP_chip_C_grid_fly_001_window_10	0.1756		FAKP_14167_2_001	0.1665		FAKP_14286_0_001	0.1699
			new_FAKP_F2X_chipC_grid_fly_001_window_10	0.1813		FAKP_chip_C_grid_fly_001_window_11	0.1755		FAKP_14168_0_001	0.1611		FAKP_14286_1_001	0.1951
			new_FAKP_F2X_chipC_grid_fly_001_window_11	0.1781		FAKP_chip_C_grid_fly_001_window_2	0.1825		FAKP_14168_1_001	0.1589		FAKP_14286_2_001	0.1799
			new_FAKP_F2X_chipC_grid_fly_001_window_2	0.1778		FAKP_chip_C_grid_fly_001_window_3	0.1868		FAKP_14168_2_001	0.1618		FAKP_14287_0_001	0.1881
			new_FAKP_F2X_chipC_grid_fly_001_window_3	0.1768		FAKP_chip_C_grid_fly_001_window_4	0.1848		FAKP_14169_0_001	0.1643		FAKP_14287_1_001	0.1742
			new_FAKP_F2X_chipC_grid_fly_001_window_4	0.1906		FAKP_chip_C_grid_fly_001_window_5	0.1736		FAKP_14169_2_001	0.1686		FAKP_14287_2_001	0.17
			new_FAKP_F2X_chipC_grid_fly_001_window_5_1	0.1841		FAKP_chip_C_grid_fly_001_window_6	0.1994		FAKP_14169_3_001	0.2695		FAKP_14287_3_001	0.1813
			new_FAKP_F2X_chipC_grid_fly_001_window_5_2	0.2086		FAKP_chip_C_grid_fly_001_window_7	0.1813		FAKP_14171_0_001	0.1583		FAKP_14288_0_001	0.1942
			new_FAKP_F2X_chipC_grid_fly_001_window_6	0.1745		FAKP_chip_C_grid_fly_001_window_8	0.1811		FAKP_14171_1_001	0.1464		FAKP_14288_1_001	0.1826
			new_FAKP_F2X_chipC_grid_fly_001_window_7	0.1991		FAKP_chip_C_grid_fly_001_window_9	0.177		FAKP_14171_2_001	0.1537		FAKP_14288_2_001	0.1961
			new_FAKP_F2X_chipC_grid_fly_001_window_8_1	0.185		FAKP_chip_D_grid_fly_002_window_0_1	0.1844		FAKP_14172_0_001	0.161		FAKP_14289_0_001	0.1926
			new_FAKP_F2X_chipC_grid_fly_001_window_8_2	0.2047		FAKP_chip_D_grid_fly_002_window_0_2	0.2153		FAKP_14172_1_001	0.1671		FAKP_14289_1_001	0.1826
			new_FAKP_F2X_chipC_grid_fly_001_window_9_1	0.1899		FAKP_chip_D_grid_fly_002_window_1	0.1942		FAKP_14172_2_001	0.1896		FAKP_14289_2_001	0.1841
			new_FAKP_F2X_chipC_grid_fly_001_window_9_2	0.1939		FAKP_chip_D_grid_fly_002_window_10	0.1878		FAKP_14173_0_001	0.1589		FAKP_14291_0_001	0.1819
			new_FAKP_F2X_chipC_grid_fly_002_window_0_1	0.1969		FAKP_chip_D_grid_fly_002_window_11_1	0.3517		FAKP_14173_1_001	0.1733		FAKP_14291_1_001	0.1829
			new_FAKP_F2X_chipC_grid_fly_002_window_0_2	0.1848		FAKP_chip_D_grid_fly_002_window_11_2	0.1787		FAKP_14173_2_001	0.1924		FAKP_14291_2_001	0.1854
			new_FAKP_F2X_chipD_grid_fly_001_window_0	0.1835		FAKP_chip_D_grid_fly_002_window_2	0.1797		FAKP_14173_3_001	0.1768		FAKP_14292_0_001	0.1868
			new_FAKP_F2X_chipD_grid_fly_001_window_1	0.201		FAKP_chip_D_grid_fly_002_window_3	0.1904		FAKP_14174_0_001	0.1723		FAKP_14292_1_001	0.1876
			new_FAKP_F2X_chipD_grid_fly_001_window_10	0.1772		FAKP_chip_D_grid_fly_002_window_4	0.1911		FAKP_14174_1_001	0.1705		FAKP_14292_2_001	0.1822
			new_FAKP_F2X_chipD_grid_fly_001_window_11	0.176		FAKP_chip_D_grid_fly_002_window_5	0.1825		FAKP_14174_2_001	0.1591		FAKP_14293_0_001	0.1859
			new_FAKP_F2X_chipD_grid_fly_001_window_2	0.1926		FAKP_chip_D_grid_fly_002_window_6	0.1768		FAKP_14175_0_001	0.2257		FAKP_14293_2_001	0.1664
			new_FAKP_F2X_chipD_grid_fly_001_window_3	0.176		FAKP_chip_D_grid_fly_002_window_7	0.1891		FAKP_14175_1_001	0.1615		FAKP_14293_3_001	0.1787
			new_FAKP_F2X_chipD_grid_fly_001_window_4	0.1776		FAKP_chip_D_grid_fly_002_window_8	0.1841		FAKP_14175_2_001	0.1726		FAKP_14295_0_001	0.1711
			new_FAKP_F2X_chipD_grid_fly_001_window_5	0.1761		FAKP_chip_D_grid_fly_002_window_9	0.1975		FAKP_14176_0_001	0.1662		FAKP_14295_1_001	0.186
			new_FAKP_F2X_chipD_grid_fly_001_window_6_1	0.1877		FAKP_chip_E_grid_fly_001_window_0	0.2016		FAKP_14176_1_001	0.1835		FAKP_14295_2_001	0.1851
			new_FAKP_F2X_chipD_grid_fly_001_window_6_2	0.1858		FAKP_chip_E_grid_fly_001_window_1	0.1946		FAKP_14176_2_001	0.1693		FAKP_14296_0_001	0.1857
			new_FAKP_F2X_chipD_grid_fly_001_window_7_1	0.1785		FAKP_chip_E_grid_fly_001_window_10	0.194		FAKP_14177_0_001	0.1753		FAKP_14296_1_001	0.1875
			new_FAKP_F2X_chipD_grid_fly_001_window_7_2	0.2105		FAKP_chip_E_grid_fly_001_window_11	0.2154		FAKP_14177_1_001	0.169		FAKP_14296_2_001	0.2097
			new_FAKP_F2X_chipD_grid_fly_001_window_8	0.175		FAKP_chip_E_grid_fly_001_window_2	0.2092		FAKP_14177_2_001	0.1633		FAKP_14297_0_001	0.1917
			new_FAKP_F2X_chipD_grid_fly_001_window_9	0.1745		FAKP_chip_E_grid_fly_001_window_4	0.1943		FAKP_14178_0_001	0.173		FAKP_14297_1_001	0.179
			new_FAKP_F2X_chipE_grid_fly_002_window_0_1	0.2045		FAKP_chip_E_grid_fly_001_window_5	0.2104		FAKP_14178_1_001	0.1867		FAKP_14297_2_001	0.1744
			new_FAKP_F2X_chipE_grid_fly_002_window_0_2	0.2166		FAKP_chip_E_grid_fly_001_window_6	0.1923		FAKP_14178_2_001	0.1656		FAKP_14298_0_001	0.1806
			new_FAKP_F2X_chipE_grid_fly_002_window_1_1	0.1909		FAKP_chip_E_grid_fly_001_window_7	0.2091		FAKP_14178_3_002	0.1514		FAKP_14298_1_001	0.1887
			new_FAKP_F2X_chipE_grid_fly_002_window_1_2	0.2453		FAKP_chip_E_grid_fly_001_window_8	0.1913		FAKP_14179_0_002	0.1831		FAKP_14298_3_001	0.1791
			new_FAKP_F2X_chipE_grid_fly_002_window_2	0.2164		FAKP_chip_E_grid_fly_001_window_9	0.1731		FAKP_14179_1_002	0.1502		FAKP_14300_0_001	0.1721
			new_FAKP_F2X_chipE_grid_fly_017_window_10	0.1774		FAKP_chip_F_grid_fly_001_window_0	0.1915		FAKP_14179_2_002	0.156		FAKP_14300_1_001	0.182
			new_FAKP_F2X_chipE_grid_fly_017_window_11	0.1842		FAKP_chip_F_grid_fly_001_window_10	0.1843		FAKP_14180_1_001	0.1595		FAKP_14300_2_001	0.1916
			new_FAKP_F2X_chipE_grid_fly_017_window_2	0.1826		FAKP_chip_F_grid_fly_001_window_11	0.1903		FAKP_14181_0_001	0.1542		FAKP_14301_0_001	0.1797
			new_FAKP_F2X_chipE_grid_fly_017_window_3	0.177		FAKP_chip_F_grid_fly_001_window_2	0.1909		FAKP_14181_1_001	0.1637		FAKP_14301_1_001	0.1797
			new_FAKP_F2X_chipE_grid_fly_017_window_4	0.1834		FAKP_chip_F_grid_fly_001_window_3	0.1807		FAKP_14181_2_001	0.1632		FAKP_14301_2_001	0.1825
			new_FAKP_F2X_chipE_grid_fly_017_window_5	0.1776		FAKP_chip_F_grid_fly_001_window_4	0.2058		FAKP_14182_1_001	0.173		FAKP_14302_0_001	0.2544
			new_FAKP_F2X_chipE_grid_fly_017_window_6	0.2023		FAKP_chip_F_grid_fly_001_window_5	0.193		FAKP_14182_1_002	0.1706		FAKP_14302_1_001	0.1726
			new_FAKP_F2X_chipE_grid_fly_017_window_7	0.1884		FAKP_chip_F_grid_fly_001_window_6	0.2003		FAKP_14182_2_001	0.1661		FAKP_14302_2_001	0.179
			new_FAKP_F2X_chipE_grid_fly_017_window_8	0.18		FAKP_chip_F_grid_fly_001_window_7	0.1904		FAKP_14182_3_001	0.1705		FAKP_14303_0_001	0.1699
			new_FAKP_F2X_chipE_grid_fly_017_window_9	0.1794		FAKP_chip_F_grid_fly_001_window_8	0.2135		FAKP_14182_4_001	0.2198		FAKP_14303_1_001	0.1829
			new_FAKP_F2X_chipF_grid_fly_002_window_0	0.2008		FAKP_chip_F_grid_fly_001_window_9	0.1856		FAKP_14184_0_001	0.1738		FAKP_14303_2_001	0.1845
			new_FAKP_F2X_chipF_grid_fly_002_window_1	0.1892		FAKP_chip_G_grid_fly_001_window_0	0.197		FAKP_14184_0_002	0.1625		FAKP_14303_3_001	0.1746
			new_FAKP_F2X_chipF_grid_fly_002_window_10	0.1859		FAKP_chip_G_grid_fly_001_window_1	0.1956		FAKP_14185_1_001	0.1771		FAKP_14304_0_001	0.1728
			new_FAKP_F2X_chipF_grid_fly_002_window_11_1	0.1907		FAKP_chip_G_grid_fly_001_window_10	0.1871		FAKP_14185_2_001	0.1776		FAKP_14304_1_001	0.1774
			new_FAKP_F2X_chipF_grid_fly_002_window_11_2	0.188		FAKP_chip_G_grid_fly_001_window_11	0.1917		FAKP_14185_2_002	0.1575		FAKP_14304_2_001	0.1765
			new_FAKP_F2X_chipF_grid_fly_002_window_2	0.1899		FAKP_chip_G_grid_fly_001_window_2	0.1899		FAKP_14186_0_001	0.178		FAKP_14305_0_001	0.169
			new_FAKP_F2X_chipF_grid_fly_002_window_3	0.2029		FAKP_chip_G_grid_fly_001_window_3	0.1888		FAKP_14186_1_001	0.1632		FAKP_14305_1_001	0.1776
			new_FAKP_F2X_chipF_grid_fly_002_window_4	0.2144		FAKP_chip_G_grid_fly_001_window_4	0.186		FAKP_14186_2_001	0.159		FAKP_14305_2_001	0.1756
			new_FAKP_F2X_chipF_grid_fly_002_window_5	0.2184		FAKP_chip_G_grid_fly_001_window_5_1	0.1842		FAKP_14187_0_001	0.1631		FAKP_14305_2_002	0.1824
			new_FAKP_F2X_chipF_grid_fly_002_window_6	0.1881		FAKP_chip_G_grid_fly_001_window_5_2	0.2363		FAKP_14187_1_001	0.1589		FAKP_14306_0_001	0.1747
			new_FAKP_F2X_chipF_grid_fly_002_window_7	0.1759		FAKP_chip_G_grid_fly_001_window_6	0.2088		FAKP_14187_2_001	0.1711		FAKP_14306_1_001	0.1727
			new_FAKP_F2X_chipF_grid_fly_002_window_8	0.1789		FAKP_chip_G_grid_fly_001_window_7	0.1872		FAKP_14188_0_001	0.1569		FAKP_14306_2_002	0.1843
			new_FAKP_F2X_chipF_grid_fly_002_window_9	0.1764		FAKP_chip_G_grid_fly_001_window_8	0.1829		FAKP_14188_1_001	0.1694		FAKP_14307_0_001	0.1766
			new_FAKP_F2X_chipG_grid_fly_001_window_0	0.1745		FAKP_chip_G_grid_fly_001_window_9	0.1841		FAKP_14188_2_001	0.1674		FAKP_14307_1_001	0.1909
			new_FAKP_F2X_chipG_grid_fly_001_window_1	0.1696		FAKP_chip_H_grid_fly_001_window_0	0.196		FAKP_14189_0_001	0.1752		FAKP_14307_1_002	0.1859
			new_FAKP_F2X_chipG_grid_fly_001_window_2	0.1792		FAKP_chip_H_grid_fly_001_window_1	0.1646		FAKP_14189_1_001	0.1787		FAKP_14307_2_001	0.2265
			new_FAKP_F2X_chipG_grid_fly_001_window_3	0.2203		FAKP_chip_H_grid_fly_001_window_10	0.1761		FAKP_14190_0_001	0.149		FAKP_14307_3_001	0.1708
			new_FAKP_F2X_chipG_grid_fly_001_window_4_1	0.191		FAKP_chip_H_grid_fly_001_window_11	0.1927		FAKP_14190_1_001	0.1544		FAKP_14309_0_001	0.1795
			new_FAKP_F2X_chipG_grid_fly_001_window_4_2	0.1746		FAKP_chip_H_grid_fly_001_window_2_1	0.2057		FAKP_14191_1_001	0.1718		FAKP_14309_1_001	0.1944
			new_FAKP_F2X_chipG_grid_fly_001_window_5	0.1789		FAKP_chip_H_grid_fly_001_window_2_2	0.2038		FAKP_14191_2_001	0.1806		FAKP_14310_0_001	0.1723
			new_FAKP_F2X_chipG_grid_fly_001_window_6	0.2501		FAKP_chip_H_grid_fly_001_window_3	0.177		FAKP_14192_1_001	0.1735		FAKP_14310_1_001	0.1906
			new_FAKP_F2X_chipG_grid_fly_001_window_7	0.1775		FAKP_chip_H_grid_fly_001_window_4_1	0.2103		FAKP_14192_2_001	0.1683		FAKP_14311_1_001	0.1855
			new_FAKP_F2X_chipG_grid_fly_001_window_8_1	0.18		FAKP_chip_H_grid_fly_001_window_4_2	0.1733		FAKP_14194_0_001	0.1584		FAKP_14311_1_002	0.1696
			new_FAKP_F2X_chipG_grid_fly_001_window_8_2	0.2014		FAKP_chip_H_grid_fly_001_window_5_1	0.179		FAKP_14194_1_001	0.1545		FAKP_14311_2_001	0.1765
			new_FAKP_F2X_chipG_grid_fly_001_window_9_1	0.2319		FAKP_chip_H_grid_fly_001_window_5_2	0.1877		FAKP_14194_2_001	0.1794		FAKP_14312_0_001	0.176
			new_FAKP_F2X_chipG_grid_fly_001_window_9_2	0.2414		FAKP_chip_H_grid_fly_001_window_6	0.2254		FAKP_14194_3_001	0.1829		FAKP_14312_1_001	0.1729
			new_FAKP_F2X_chipG_grid_fly_003_window_0	0.185		FAKP_chip_H_grid_fly_001_window_7	0.1858		FAKP_14195_0_001	0.1481		FAKP_14312_2_001	0.1822
			new_FAKP_F2X_chipG_grid_fly_003_window_1	0.1832		FAKP_chip_H_grid_fly_001_window_8	0.2193		FAKP_14195_2_001	0.1525		FAKP_14312_2_002	0.1825
			new_FAKP_F2X_chipH_grid_fly_001_window_0	0.1746		FAKP_chip_H_grid_fly_001_window_9	0.1722		FAKP_14196_0_001	0.1698		FAKP_14313_1_001	0.1824
			new_FAKP_F2X_chipH_grid_fly_004_window_1	0.1894		FAKP_chip_I_grid_fly_001_window_0	0.2028		FAKP_14196_1_001	0.172		FAKP_14313_3_001	0.1901
			new_FAKP_F2X_chipH_grid_fly_007_window_2	0.1751		FAKP_chip_I_grid_fly_001_window_1	0.1849		FAKP_14196_2_001	0.1647		FAKP_14313_3_002	0.1887
			new_FAKP_F2X_chipH_grid_fly_008_window_3	0.1765		FAKP_chip_I_grid_fly_001_window_10_1	0.1706		FAKP_14197_0_001	0.168		FAKP_14314_0_001	0.2039
			new_FAKP_F2X_chipH_grid_fly_008_window_4	0.1774		FAKP_chip_I_grid_fly_001_window_10_2	0.2461		FAKP_14197_1_001	0.1996		FAKP_14314_0_002	0.1814
			new_FAKP_F2X_chipH_grid_fly_008_window_5	0.1785		FAKP_chip_I_grid_fly_001_window_11	0.2395		FAKP_14198_0_001	0.157		FAKP_14314_1_002	0.2093
			new_FAKP_F2X_chipH_grid_fly_008_window_6	0.1864		FAKP_chip_I_grid_fly_001_window_2	0.1898		FAKP_14198_1_001	0.1559		FAKP_14314_2_001	0.1857
			new_FAKP_F2X_chipH_grid_fly_008_window_7	0.1817		FAKP_chip_I_grid_fly_001_window_3	0.1902		FAKP_14198_2_001	0.1623		FAKP_14315_1_001	0.182
			new_FAKP_F2X_chipH_grid_fly_009_window_10	0.1699		FAKP_chip_I_grid_fly_001_window_4	0.1764		FAKP_14199_0_001	0.1661		FAKP_14315_2_001	0.1808
			new_FAKP_F2X_chipH_grid_fly_009_window_11	0.1656		FAKP_chip_I_grid_fly_001_window_5	0.1877		FAKP_14199_1_001	0.1718		FAKP_14316_1_001	0.2418
			new_FAKP_F2X_chipH_grid_fly_009_window_8	0.178		FAKP_chip_I_grid_fly_001_window_6	0.2155		FAKP_14199_2_001	0.196		FAKP_14316_1_002	0.2618
			new_FAKP_F2X_chipH_grid_fly_009_window_9	0.2031		FAKP_chip_I_grid_fly_001_window_7	0.1782		FAKP_14200_0_001	0.1671		FAKP_14316_2_001	0.1765
			new_FAKP_F2X_chipA_grid_fly_001_window_0_combined	0.1771		FAKP_chip_I_grid_fly_001_window_8	0.2017		FAKP_14200_1_001	0.1599		FAKP_14317_0_001	0.1771
						FAKP_chip_I_grid_fly_001_window_9	0.1989		FAKP_14201_0_001	0.2138		FAKP_14317_1_001	0.1762
						FAKP_chip_J_grid_fly_001_window_0	0.1756		FAKP_14201_0_002	0.1733		FAKP_14317_1_002	0.1758
						FAKP_chip_J_grid_fly_001_window_1	0.1889		FAKP_14201_2_001	0.1797		FAKP_14317_2_001	0.1866
						FAKP_chip_J_grid_fly_001_window_10	0.1664		FAKP_14201_2_002	0.156		FAKP_14318_1_001	0.1772
						FAKP_chip_J_grid_fly_001_window_11	0.1861		FAKP_14202_0_001	0.1775		FAKP_14318_2_001	0.1811
						FAKP_chip_J_grid_fly_001_window_2	0.189		FAKP_14202_1_001	0.1704		FAKP_14318_3_001	0.1801
						FAKP_chip_J_grid_fly_001_window_3	0.1888		FAKP_14202_2_001	0.1645		FAKP_14320_1_001	0.1794
						FAKP_chip_J_grid_fly_001_window_4	0.1636		FAKP_14202_2_002	0.1525		FAKP_14321_0_001	0.187
						FAKP_chip_J_grid_fly_001_window_5	0.1932		FAKP_14203_0_001	0.163		FAKP_14321_0_002	0.1788
						FAKP_chip_J_grid_fly_001_window_6	0.1864		FAKP_14203_1_001	0.1772		FAKP_14321_1_001	0.1882
						FAKP_chip_J_grid_fly_001_window_7	0.1933		FAKP_14203_1_002	0.1606		FAKP_14321_2_001	0.1841
						FAKP_chip_J_grid_fly_001_window_8	0.1908		FAKP_14203_2_001	0.1579		FAKP_14322_0_001	0.1802
						FAKP_chip_J_grid_fly_001_window_9	0.1911		FAKP_14204_0_001	0.163		FAKP_14322_1_001	0.1774
						FAKP_chip_K_grid_fly_001_window_0	0.1898		FAKP_14204_0_002	0.1507		FAKP_14323_0_001	0.177
						FAKP_chip_K_grid_fly_001_window_1	0.1955		FAKP_14204_1_001	0.2088		FAKP_14323_1_001	0.1806
						FAKP_chip_K_grid_fly_001_window_10	0.1916		FAKP_14204_2_001	0.2082		FAKP_14323_2_001	0.1836
						FAKP_chip_K_grid_fly_001_window_11	0.2488		FAKP_14205_0_001	0.1567		FAKP_14324_0_001	0.2171
						FAKP_chip_K_grid_fly_001_window_2	0.187		FAKP_14205_1_001	0.1477		FAKP_14324_1_001	0.1793
						FAKP_chip_K_grid_fly_001_window_3	0.1924		FAKP_14207_0_001	0.1634		FAKP_14324_2_001	0.1782
						FAKP_chip_K_grid_fly_001_window_4	0.1851		FAKP_14207_0_002	0.1521		FAKP_14325_1_001	0.2191
						FAKP_chip_K_grid_fly_001_window_5	0.192		FAKP_14207_1_001	0.1547		FAKP_14325_2_001	0.1962
						FAKP_chip_K_grid_fly_001_window_6	0.1893		FAKP_14207_2_001	0.1929		FAKP_14326_0_001	0.1806
						FAKP_chip_K_grid_fly_001_window_7	0.1968		FAKP_14207_3_001	0.1655		FAKP_14326_1_001	0.1851
						FAKP_chip_K_grid_fly_001_window_8	0.182		FAKP_14208_0_001	0.162		FAKP_14327_0_001	0.2027
						FAKP_chip_K_grid_fly_001_window_9	0.2584		FAKP_14208_1_001	0.1566		FAKP_14327_1_001	0.1855
									FAKP_14208_2_001	0.1572		FAKP_14327_2_001	0.2013
									FAKP_14209_1_001	0.1555		FAKP_14328_0_001	0.2012
									FAKP_14209_2_001	0.1577		FAKP_14328_1_001	0.1817
									FAKP_14210_0_001	0.1507		FAKP_14328_3_001	0.1912
									FAKP_14210_1_001	0.1508		FAKP_14329_0_001	0.183
									FAKP_14210_2_001	0.1514		FAKP_14329_1_001	0.1781
									FAKP_14211_0_001	0.1564		FAKP_14329_2_001	0.19
									FAKP_14211_1_001	0.1677		FAKP_14330_0_001	0.1749
									FAKP_14211_1_002	0.1673		FAKP_14330_1_001	0.1764
									FAKP_14211_2_001	0.1635		FAKP_14331_0_001	0.189
									FAKP_14211_2_002	0.1682		FAKP_14331_1_001	0.1853
									FAKP_14212_0_001	0.1609		FAKP_14331_2_001	0.1785
									FAKP_14212_1_001	0.1874		FAKP_14332_0_001	0.1795
									FAKP_14212_3_001	0.162		FAKP_14332_1_001	0.1812
									FAKP_14213_0_001	0.1593		FAKP_14332_2_001	0.1821
									FAKP_14213_1_001	0.1862		FAKP_14333_0_001	0.1802
									FAKP_14214_0_001	0.3615		FAKP_14333_1_001	0.1912
									FAKP_14214_2_001	0.1707		FAKP_14333_2_001	0.2619
									FAKP_14215_1_001	0.1567		FAKP_14333_3_001	0.1719
									FAKP_14215_2_001	0.1675		FAKP_14334_0_001	0.1844
									FAKP_14216_1_001	0.1696		FAKP_14334_1_001	0.2019
									FAKP_14216_2_001	0.1599		FAKP_14334_2_001	0.1886
									FAKP_14217_0_001	0.1561		FAKP_14335_2_001	0.1881
									FAKP_14217_1_001	0.1647		FAKP_14336_0_001	0.1775
									FAKP_14217_2_001	0.1737		FAKP_14336_1_001	0.1791
									FAKP_14217_3_001	0.1603		FAKP_14336_2_001	0.1766
									FAKP_14219_0_001	0.1764		FAKP_14336_2_002	0.1908
									FAKP_14219_1_001	0.1909		FAKP_14337_0_001	0.1849
									FAKP_14219_2_001	0.156		FAKP_14337_1_001	0.1886
									FAKP_14220_0_001	0.1666		FAKP_14337_2_001	0.1915
									FAKP_14220_1_001	0.1746		FAKP_14338_0_001	0.196
									FAKP_14221_0_001	0.1562		FAKP_14338_1_001	0.1851
									FAKP_14221_1_001	0.1541		FAKP_14338_2_001	0.24
									FAKP_14221_2_001	0.1574		FAKP_14338_3_001	0.1906
									FAKP_14221_2_002	0.1652		FAKP_14339_0_001	0.1795
									FAKP_14222_0_001	0.1983		FAKP_14339_1_001	0.1941
									FAKP_14222_2_001	0.175		FAKP_14339_2_001	0.2126
									FAKP_14222_2_002	0.1611		FAKP_14339_2_002	0.1876
									FAKP_14223_0_001	0.146		FAKP_14340_2_001	0.1863
									FAKP_14223_1_001	0.1668		FAKP_14341_0_001	0.1812
									FAKP_14223_2_001	0.168		FAKP_14341_2_001	0.203
									FAKP_14224_0_001	0.1562		FAKP_14342_0_001	0.2033
									FAKP_14224_1_001	0.175		FAKP_14342_1_001	0.1943
									FAKP_14224_2_001	0.1538		FAKP_14342_2_001	0.1902
									FAKP_14224_3_001	0.1515		FAKP_14342_3_001	0.1963
									FAKP_14225_0_001	0.1615		FAKP_14343_0_001	0.1826
									FAKP_14225_1_001	0.1597		FAKP_14343_2_001	0.2253
									FAKP_14225_2_001	0.1971		FAKP_14344_0_001	0.2016
									FAKP_14225_2_002	0.1544		FAKP_14344_1_001	0.2327
									FAKP_14225_3_001	0.1637		FAKP_14344_2_001	0.2004
									FAKP_14227_0_001	0.1589		FAKP_14345_0_001	0.1857
									FAKP_14227_1_001	0.1702		FAKP_14345_2_001	0.1741
									FAKP_14227_1_002	0.1638		FAKP_14346_0_001	0.1814
									FAKP_14227_2_001	0.1628		FAKP_14346_1_001	0.2003
									FAKP_14228_0_001	0.161		FAKP_14346_2_001	0.1891
									FAKP_14228_1_001	0.1585		FAKP_14347_1_001	0.1791
									FAKP_14229_0_001	0.1618		FAKP_14347_2_001	0.1829
									FAKP_14229_1_001	0.1652		FAKP_14348_1_001	0.1977
									FAKP_14229_2_001	0.1561		FAKP_14348_2_001	0.2075
									FAKP_14231_0_001	0.1737		FAKP_14349_0_001	0.1762
									FAKP_14231_1_001	0.1597		FAKP_14349_1_001	0.1905
									FAKP_14231_2_001	0.1538		FAKP_14349_2_001	0.1879
									FAKP_14232_0_001	0.1638		FAKP_14350_0_001	0.1876
									FAKP_14232_1_001	0.1956		FAKP_14350_1_001	0.1782
									FAKP_14232_2_001	0.1787		FAKP_14352_0_001	0.1832
									FAKP_14233_0_001	0.1483		FAKP_14352_1_001	0.1788
									FAKP_14233_2_001	0.1653		FAKP_14352_2_001	0.2044
									FAKP_14233_3_001	0.1701		FAKP_14352_2_002	0.1793
									FAKP_14234_0_001	0.1907		FAKP_14353_0_001	0.1691
									FAKP_14234_1_001	0.1642		FAKP_14353_1_001	0.1641
									FAKP_14234_2_001	0.1685		FAKP_14355_2_001	0.1686
									FAKP_14235_0_001	0.2965		FAKP_14355_2_002	0.1754
									FAKP_14235_1_001	0.2559		FAKP_14356_0_001	0.1588
									FAKP_14235_2_001	0.1991		FAKP_14356_1_001	0.1752
									FAKP_14235_2_002	0.196		FAKP_14356_2_001	0.1803
									FAKP_14236_0_001	0.1623		FAKP_14357_0_001	0.1687
									FAKP_14236_1_001	0.1631		FAKP_14357_1_001	0.1706
									FAKP_14236_2_001	0.2262		FAKP_14357_2_001	0.1631
									FAKP_14237_1_001	0.1932		FAKP_14358_0_001	0.1798
									FAKP_14237_1_002	0.1896		FAKP_14358_1_001	0.177
									FAKP_14237_2_001	0.1766		FAKP_14358_2_001	0.1779
									FAKP_14238_0_001	0.1692		FAKP_14358_3_001	0.1843
									FAKP_14238_0_002	0.1671		FAKP_14359_2_001	0.1899
									FAKP_14238_1_001	0.1582		FAKP_14361_1_001	0.1825
									FAKP_14238_2_001	0.1576		FAKP_14361_2_001	0.1717
									FAKP_14239_0_001	0.1737		FAKP_14362_0_001	0.1803
									FAKP_14239_0_002	0.1637		FAKP_14362_1_001	0.1791
									FAKP_14240_0_001	0.165		FAKP_14363_0_001	0.1682
									FAKP_14240_1_001	0.1674		FAKP_14363_0_002	0.2645
									FAKP_14240_2_001	0.1671		FAKP_14363_1_001	0.1869
									FAKP_14241_0_001	0.1891		FAKP_14363_1_002	0.1768
									FAKP_14241_1_001	0.1727		FAKP_14364_1_001	0.1601
									FAKP_14241_2_001	0.1592		FAKP_14364_2_001	0.1721
									FAKP_14242_0_001	0.1647		FAKP_14365_2_001	0.1859
									FAKP_14242_1_001	0.176		FAKP_14366_1_001	0.1689
									FAKP_14242_2_001	0.1941		FAKP_14366_2_001	0.1788
									FAKP_14242_2_002	0.1743		FAKP_14367_0_001	0.1702
									FAKP_14243_0_001	0.1658		FAKP_14367_2_001	0.2346
									FAKP_14243_1_001	0.1597		FAKP_14367_3_001	0.1736
									FAKP_14243_2_001	0.1865		FAKP_14368_0_001	0.2478
									FAKP_14244_0_001	0.1608		FAKP_14368_1_001	0.1801
									FAKP_14244_1_001	0.167		FAKP_14368_2_001	0.1709
									FAKP_14244_3_001	0.1764		FAKP_14369_0_001	0.1924
									FAKP_14245_0_001	0.1601		FAKP_14369_2_001	0.1854
									FAKP_14245_1_001	0.1765		FAKP_14369_3_001	0.1696
									FAKP_14245_2_001	0.1981		FAKP_14369_6_001	0.1816
									FAKP_14246_0_001	0.1751		FAKP_14369_7_001	0.1853
									FAKP_14246_0_002	0.1833		FAKP_14369_8_001	0.1752
									FAKP_14246_2_001	0.1667		FAKP_14369_9_001	0.188
									FAKP_14246_3_001	0.1696		FAKP_14369_10_001	0.1739
									FAKP_14247_0_001	0.1576		FAKP_14370_0_001	0.1679
									FAKP_14247_1_001	0.1634		FAKP_14370_1_001	0.1697
									FAKP_14247_2_001	0.1919		FAKP_14370_2_001	0.1777
									FAKP_14248_0_001	0.1568		FAKP_14370_3_001	0.1752
									FAKP_14248_1_001	0.1641		FAKP_14370_4_001	0.1765
									FAKP_14248_2_001	0.1645		FAKP_14370_5_001	0.22
									FAKP_14249_0_001	0.1692		FAKP_14370_6_001	0.1696
									FAKP_14249_1_001	0.1701		FAKP_14370_8_001	0.1867
									FAKP_14249_2_001	0.1667		FAKP_14370_9_001	0.1748
									FAKP_14250_0_001	0.1643		FAKP_14371_0_001	0.1772
									FAKP_14250_1_001	0.164		FAKP_14371_1_001	0.1962
									FAKP_14250_2_001	0.1842		FAKP_14371_2_001	0.18
									FAKP_14250_3_001	0.1932		FAKP_14371_3_001	0.1896
									FAKP_14252_0_001	0.1687		FAKP_14371_4_001	0.1715
									FAKP_14252_1_001	0.2118		FAKP_14371_6_001	0.1714
									FAKP_14253_0_001	0.1728		FAKP_14371_7_001	0.1915
									FAKP_14253_1_001	0.1775		FAKP_14371_8_001	0.1854
									FAKP_14253_2_001	0.1646		FAKP_14371_9_001	0.1862
									FAKP_14254_0_001	0.1671		FAKP_14371_10_001	0.1945
									FAKP_14254_1_001	0.1803
									FAKP_14255_1_001	0.1695
									FAKP_14256_0_001	0.158
									FAKP_14256_1_001	0.156
									FAKP_14257_0_001	0.1667
									FAKP_14258_0_001	0.1504
									FAKP_14259_0_001	0.1481
									FAKP_14259_1_001	0.2327
									FAKP_14260_1_001	0.1553
									FAKP_14260_2_001	0.1569
									FAKP_14260_3_001	0.1654
									FAKP_14261_0_001	0.1645
									FAKP_14261_1_001	0.1589
									FAKP_14261_2_001	0.1533
									FAKP_14261_3_001	0.1608
									FAKP_14262_0_001	0.16
									FAKP_14262_1_001	0.156
									FAKP_14262_2_001	0.1621
									FAKP_14262_3_001	0.1628

## Sheet: Fig3a_source
RT1					RT2					cryo1					cryo2
dataset	A	B	C		dataset	A	B	C		dataset	A	B	C		dataset	A	B	C
FAKP_F2X_chip04_apo_grid_fly_001	71.6	91.7	45.31		FAKP_chip_A_grid_fly_001_window_0	71.76	91.72	45.29		FAKP_14153_0_001	68.076	89.807	44.929		FAKP_14274_0_001	68.101	89.618	44.93
FAKP_F2X_chip04_apo_grid_fly_002	71.61	91.68	45.29		FAKP_chip_A_grid_fly_001_window_1	71.69	91.63	45.23		FAKP_14154_1_001	68.041	89.897	44.955		FAKP_14274_1_001	67.993	89.628	44.9
FAKP_F2X_chip04_apo_grid_fly_003	71.6	91.68	45.29		FAKP_chip_A_grid_fly_001_window_10	71.76	91.71	45.28		FAKP_14155_0_001	68.137	89.935	44.968		FAKP_14274_2_001	68.028	89.741	44.916
FAKP_F2X_chip04_apo_grid_fly_004	71.62	91.69	45.3		FAKP_chip_A_grid_fly_001_window_11	71.8	91.75	45.32		FAKP_14155_1_001	68.067	89.77	44.936		FAKP_14275_0_001	67.995	89.887	44.873
FAKP_F2X_chip04_apo_grid_fly_005	71.63	91.7	45.3		FAKP_chip_A_grid_fly_001_window_2	71.77	91.67	45.24		FAKP_14155_2_001	68.069	89.934	44.904		FAKP_14275_1_001	68.044	89.719	44.915
FAKP_F2X_chip04_apo_grid_fly_006	71.61	91.71	45.31		FAKP_chip_A_grid_fly_001_window_3	71.78	91.69	45.25		FAKP_14156_0_001	68.049	89.808	44.937		FAKP_14275_2_001	68.048	89.767	44.932
FAKP_F2X_chip04_apo_grid_fly_007	71.65	91.7	45.29		FAKP_chip_A_grid_fly_001_window_4	71.73	91.66	45.24		FAKP_14156_1_001	68.09	89.78	44.903		FAKP_14276_1_001	68.176	89.773	44.922
FAKP_F2X_chip04_apo_grid_fly_008	71.59	91.7	45.31		FAKP_chip_A_grid_fly_001_window_5	71.76	91.7	45.28		FAKP_14156_2_001	68.088	89.775	44.942		FAKP_14276_2_001	68.18	89.843	44.946
FAKP_F2X_chip04_apo_grid_fly_009	71.56	91.69	45.31		FAKP_chip_A_grid_fly_001_window_6	71.86	91.79	45.33		FAKP_14157_0_001	67.827	89.54	44.929		FAKP_14277_0_001	68.096	89.746	44.934
new_FAKP_F2X_chipA_grid_fly_002_window_1	71.67	91.57	45.17		FAKP_chip_A_grid_fly_001_window_7	69.4	90.97	45.27		FAKP_14157_0_002	67.625	89.542	44.92		FAKP_14277_1_001	68.204	89.899	44.992
new_FAKP_F2X_chipA_grid_fly_002_window_10	71.53	91.56	45.17		FAKP_chip_A_grid_fly_001_window_8	69.25	90.93	45.27		FAKP_14158_0_001	68.072	89.894	44.939		FAKP_14277_2_001	68.03	89.822	44.924
new_FAKP_F2X_chipA_grid_fly_002_window_11	71.56	91.66	45.18		FAKP_chip_A_grid_fly_001_window_9	71.77	91.7	45.28		FAKP_14158_1_001	68.118	89.785	44.928		FAKP_14278_0_001	68.153	89.81	44.952
new_FAKP_F2X_chipA_grid_fly_002_window_2	71.64	91.55	45.18		FAKP_chip_apo_long_grid_fly_001_window_4	71.45	91.51	45.17		FAKP_14158_2_001	67.923	89.727	44.968		FAKP_14278_1_001	68.16	89.774	44.983
new_FAKP_F2X_chipA_grid_fly_002_window_3	68.92	90.67	45.26		FAKP_chip_apo_long_grid_fly_001_window_5	71.4	91.47	45.17		FAKP_14159_1_001	68.09	89.782	44.958		FAKP_14278_2_001	68.011	89.702	44.919
new_FAKP_F2X_chipA_grid_fly_002_window_4	69.22	90.85	45.25		FAKP_chip_apo_short_grid_fly_001_window_2	71.62	91.68	45.36		FAKP_14160_0_001	68.208	89.791	44.972		FAKP_14278_3_001	68.099	89.776	44.954
new_FAKP_F2X_chipA_grid_fly_002_window_5	71.6	91.66	45.18		FAKP_chip_apo_short_grid_fly_002_window_4	71.32	91.43	45.15		FAKP_14160_1_001	68.019	89.828	44.922		FAKP_14279_1_001	68.08	89.683	44.913
new_FAKP_F2X_chipA_grid_fly_002_window_6	71.62	91.63	45.16		FAKP_chip_apo_short_grid_fly_002_window_5	71.24	91.41	45.15		FAKP_14161_0_001	67.984	89.882	44.919		FAKP_14279_2_001	68.199	89.789	44.968
new_FAKP_F2X_chipA_grid_fly_002_window_7	71.51	91.54	45.19		FAKP_chip_B_grid_fly_001_window_0	71.61	91.6	45.23		FAKP_14161_2_001	68.176	89.987	44.922		FAKP_14280_0_001	68.192	89.798	44.943
new_FAKP_F2X_chipA_grid_fly_002_window_8	71.47	91.51	45.18		FAKP_chip_B_grid_fly_001_window_1	71.84	91.8	45.37		FAKP_14162_0_001	68.115	89.783	44.937		FAKP_14280_1_001	67.941	89.617	44.897
new_FAKP_F2X_chipA_grid_fly_002_window_9	69.1	90.78	45.27		FAKP_chip_B_grid_fly_001_window_10	71.83	91.84	45.39		FAKP_14162_1_001	68.05	89.933	44.938		FAKP_14280_2_001	68.156	89.879	44.932
new_FAKP_F2X_chipB_grid_fly_001_window_0	71.75	91.76	45.31		FAKP_chip_B_grid_fly_001_window_11	71.78	91.78	45.33		FAKP_14162_2_001	68.012	89.903	44.923		FAKP_14282_0_001	68.119	89.996	44.926
new_FAKP_F2X_chipB_grid_fly_001_window_1	71.71	91.73	45.29		FAKP_chip_B_grid_fly_001_window_2_1	71.83	91.85	45.37		FAKP_14163_0_001	67.396	89.772	44.93		FAKP_14282_1_001	68.139	90.041	44.938
new_FAKP_F2X_chipB_grid_fly_001_window_10	71.43	91.63	45.28		FAKP_chip_B_grid_fly_001_window_2_2	69.67	91.28	45.43		FAKP_14163_2_001	68.007	89.793	44.917		FAKP_14282_2_001	68.117	89.836	44.891
new_FAKP_F2X_chipB_grid_fly_001_window_11	71.33	91.62	45.26		FAKP_chip_B_grid_fly_001_window_3	71.82	91.79	45.36		FAKP_14164_1_001	67.998	89.832	44.914		FAKP_14283_0_001	68.181	89.82	44.948
new_FAKP_F2X_chipB_grid_fly_001_window_2	71.64	91.7	45.26		FAKP_chip_B_grid_fly_001_window_4	71.79	91.68	45.3		FAKP_14164_3_001	68.069	89.885	44.933		FAKP_14283_1_001	68.092	89.805	44.955
new_FAKP_F2X_chipB_grid_fly_001_window_3	71.58	91.67	45.29		FAKP_chip_B_grid_fly_001_window_5	71.74	91.7	45.31		FAKP_14165_0_001	66.904	89	44.703		FAKP_14283_2_001	68.146	89.781	44.939
new_FAKP_F2X_chipB_grid_fly_001_window_4	71.58	91.69	45.29		FAKP_chip_B_grid_fly_001_window_6	71.69	91.7	45.28		FAKP_14165_1_001	67.914	89.577	44.91		FAKP_14283_3_001	68.117	89.804	44.91
new_FAKP_F2X_chipB_grid_fly_001_window_5	71.56	91.71	45.28		FAKP_chip_B_grid_fly_001_window_7	71.93	91.87	45.42		FAKP_14166_0_001	68.061	89.9	44.939		FAKP_14284_1_001	67.979	89.766	44.905
new_FAKP_F2X_chipB_grid_fly_001_window_6	71.59	91.69	45.27		FAKP_chip_B_grid_fly_001_window_8	69.68	91.25	45.45		FAKP_14166_1_001	68.198	90.148	45.015		FAKP_14284_2_001	68.03	89.681	44.925
new_FAKP_F2X_chipB_grid_fly_001_window_7	71.5	91.65	45.28		FAKP_chip_B_grid_fly_001_window_9_1	69.82	91.28	45.39		FAKP_14166_2_001	68.064	89.899	44.868		FAKP_14285_0_001	68.016	89.697	44.914
new_FAKP_F2X_chipB_grid_fly_001_window_8	71.45	91.63	45.29		FAKP_chip_B_grid_fly_001_window_9_2	71.92	91.86	45.4		FAKP_14167_0_001	67.897	89.598	44.91		FAKP_14285_1_001	68.068	89.742	44.959
new_FAKP_F2X_chipB_grid_fly_001_window_9	71.43	91.63	45.3		FAKP_chip_C_grid_fly_001_window_0	71.6	91.59	45.23		FAKP_14167_1_001	68.203	89.714	44.954		FAKP_14285_2_001	68.082	89.85	44.907
new_FAKP_F2X_chipC_grid_fly_001_window_1	69.32	90.92	45.21		FAKP_chip_C_grid_fly_001_window_10	71.64	91.61	45.24		FAKP_14167_2_001	68.141	89.746	44.962		FAKP_14286_0_001	68.094	89.729	44.938
new_FAKP_F2X_chipC_grid_fly_001_window_10	69.35	90.92	45.19		FAKP_chip_C_grid_fly_001_window_11	71.59	91.64	45.25		FAKP_14168_0_001	68.054	89.95	44.905		FAKP_14286_1_001	68.059	89.862	44.891
new_FAKP_F2X_chipC_grid_fly_001_window_11	69.31	90.93	45.2		FAKP_chip_C_grid_fly_001_window_2	71.61	91.57	45.21		FAKP_14168_1_001	67.897	89.977	44.917		FAKP_14286_2_001	68.137	89.738	44.908
new_FAKP_F2X_chipC_grid_fly_001_window_2	71.58	91.59	45.22		FAKP_chip_C_grid_fly_001_window_3	71.59	91.54	45.2		FAKP_14168_2_001	68.078	89.788	44.94		FAKP_14287_0_001	68.183	90.023	44.96
new_FAKP_F2X_chipC_grid_fly_001_window_3	71.51	91.56	45.27		FAKP_chip_C_grid_fly_001_window_4	71.64	91.57	45.21		FAKP_14169_0_001	68.15	89.792	44.998		FAKP_14287_1_001	68.024	89.665	44.954
new_FAKP_F2X_chipC_grid_fly_001_window_4	71.54	91.6	45.25		FAKP_chip_C_grid_fly_001_window_5	71.58	91.58	45.23		FAKP_14169_2_001	68.057	89.706	44.96		FAKP_14287_2_001	67.984	89.767	44.961
new_FAKP_F2X_chipC_grid_fly_001_window_5_1	69.42	91	45.26		FAKP_chip_C_grid_fly_001_window_6	71.65	91.65	45.25		FAKP_14169_3_001	68.135	89.69	44.959		FAKP_14287_3_001	68.136	89.699	44.956
new_FAKP_F2X_chipC_grid_fly_001_window_5_2	71.29	91.55	45.21		FAKP_chip_C_grid_fly_001_window_7	71.68	91.64	45.24		FAKP_14171_0_001	68.029	89.751	44.976		FAKP_14288_0_001	68.059	89.947	44.892
new_FAKP_F2X_chipC_grid_fly_001_window_6	71.58	91.66	45.19		FAKP_chip_C_grid_fly_001_window_8	71.65	91.62	45.24		FAKP_14171_1_001	67.994	89.735	44.944		FAKP_14288_1_001	68.022	89.809	44.903
new_FAKP_F2X_chipC_grid_fly_001_window_7	71.57	91.6	45.21		FAKP_chip_C_grid_fly_001_window_9	71.62	91.6	45.22		FAKP_14171_2_001	68.045	89.749	44.957		FAKP_14288_2_001	67.773	89.659	44.829
new_FAKP_F2X_chipC_grid_fly_001_window_8_1	71.3	91.5	45.22		FAKP_chip_D_grid_fly_002_window_0_1	71.48	91.55	45.26		FAKP_14172_0_001	68.372	89.929	44.971		FAKP_14289_0_001	68.029	89.852	44.924
new_FAKP_F2X_chipC_grid_fly_001_window_8_2	69.4	90.96	45.19		FAKP_chip_D_grid_fly_002_window_0_2	69.55	91.02	45.27		FAKP_14172_1_001	68.167	89.833	44.982		FAKP_14289_1_001	68.063	89.835	44.928
new_FAKP_F2X_chipC_grid_fly_001_window_9_1	69.4	90.96	45.23		FAKP_chip_D_grid_fly_002_window_1	71.64	91.63	45.32		FAKP_14172_2_001	68.092	89.743	44.935		FAKP_14289_2_001	68.024	89.733	44.917
new_FAKP_F2X_chipC_grid_fly_001_window_9_2	71.24	91.49	45.26		FAKP_chip_D_grid_fly_002_window_10	71.69	91.69	45.31		FAKP_14173_0_001	68.005	90.031	44.973		FAKP_14291_0_001	68.13	89.8	44.925
new_FAKP_F2X_chipC_grid_fly_002_window_0_1	69.47	91.04	45.27		FAKP_chip_D_grid_fly_002_window_11_1	69.7	91.17	45.35		FAKP_14173_1_001	68.253	90.283	44.942		FAKP_14291_1_001	68.058	89.754	44.9
new_FAKP_F2X_chipC_grid_fly_002_window_0_2	71.26	91.53	45.24		FAKP_chip_D_grid_fly_002_window_11_2	71.65	91.72	45.35		FAKP_14173_2_001	68.189	90.217	44.899		FAKP_14291_2_001	68.068	89.681	44.933
new_FAKP_F2X_chipD_grid_fly_001_window_0	71.8	91.67	45.24		FAKP_chip_D_grid_fly_002_window_2	71.68	91.65	45.32		FAKP_14173_3_001	68.165	89.889	45.039		FAKP_14292_0_001	68.053	89.658	44.827
new_FAKP_F2X_chipD_grid_fly_001_window_1	69.27	90.98	45.23		FAKP_chip_D_grid_fly_002_window_3	71.67	91.64	45.3		FAKP_14174_0_001	68.05	89.734	44.968		FAKP_14292_1_001	67.903	89.623	44.811
new_FAKP_F2X_chipD_grid_fly_001_window_10	69.14	90.78	45.23		FAKP_chip_D_grid_fly_002_window_4	71.7	91.69	45.29		FAKP_14174_1_001	67.728	89.501	44.913		FAKP_14292_2_001	68.135	89.864	44.948
new_FAKP_F2X_chipD_grid_fly_001_window_11	69.13	90.8	45.22		FAKP_chip_D_grid_fly_002_window_5	71.67	91.68	45.32		FAKP_14174_2_001	67.978	89.751	44.912		FAKP_14293_0_001	68.064	89.804	44.929
new_FAKP_F2X_chipD_grid_fly_001_window_2	71.82	91.74	45.23		FAKP_chip_D_grid_fly_002_window_6	71.69	91.66	45.31		FAKP_14175_0_001	67.419	89.479	44.867		FAKP_14293_2_001	68.03	89.724	44.963
new_FAKP_F2X_chipD_grid_fly_001_window_3	71.62	91.61	45.29		FAKP_chip_D_grid_fly_002_window_7	71.72	91.72	45.32		FAKP_14175_1_001	68.198	89.855	44.954		FAKP_14293_3_001	67.903	89.738	44.869
new_FAKP_F2X_chipD_grid_fly_001_window_4	71.35	91.55	45.26		FAKP_chip_D_grid_fly_002_window_8	71.67	91.64	45.32		FAKP_14175_2_001	68.137	89.84	44.94		FAKP_14295_0_001	68.101	89.706	44.907
new_FAKP_F2X_chipD_grid_fly_001_window_5	69.38	90.97	45.22		FAKP_chip_D_grid_fly_002_window_9	71.69	91.66	45.31		FAKP_14176_0_001	68.218	89.876	44.999		FAKP_14295_1_001	67.967	89.829	44.853
new_FAKP_F2X_chipD_grid_fly_001_window_6_1	69.44	91.01	45.21		FAKP_chip_E_grid_fly_001_window_0	71.44	91.39	45.16		FAKP_14176_1_001	68.024	89.737	44.916		FAKP_14295_2_001	68.011	89.633	44.878
new_FAKP_F2X_chipD_grid_fly_001_window_6_2	71.24	91.51	45.18		FAKP_chip_E_grid_fly_001_window_1	71.52	91.51	45.21		FAKP_14176_2_001	68.032	89.897	44.911		FAKP_14296_0_001	68.185	89.829	44.945
new_FAKP_F2X_chipD_grid_fly_001_window_7_1	69.33	90.93	45.2		FAKP_chip_E_grid_fly_001_window_10	71.59	91.55	45.25		FAKP_14177_0_001	68.04	89.8	44.989		FAKP_14296_1_001	68.121	89.813	44.972
new_FAKP_F2X_chipD_grid_fly_001_window_7_2	71.22	91.47	45.21		FAKP_chip_E_grid_fly_001_window_11	71.63	91.57	45.26		FAKP_14177_1_001	67.992	89.859	45.021		FAKP_14296_2_001	68.005	89.874	44.921
new_FAKP_F2X_chipD_grid_fly_001_window_8	69.26	90.86	45.2		FAKP_chip_E_grid_fly_001_window_2	71.4	91.4	45.13		FAKP_14177_2_001	67.817	89.604	44.883		FAKP_14297_0_001	68.239	89.901	45.009
new_FAKP_F2X_chipD_grid_fly_001_window_9	69.16	90.8	45.26		FAKP_chip_E_grid_fly_001_window_4	71.34	91.32	45.09		FAKP_14178_0_001	67.844	89.626	44.894		FAKP_14297_1_001	68.122	89.752	44.921
new_FAKP_F2X_chipE_grid_fly_002_window_0_1	69.46	90.92	45.26		FAKP_chip_E_grid_fly_001_window_5	71.53	91.47	45.23		FAKP_14178_1_001	67.968	89.777	44.934		FAKP_14297_2_001	68.035	89.73	44.902
new_FAKP_F2X_chipE_grid_fly_002_window_0_2	71.32	91.51	45.26		FAKP_chip_E_grid_fly_001_window_6	71.61	91.56	45.25		FAKP_14178_2_001	67.89	89.759	44.889		FAKP_14298_0_001	68.046	89.983	44.932
new_FAKP_F2X_chipE_grid_fly_002_window_1_1	69.47	90.93	45.25		FAKP_chip_E_grid_fly_001_window_7	71.49	91.49	45.18		FAKP_14178_3_002	67.962	89.818	44.903		FAKP_14298_1_001	67.855	89.651	44.845
new_FAKP_F2X_chipE_grid_fly_002_window_1_2	71.29	91.52	45.27		FAKP_chip_E_grid_fly_001_window_8	71.49	91.49	45.18		FAKP_14179_0_002	68.049	89.616	44.96		FAKP_14298_3_001	68.061	89.793	44.916
new_FAKP_F2X_chipE_grid_fly_002_window_2	69.42	90.96	45.25		FAKP_chip_E_grid_fly_001_window_9	71.53	91.53	45.22		FAKP_14179_1_002	68.098	89.705	44.931		FAKP_14300_0_001	68.112	89.867	44.898
new_FAKP_F2X_chipE_grid_fly_017_window_10	69.37	90.91	45.27		FAKP_chip_F_grid_fly_001_window_0	71.61	91.6	45.26		FAKP_14179_2_002	67.953	89.641	44.914		FAKP_14300_1_001	68.124	89.836	44.952
new_FAKP_F2X_chipE_grid_fly_017_window_11	69.35	90.88	45.29		FAKP_chip_F_grid_fly_001_window_10	71.81	91.76	45.42		FAKP_14180_1_001	67.985	89.807	44.938		FAKP_14300_2_001	68.168	90.17	44.955
new_FAKP_F2X_chipE_grid_fly_017_window_2	69.4	90.9	45.29		FAKP_chip_F_grid_fly_001_window_11	71.82	91.76	45.37		FAKP_14181_0_001	67.879	89.688	44.928		FAKP_14301_0_001	68.226	89.839	44.99
new_FAKP_F2X_chipE_grid_fly_017_window_3	69.42	90.94	45.3		FAKP_chip_F_grid_fly_001_window_2	71.82	91.78	45.38		FAKP_14181_1_001	68.113	89.911	44.901		FAKP_14301_1_001	68.068	89.641	44.899
new_FAKP_F2X_chipE_grid_fly_017_window_4	69.41	90.93	45.27		FAKP_chip_F_grid_fly_001_window_3	71.79	91.72	45.37		FAKP_14181_2_001	67.969	89.734	44.902		FAKP_14301_2_001	67.907	89.515	44.821
new_FAKP_F2X_chipE_grid_fly_017_window_5	69.41	90.92	45.26		FAKP_chip_F_grid_fly_001_window_4	71.71	91.66	45.33		FAKP_14182_1_001	68.211	89.817	44.935		FAKP_14302_0_001	68.128	89.823	44.92
new_FAKP_F2X_chipE_grid_fly_017_window_6	69.38	90.85	45.27		FAKP_chip_F_grid_fly_001_window_5	71.69	91.66	45.29		FAKP_14182_1_002	68.127	89.799	44.919		FAKP_14302_1_001	68.079	89.739	44.944
new_FAKP_F2X_chipE_grid_fly_017_window_7	69.36	90.86	45.29		FAKP_chip_F_grid_fly_001_window_6	71.71	91.68	45.32		FAKP_14182_2_001	67.886	89.659	44.886		FAKP_14302_2_001	67.995	89.674	44.888
new_FAKP_F2X_chipE_grid_fly_017_window_8	69.37	90.89	45.3		FAKP_chip_F_grid_fly_001_window_7	71.78	91.74	45.36		FAKP_14182_3_001	67.827	89.773	44.872		FAKP_14303_0_001	68.087	89.821	44.911
new_FAKP_F2X_chipE_grid_fly_017_window_9	69.38	90.91	45.3		FAKP_chip_F_grid_fly_001_window_8	71.74	91.67	45.31		FAKP_14182_4_001	67.931	89.907	44.96		FAKP_14303_1_001	68.103	89.813	44.872
new_FAKP_F2X_chipF_grid_fly_002_window_0	71.95	91.79	45.34		FAKP_chip_F_grid_fly_001_window_9	71.71	91.63	45.3		FAKP_14184_0_001	68.151	89.839	44.969		FAKP_14303_2_001	68.086	89.838	44.924
new_FAKP_F2X_chipF_grid_fly_002_window_1	71.95	91.8	45.35		FAKP_chip_G_grid_fly_001_window_0	71.48	91.53	45.26		FAKP_14184_0_002	68.133	89.812	44.95		FAKP_14303_3_001	68.091	89.749	44.988
new_FAKP_F2X_chipF_grid_fly_002_window_10	71.5	91.71	45.35		FAKP_chip_G_grid_fly_001_window_1	71.51	91.52	45.21		FAKP_14185_1_001	67.978	89.717	44.875		FAKP_14304_0_001	68.057	89.759	44.949
new_FAKP_F2X_chipF_grid_fly_002_window_11_1	69.52	91.02	45.34		FAKP_chip_G_grid_fly_001_window_10	71.68	91.72	45.34		FAKP_14185_2_001	67.938	89.78	44.927		FAKP_14304_1_001	67.88	89.648	44.899
new_FAKP_F2X_chipF_grid_fly_002_window_11_2	71.37	91.66	45.32		FAKP_chip_G_grid_fly_001_window_11	71.5	91.64	45.27		FAKP_14185_2_002	68.017	89.909	44.941		FAKP_14304_2_001	68.053	89.698	44.93
new_FAKP_F2X_chipF_grid_fly_002_window_2	71.91	91.78	45.33		FAKP_chip_G_grid_fly_001_window_2	71.32	91.32	45.08		FAKP_14186_0_001	68.02	89.706	44.941		FAKP_14305_0_001	68.135	89.729	44.93
new_FAKP_F2X_chipF_grid_fly_002_window_3	71.87	91.79	45.35		FAKP_chip_G_grid_fly_001_window_3	71.45	91.46	45.2		FAKP_14186_1_001	68.052	89.806	44.944		FAKP_14305_1_001	68.128	89.949	44.876
new_FAKP_F2X_chipF_grid_fly_002_window_4	71.76	91.74	45.38		FAKP_chip_G_grid_fly_001_window_4	71.62	91.67	45.29		FAKP_14186_2_001	68.081	89.904	44.99		FAKP_14305_2_001	68.027	89.732	44.899
new_FAKP_F2X_chipF_grid_fly_002_window_5	71.59	91.7	45.38		FAKP_chip_G_grid_fly_001_window_5_1	71.65	91.76	45.36		FAKP_14187_0_001	68.05	89.776	44.945		FAKP_14305_2_002	68.241	89.857	44.967
new_FAKP_F2X_chipF_grid_fly_002_window_6	71.76	91.77	45.36		FAKP_chip_G_grid_fly_001_window_5_2	69.66	91.16	45.41		FAKP_14187_1_001	67.998	89.895	44.825		FAKP_14306_0_001	68.189	89.728	44.979
new_FAKP_F2X_chipF_grid_fly_002_window_7	71.81	91.8	45.35		FAKP_chip_G_grid_fly_001_window_6	71.54	91.59	45.28		FAKP_14187_2_001	68.021	89.7	44.905		FAKP_14306_1_001	68.256	89.871	44.929
new_FAKP_F2X_chipF_grid_fly_002_window_8	71.74	91.78	45.32		FAKP_chip_G_grid_fly_001_window_7	71.67	91.67	45.31		FAKP_14188_0_001	68.129	89.751	44.927		FAKP_14306_2_002	68.092	89.847	44.932
new_FAKP_F2X_chipF_grid_fly_002_window_9	71.64	91.76	45.35		FAKP_chip_G_grid_fly_001_window_8	71.46	91.46	45.18		FAKP_14188_1_001	68.136	89.783	44.862		FAKP_14307_0_001	68.222	89.758	44.939
new_FAKP_F2X_chipG_grid_fly_001_window_0	71.67	91.76	45.31		FAKP_chip_G_grid_fly_001_window_9	71.68	91.69	45.34		FAKP_14188_2_001	67.786	89.477	44.891		FAKP_14307_1_001	67.995	89.698	44.91
new_FAKP_F2X_chipG_grid_fly_001_window_1	71.65	91.7	45.28		FAKP_chip_H_grid_fly_001_window_0	71.68	91.72	45.39		FAKP_14189_0_001	68.182	89.592	44.937		FAKP_14307_1_002	68.024	89.798	44.895
new_FAKP_F2X_chipG_grid_fly_001_window_2	71.52	91.66	45.29		FAKP_chip_H_grid_fly_001_window_1	71.29	91.41	45.22		FAKP_14189_1_001	68.294	89.783	45.026		FAKP_14307_2_001	67.183	89.421	44.834
new_FAKP_F2X_chipG_grid_fly_001_window_3	69.41	90.87	45.28		FAKP_chip_H_grid_fly_001_window_10	71.63	91.8	45.49		FAKP_14190_0_001	68.021	89.736	44.912		FAKP_14307_3_001	68.202	89.791	44.908
new_FAKP_F2X_chipG_grid_fly_001_window_4_1	69.42	91.03	45.28		FAKP_chip_H_grid_fly_001_window_11	71.58	91.75	45.48		FAKP_14190_1_001	68.164	89.846	44.92		FAKP_14309_0_001	68.179	89.775	44.956
new_FAKP_F2X_chipG_grid_fly_001_window_4_2	71.41	91.6	45.27		FAKP_chip_H_grid_fly_001_window_2_1	69.47	90.93	45.22		FAKP_14191_1_001	68.189	90.255	45.084		FAKP_14309_1_001	68.095	89.775	44.89
new_FAKP_F2X_chipG_grid_fly_001_window_5	69.41	90.98	45.29		FAKP_chip_H_grid_fly_001_window_2_2	71.39	91.54	45.25		FAKP_14191_2_001	68.013	89.731	44.919		FAKP_14310_0_001	68.072	89.738	44.927
new_FAKP_F2X_chipG_grid_fly_001_window_6	69.54	91.1	45.33		FAKP_chip_H_grid_fly_001_window_3	69.42	91	45.32		FAKP_14192_1_001	67.984	89.687	44.9		FAKP_14310_1_001	68.051	89.832	44.957
new_FAKP_F2X_chipG_grid_fly_001_window_7	71.37	91.64	45.27		FAKP_chip_H_grid_fly_001_window_4_1	69.45	90.88	45.25		FAKP_14192_2_001	68.031	89.902	44.923		FAKP_14311_1_001	68.203	89.919	44.943
new_FAKP_F2X_chipG_grid_fly_001_window_8_1	69.43	91.01	45.26		FAKP_chip_H_grid_fly_001_window_4_2	71.35	91.5	45.28		FAKP_14194_0_001	67.965	89.758	44.91		FAKP_14311_1_002	68.235	89.853	44.965
new_FAKP_F2X_chipG_grid_fly_001_window_8_2	71.26	91.55	45.24		FAKP_chip_H_grid_fly_001_window_5_1	69.48	90.98	45.29		FAKP_14194_1_001	67.987	89.847	44.893		FAKP_14311_2_001	68.14	89.787	44.899
new_FAKP_F2X_chipG_grid_fly_001_window_9_1	69.42	90.98	45.23		FAKP_chip_H_grid_fly_001_window_5_2	71.37	91.58	45.31		FAKP_14194_2_001	67.654	89.569	44.839		FAKP_14312_0_001	68.304	89.775	44.968
new_FAKP_F2X_chipG_grid_fly_001_window_9_2	71.42	91.56	45.22		FAKP_chip_H_grid_fly_001_window_6	71.64	91.69	45.32		FAKP_14194_3_001	67.928	89.636	44.908		FAKP_14312_1_001	68.282	89.839	44.962
new_FAKP_F2X_chipG_grid_fly_003_window_0	69.47	91.05	45.31		FAKP_chip_H_grid_fly_001_window_7	71.57	91.73	45.44		FAKP_14195_0_001	68.134	89.734	44.939		FAKP_14312_2_001	68.257	89.95	44.953
new_FAKP_F2X_chipG_grid_fly_003_window_1	69.39	91	45.34		FAKP_chip_H_grid_fly_001_window_8	71.6	91.75	45.4		FAKP_14195_2_001	68.131	89.844	44.952		FAKP_14312_2_002	68.23	89.84	44.949
new_FAKP_F2X_chipH_grid_fly_001_window_0	71.69	91.64	45.22		FAKP_chip_H_grid_fly_001_window_9	69.53	91.09	45.42		FAKP_14196_0_001	68.175	89.82	44.914		FAKP_14313_1_001	68.076	89.78	44.9
new_FAKP_F2X_chipH_grid_fly_004_window_1	71.56	91.59	45.2		FAKP_chip_I_grid_fly_001_window_0	71.65	91.65	45.27		FAKP_14196_1_001	68.072	89.784	44.903		FAKP_14313_3_001	68.114	89.728	44.935
new_FAKP_F2X_chipH_grid_fly_007_window_2	71.49	91.55	45.17		FAKP_chip_I_grid_fly_001_window_1	71.44	91.48	45.21		FAKP_14196_2_001	68.184	89.831	44.981		FAKP_14313_3_002	68.094	89.761	44.938
new_FAKP_F2X_chipH_grid_fly_008_window_3	71.56	91.61	45.22		FAKP_chip_I_grid_fly_001_window_10_1	71.68	91.75	45.42		FAKP_14197_0_001	68.145	89.837	44.92		FAKP_14314_0_001	68.224	89.854	44.924
new_FAKP_F2X_chipH_grid_fly_008_window_4	71.43	91.61	45.23		FAKP_chip_I_grid_fly_001_window_10_2	69.64	91.23	45.39		FAKP_14197_1_001	67.961	89.734	44.909		FAKP_14314_0_002	68.152	89.755	44.908
new_FAKP_F2X_chipH_grid_fly_008_window_5	71.49	91.64	45.27		FAKP_chip_I_grid_fly_001_window_11	72.08	92.08	45.54		FAKP_14198_0_001	68.118	89.748	44.935		FAKP_14314_1_002	68.083	89.786	44.907
new_FAKP_F2X_chipH_grid_fly_008_window_6	71.45	91.63	45.24		FAKP_chip_I_grid_fly_001_window_2	71.5	91.53	45.24		FAKP_14198_1_001	68.411	89.929	45.036		FAKP_14314_2_001	68.162	89.809	44.946
new_FAKP_F2X_chipH_grid_fly_008_window_7	71.49	91.59	45.2		FAKP_chip_I_grid_fly_001_window_3	71.69	91.74	45.41		FAKP_14198_2_001	68.263	89.895	44.932		FAKP_14315_1_001	68.036	89.706	44.856
new_FAKP_F2X_chipH_grid_fly_009_window_10	71.49	91.62	45.19		FAKP_chip_I_grid_fly_001_window_4	71.67	91.75	45.42		FAKP_14199_0_001	68.057	89.755	44.91		FAKP_14315_2_001	68.038	89.77	44.914
new_FAKP_F2X_chipH_grid_fly_009_window_11	71.48	91.59	45.21		FAKP_chip_I_grid_fly_001_window_5	71.71	91.82	45.43		FAKP_14199_1_001	68.119	89.88	44.908		FAKP_14316_1_001	66.85	89.187	44.658
new_FAKP_F2X_chipH_grid_fly_009_window_8	71.5	91.59	45.22		FAKP_chip_I_grid_fly_001_window_6	71.62	91.7	45.31		FAKP_14199_2_001	67.982	89.776	44.892		FAKP_14316_1_002	66.716	89.227	44.603
new_FAKP_F2X_chipH_grid_fly_009_window_9	69.29	90.86	45.25		FAKP_chip_I_grid_fly_001_window_7	71.72	91.79	45.44		FAKP_14200_0_001	68.15	89.834	44.976		FAKP_14316_2_001	68.204	89.797	44.908
new_FAKP_F2X_chipA_grid_fly_001_window_0_combined	71.84	91.69	45.26		FAKP_chip_I_grid_fly_001_window_8	71.84	91.72	45.41		FAKP_14200_1_001	67.939	89.7	44.932		FAKP_14317_0_001	68.246	89.886	44.966
					FAKP_chip_I_grid_fly_001_window_9	71.88	91.89	45.49		FAKP_14201_0_001	68.158	90.1	44.92		FAKP_14317_1_001	68.12	89.982	44.897
					FAKP_chip_J_grid_fly_001_window_0	71.58	91.63	45.32		FAKP_14201_0_002	68.081	89.922	44.893		FAKP_14317_1_002	68.114	89.742	44.936
					FAKP_chip_J_grid_fly_001_window_1	71.49	91.53	45.27		FAKP_14201_2_001	68.158	89.843	44.924		FAKP_14317_2_001	68.112	89.761	44.917
					FAKP_chip_J_grid_fly_001_window_10	71.54	91.61	45.35		FAKP_14201_2_002	68.171	89.756	44.959		FAKP_14318_1_001	68.065	89.831	44.942
					FAKP_chip_J_grid_fly_001_window_11	71.6	91.7	45.34		FAKP_14202_0_001	68.037	89.912	44.841		FAKP_14318_2_001	67.99	89.745	44.892
					FAKP_chip_J_grid_fly_001_window_2	71.68	91.75	45.35		FAKP_14202_1_001	68.035	89.795	44.914		FAKP_14318_3_001	67.896	89.679	44.858
					FAKP_chip_J_grid_fly_001_window_3	71.77	91.81	45.4		FAKP_14202_2_001	68.024	89.802	44.866		FAKP_14320_1_001	68.075	89.746	44.9
					FAKP_chip_J_grid_fly_001_window_4	71.45	91.57	45.34		FAKP_14202_2_002	68.005	89.812	44.938		FAKP_14321_0_001	67.897	89.614	44.892
					FAKP_chip_J_grid_fly_001_window_5	71.41	91.49	45.24		FAKP_14203_0_001	67.696	89.596	44.897		FAKP_14321_0_002	68.057	89.812	44.987
					FAKP_chip_J_grid_fly_001_window_6	71.56	91.64	45.31		FAKP_14203_1_001	68.003	89.781	44.921		FAKP_14321_1_001	68.154	89.852	44.963
					FAKP_chip_J_grid_fly_001_window_7	71.49	91.54	45.23		FAKP_14203_1_002	68.072	89.671	44.926		FAKP_14321_2_001	67.953	89.686	44.902
					FAKP_chip_J_grid_fly_001_window_8	71.75	91.84	45.41		FAKP_14203_2_001	68.121	89.873	44.931		FAKP_14322_0_001	68.204	90.156	45.011
					FAKP_chip_J_grid_fly_001_window_9	71.59	91.67	45.32		FAKP_14204_0_001	68.275	89.758	44.953		FAKP_14322_1_001	67.956	89.721	44.888
					FAKP_chip_K_grid_fly_001_window_0	71.57	91.54	45.26		FAKP_14204_0_002	68.155	89.719	44.954		FAKP_14323_0_001	68.152	89.757	44.948
					FAKP_chip_K_grid_fly_001_window_1	71.73	91.68	45.37		FAKP_14204_1_001	68.087	90.057	44.852		FAKP_14323_1_001	67.961	89.661	44.865
					FAKP_chip_K_grid_fly_001_window_10	71.59	91.6	45.28		FAKP_14204_2_001	68.066	89.507	44.919		FAKP_14323_2_001	68.017	89.718	44.875
					FAKP_chip_K_grid_fly_001_window_11	71.66	91.59	45.26		FAKP_14205_0_001	67.955	89.65	44.907		FAKP_14324_0_001	68.497	89.89	45.079
					FAKP_chip_K_grid_fly_001_window_2	71.58	91.59	45.35		FAKP_14205_1_001	68.051	89.724	44.941		FAKP_14324_1_001	68.044	89.687	44.921
					FAKP_chip_K_grid_fly_001_window_3	71.73	91.65	45.34		FAKP_14207_0_001	68.019	89.702	44.962		FAKP_14324_2_001	67.914	89.774	44.881
					FAKP_chip_K_grid_fly_001_window_4	71.6	91.56	45.28		FAKP_14207_0_002	67.932	89.521	44.91		FAKP_14325_1_001	68.055	89.549	44.946
					FAKP_chip_K_grid_fly_001_window_5	71.52	91.43	45.2		FAKP_14207_1_001	68.045	89.883	44.946		FAKP_14325_2_001	68.119	89.793	44.939
					FAKP_chip_K_grid_fly_001_window_6	71.75	91.68	45.4		FAKP_14207_2_001	68.058	89.831	44.9		FAKP_14326_0_001	68.094	89.686	44.899
					FAKP_chip_K_grid_fly_001_window_7	71.77	91.79	45.46		FAKP_14207_3_001	67.967	89.677	44.919		FAKP_14326_1_001	67.656	89.507	44.837
					FAKP_chip_K_grid_fly_001_window_8	71.68	91.7	45.37		FAKP_14208_0_001	68.123	89.866	44.938		FAKP_14327_0_001	68.25	89.906	44.956
					FAKP_chip_K_grid_fly_001_window_9	71.51	91.45	45.24		FAKP_14208_1_001	68.253	89.884	44.984		FAKP_14327_1_001	68.185	89.783	44.916
										FAKP_14208_2_001	68.083	89.769	44.94		FAKP_14327_2_001	68.302	89.799	44.952
										FAKP_14209_1_001	68.074	89.737	44.914		FAKP_14328_0_001	68.46	90.216	45.045
										FAKP_14209_2_001	68.029	89.747	44.92		FAKP_14328_1_001	68.25	89.833	44.989
										FAKP_14210_0_001	68.014	89.723	44.934		FAKP_14328_3_001	68.154	89.779	44.902
										FAKP_14210_1_001	68.042	89.843	44.969		FAKP_14329_0_001	68.143	89.847	44.917
										FAKP_14210_2_001	68.062	89.911	44.944		FAKP_14329_1_001	67.88	89.681	44.889
										FAKP_14211_0_001	68.125	89.785	44.899		FAKP_14329_2_001	67.727	89.588	44.884
										FAKP_14211_1_001	68.112	89.689	44.87		FAKP_14330_0_001	68.008	89.815	44.911
										FAKP_14211_1_002	68.013	89.76	44.855		FAKP_14330_1_001	68.111	89.797	44.917
										FAKP_14211_2_001	67.973	89.695	44.88		FAKP_14331_0_001	68.117	89.637	44.903
										FAKP_14211_2_002	67.971	89.778	44.897		FAKP_14331_1_001	68.003	89.696	44.93
										FAKP_14212_0_001	68.269	89.877	44.989		FAKP_14331_2_001	68.16	89.822	44.901
										FAKP_14212_1_001	68.503	90.018	45.018		FAKP_14332_0_001	68.238	89.811	44.982
										FAKP_14212_3_001	68.139	89.665	44.971		FAKP_14332_1_001	68.103	89.7	44.961
										FAKP_14213_0_001	68.022	89.724	44.921		FAKP_14332_2_001	68.147	89.818	44.931
										FAKP_14213_1_001	68.121	89.781	44.923		FAKP_14333_0_001	68.017	89.509	44.903
										FAKP_14214_0_001	67.082	89.493	44.837		FAKP_14333_1_001	68.309	89.764	44.97
										FAKP_14214_2_001	68.103	89.819	44.964		FAKP_14333_2_001	67.991	89.615	44.906
										FAKP_14215_1_001	68.17	89.896	44.954		FAKP_14333_3_001	68.058	89.617	44.899
										FAKP_14215_2_001	68.001	89.673	44.856		FAKP_14334_0_001	68.081	89.747	44.945
										FAKP_14216_1_001	68.028	89.879	44.939		FAKP_14334_1_001	68.084	89.719	44.908
										FAKP_14216_2_001	68.097	89.796	44.956		FAKP_14334_2_001	68.126	89.734	44.898
										FAKP_14217_0_001	68.062	89.744	44.928		FAKP_14335_2_001	68.52	90.108	45.129
										FAKP_14217_1_001	68.136	89.887	44.952		FAKP_14336_0_001	68.123	89.77	44.922
										FAKP_14217_2_001	68.015	89.705	44.921		FAKP_14336_1_001	67.942	89.665	44.898
										FAKP_14217_3_001	68.017	89.806	44.951		FAKP_14336_2_001	68.031	90.197	44.869
										FAKP_14219_0_001	68.208	89.83	44.969		FAKP_14336_2_002	68.311	89.624	44.971
										FAKP_14219_1_001	67.862	89.685	44.897		FAKP_14337_0_001	68.302	89.986	44.946
										FAKP_14219_2_001	68.011	89.779	44.921		FAKP_14337_1_001	68.292	89.699	44.95
										FAKP_14220_0_001	68.149	89.975	44.968		FAKP_14337_2_001	68.199	89.748	44.924
										FAKP_14220_1_001	68.257	89.823	44.977		FAKP_14338_0_001	68.045	89.699	44.838
										FAKP_14221_0_001	68.292	89.795	44.962		FAKP_14338_1_001	68.27	89.732	44.961
										FAKP_14221_1_001	68.151	89.767	44.956		FAKP_14338_2_001	68.255	89.855	44.907
										FAKP_14221_2_001	68.124	89.717	44.96		FAKP_14338_3_001	68.254	89.836	44.979
										FAKP_14221_2_002	68.155	89.732	44.979		FAKP_14339_0_001	68.241	89.784	44.957
										FAKP_14222_0_001	67.882	89.842	44.887		FAKP_14339_1_001	68.028	89.719	44.904
										FAKP_14222_2_001	68.254	90.145	44.968		FAKP_14339_2_001	68.082	90.193	44.906
										FAKP_14222_2_002	68.115	90.139	44.833		FAKP_14339_2_002	68.076	89.71	44.89
										FAKP_14223_0_001	68.068	89.838	44.943		FAKP_14340_2_001	68.101	89.863	44.916
										FAKP_14223_1_001	68.156	89.774	44.953		FAKP_14341_0_001	68.308	89.985	44.934
										FAKP_14223_2_001	68.113	89.679	44.911		FAKP_14341_2_001	67.561	89.627	44.942
										FAKP_14224_0_001	68.18	89.805	44.913		FAKP_14342_0_001	68.172	90.085	44.942
										FAKP_14224_1_001	67.85	89.638	44.867		FAKP_14342_1_001	68.225	90.049	44.931
										FAKP_14224_2_001	68.138	89.814	44.918		FAKP_14342_2_001	68.22	90.152	44.9
										FAKP_14224_3_001	67.835	89.667	44.891		FAKP_14342_3_001	68.093	89.872	44.891
										FAKP_14225_0_001	67.906	89.755	44.977		FAKP_14343_0_001	68.213	89.954	44.938
										FAKP_14225_1_001	67.942	89.797	44.924		FAKP_14343_2_001	67.429	89.288	44.821
										FAKP_14225_2_001	67.793	89.652	44.877		FAKP_14344_0_001	68.273	89.886	44.934
										FAKP_14225_2_002	67.831	89.717	44.927		FAKP_14344_1_001	68.482	90.224	44.947
										FAKP_14225_3_001	67.728	89.608	44.93		FAKP_14344_2_001	68.316	89.988	44.925
										FAKP_14227_0_001	68.07	89.793	44.932		FAKP_14345_0_001	68.316	89.866	44.984
										FAKP_14227_1_001	68.113	90.086	45.026		FAKP_14345_2_001	68.057	89.739	44.904
										FAKP_14227_1_002	67.901	89.801	44.893		FAKP_14346_0_001	68.162	89.751	44.919
										FAKP_14227_2_001	67.887	89.888	44.881		FAKP_14346_1_001	68.105	89.794	44.905
										FAKP_14228_0_001	68.102	90.037	44.915		FAKP_14346_2_001	68.092	89.776	44.918
										FAKP_14228_1_001	68.022	89.782	44.929		FAKP_14347_1_001	67.879	89.721	44.945
										FAKP_14229_0_001	68.028	89.852	44.877		FAKP_14347_2_001	67.909	89.635	44.87
										FAKP_14229_1_001	67.847	89.724	44.897		FAKP_14348_1_001	67.967	89.716	44.905
										FAKP_14229_2_001	67.914	89.69	44.879		FAKP_14348_2_001	67.915	89.885	44.8
										FAKP_14231_0_001	67.874	89.761	44.895		FAKP_14349_0_001	68.151	89.978	44.944
										FAKP_14231_1_001	68.067	89.865	44.979		FAKP_14349_1_001	68.161	89.776	44.881
										FAKP_14231_2_001	68.068	89.799	44.938		FAKP_14349_2_001	67.986	89.837	44.826
										FAKP_14232_0_001	68.082	89.835	44.922		FAKP_14350_0_001	68.398	90.157	45.017
										FAKP_14232_1_001	66.969	89.251	44.737		FAKP_14350_1_001	68.159	89.761	44.903
										FAKP_14232_2_001	68.025	89.754	44.918		FAKP_14352_0_001	67.95	89.535	44.9
										FAKP_14233_0_001	67.898	89.691	44.922		FAKP_14352_1_001	68.234	89.993	44.989
										FAKP_14233_2_001	68.013	89.779	44.912		FAKP_14352_2_001	68.14	89.744	44.882
										FAKP_14233_3_001	68.08	90.044	44.979		FAKP_14352_2_002	68.234	89.682	44.911
										FAKP_14234_0_001	68.078	89.686	44.947		FAKP_14353_0_001	68.011	89.805	44.95
										FAKP_14234_1_001	68.11	89.698	44.892		FAKP_14353_1_001	67.973	89.794	44.933
										FAKP_14234_2_001	68.278	89.802	44.974		FAKP_14355_2_001	68.244	89.975	45.029
										FAKP_14235_0_001	68.697	90.481	45.128		FAKP_14355_2_002	68.175	89.884	45.018
										FAKP_14235_1_001	68.461	90.232	45.005		FAKP_14356_0_001	68.218	89.846	44.924
										FAKP_14235_2_001	68.438	90.229	45.035		FAKP_14356_1_001	68.26	89.964	44.965
										FAKP_14235_2_002	68.454	90.362	45.034		FAKP_14356_2_001	68.1	89.981	44.904
										FAKP_14236_0_001	68.177	89.808	44.961		FAKP_14357_0_001	68.105	89.735	44.873
										FAKP_14236_1_001	68.162	89.937	44.951		FAKP_14357_1_001	68.296	89.898	45.002
										FAKP_14236_2_001	68.069	89.932	44.902		FAKP_14357_2_001	68.253	89.765	44.907
										FAKP_14237_1_001	67.803	89.547	44.864		FAKP_14358_0_001	68.292	89.789	45.006
										FAKP_14237_1_002	68.041	89.797	44.979		FAKP_14358_1_001	68.198	89.83	44.957
										FAKP_14237_2_001	68.008	89.688	44.936		FAKP_14358_2_001	68.364	89.789	45.099
										FAKP_14238_0_001	68.106	89.885	44.957		FAKP_14358_3_001	68.022	89.95	44.965
										FAKP_14238_0_002	68.055	89.642	44.937		FAKP_14359_2_001	68.379	89.811	45.032
										FAKP_14238_1_001	67.958	89.649	44.99		FAKP_14361_1_001	68.249	90.003	45.128
										FAKP_14238_2_001	67.977	89.737	44.972		FAKP_14361_2_001	68.205	89.923	44.969
										FAKP_14239_0_001	68.405	89.996	45.041		FAKP_14362_0_001	68.314	89.808	44.955
										FAKP_14239_0_002	68.237	90.079	45.03		FAKP_14362_1_001	68.124	89.864	44.937
										FAKP_14240_0_001	68.139	89.783	44.948		FAKP_14363_0_001	68.147	89.77	45.033
										FAKP_14240_1_001	68.076	89.799	44.953		FAKP_14363_0_002	68.279	89.881	45.025
										FAKP_14240_2_001	67.999	89.862	44.924		FAKP_14363_1_001	67.959	89.634	44.835
										FAKP_14241_0_001	67.931	89.474	44.835		FAKP_14363_1_002	68.23	89.861	44.953
										FAKP_14241_1_001	68.13	89.852	44.931		FAKP_14364_1_001	68.039	89.83	44.891
										FAKP_14241_2_001	68.071	89.829	44.937		FAKP_14364_2_001	68.106	89.908	44.968
										FAKP_14242_0_001	68.125	90.16	45.017		FAKP_14365_2_001	68.098	89.975	44.959
										FAKP_14242_1_001	68.235	89.894	44.962		FAKP_14366_1_001	68.098	89.749	44.946
										FAKP_14242_2_001	68.186	89.932	44.998		FAKP_14366_2_001	68.162	89.873	44.966
										FAKP_14242_2_002	68.201	89.84	44.994		FAKP_14367_0_001	68.34	89.733	45.039
										FAKP_14243_0_001	68.247	89.903	44.995		FAKP_14367_2_001	66.806	89.232	44.77
										FAKP_14243_1_001	68.165	89.787	44.927		FAKP_14367_3_001	68.127	89.663	45.012
										FAKP_14243_2_001	68.273	89.972	44.997		FAKP_14368_0_001	68.253	89.881	44.937
										FAKP_14244_0_001	68.062	89.719	44.946		FAKP_14368_1_001	68.087	90.307	44.946
										FAKP_14244_1_001	68.067	89.92	44.953		FAKP_14368_2_001	68.117	89.868	44.985
										FAKP_14244_3_001	68.162	89.894	44.96		FAKP_14369_0_001	68.311	89.833	45.047
										FAKP_14245_0_001	68.214	89.838	44.989		FAKP_14369_2_001	68.103	90.336	44.916
										FAKP_14245_1_001	68.181	89.808	44.946		FAKP_14369_3_001	68.197	89.954	45.019
										FAKP_14245_2_001	68.013	89.722	44.903		FAKP_14369_6_001	68.119	89.941	44.946
										FAKP_14246_0_001	68.037	89.84	44.934		FAKP_14369_7_001	67.819	89.641	44.921
										FAKP_14246_0_002	67.952	89.816	44.899		FAKP_14369_8_001	67.999	89.867	44.96
										FAKP_14246_2_001	68.069	89.816	44.928		FAKP_14369_9_001	67.944	90.089	44.948
										FAKP_14246_3_001	67.986	89.789	44.934		FAKP_14369_10_001	68.046	89.885	44.916
										FAKP_14247_0_001	67.908	89.687	44.941		FAKP_14370_0_001	68.262	90.007	45.015
										FAKP_14247_1_001	68.172	89.831	44.96		FAKP_14370_1_001	68.009	89.567	44.987
										FAKP_14247_2_001	68.199	89.716	45.024		FAKP_14370_2_001	67.998	89.881	44.906
										FAKP_14248_0_001	68.019	89.879	44.937		FAKP_14370_3_001	68.116	89.958	45.028
										FAKP_14248_1_001	68.029	89.743	44.889		FAKP_14370_4_001	67.871	89.651	44.907
										FAKP_14248_2_001	68.138	89.851	45.008		FAKP_14370_5_001	67.435	89.675	44.919
										FAKP_14249_0_001	68.064	89.771	44.952		FAKP_14370_6_001	68.018	89.969	44.917
										FAKP_14249_1_001	68.087	89.827	44.933		FAKP_14370_8_001	68.095	89.863	44.891
										FAKP_14249_2_001	68.197	89.978	45		FAKP_14370_9_001	68.081	90.048	44.983
										FAKP_14250_0_001	68	89.551	44.929		FAKP_14371_0_001	68.082	89.696	44.903
										FAKP_14250_1_001	68.081	89.745	44.919		FAKP_14371_1_001	67.142	89.647	44.762
										FAKP_14250_2_001	68.123	89.707	44.962		FAKP_14371_2_001	68.125	89.809	44.978
										FAKP_14250_3_001	68.121	89.614	44.915		FAKP_14371_3_001	68.102	89.907	44.957
										FAKP_14252_0_001	68.03	89.741	44.96		FAKP_14371_4_001	68.273	90.106	45.156
										FAKP_14252_1_001	68.258	89.874	45.005		FAKP_14371_6_001	68.053	89.923	44.955
										FAKP_14253_0_001	68.177	90.059	44.991		FAKP_14371_7_001	68.106	90.116	44.939
										FAKP_14253_1_001	68.003	90.04	44.888		FAKP_14371_8_001	68.156	89.808	44.961
										FAKP_14253_2_001	67.789	89.623	44.89		FAKP_14371_9_001	68.026	89.69	44.908
										FAKP_14254_0_001	68.046	89.775	44.96		FAKP_14371_10_001	68.001	89.891	44.942
										FAKP_14254_1_001	67.907	89.675	44.867
										FAKP_14255_1_001	68.183	89.812	44.972
										FAKP_14256_0_001	67.953	89.841	44.937
										FAKP_14256_1_001	68.102	89.763	44.928
										FAKP_14257_0_001	67.867	89.598	44.92
										FAKP_14258_0_001	67.831	89.77	44.911
										FAKP_14259_0_001	68.045	89.713	44.935
										FAKP_14259_1_001	67.917	89.994	44.872
										FAKP_14260_1_001	68.196	89.761	44.936
										FAKP_14260_2_001	68.274	89.791	44.955
										FAKP_14260_3_001	68.293	89.948	44.934
										FAKP_14261_0_001	68.132	89.774	44.982
										FAKP_14261_1_001	68.107	89.886	44.957
										FAKP_14261_2_001	68.139	89.812	44.953
										FAKP_14261_3_001	68.115	89.804	44.964
										FAKP_14262_0_001	67.984	89.65	44.945
										FAKP_14262_1_001	68.092	89.767	44.954
										FAKP_14262_2_001	68.066	89.861	44.964
										FAKP_14262_3_001	68.131	89.813	44.995

## Sheet: FigS2c_source
cryo1		cryo2
crystal	volume	crystal	volume
FAKP_14155_0_001	805302	FAKP_14274_0_001	295199
FAKP_14155_2_001	167148	FAKP_14274_2_001	69966
FAKP_14156_0_001	1.10511e+06	FAKP_14275_0_001	141376
FAKP_14156_2_001	312867	FAKP_14275_1_001	47142
FAKP_14157_0_001	2.93793e+06	FAKP_14275_2_001	111467
FAKP_14157_0_002	3.45908e+06	FAKP_14277_0_001	92612
FAKP_14158_0_001	862983	FAKP_14277_1_001	290521
FAKP_14158_1_001	1.40911e+06	FAKP_14277_2_001	99960
FAKP_14158_2_001	1.97154e+06	FAKP_14278_0_001	396900
FAKP_14160_0_001	1.76497e+06	FAKP_14278_1_001	333396
FAKP_14160_2_001	562500	FAKP_14278_2_001	283342
FAKP_14164_3_001	897062	FAKP_14279_1_001	134385
FAKP_14166_0_001	435600	FAKP_14279_2_001	170000
FAKP_14166_2_001	111137	FAKP_14280_1_001	217477
FAKP_14167_0_001	557546	FAKP_14280_2_001	596853
FAKP_14168_1_001	425026	FAKP_14281_2_001	191667
FAKP_14168_2_001	429991	FAKP_14282_0_001	637346
FAKP_14169_0_001	640996	FAKP_14282_1_001	102915
FAKP_14170_0_001	237622	FAKP_14282_2_001	68833.5
FAKP_14171_0_001	236800	FAKP_14283_0_001	217221
FAKP_14171_2_001	423565	FAKP_14283_1_001	121995
FAKP_14172_0_001	192599	FAKP_14283_2_001	160889
FAKP_14172_1_001	197688	FAKP_14283_3_001	285895
FAKP_14172_2_001	599592	FAKP_14284_1_001	149396
FAKP_14173_0_001	1.57236e+06	FAKP_14285_0_001	269892
FAKP_14173_2_001	3.05685e+06	FAKP_14285_1_001	597996
FAKP_14173_3_001	300524	FAKP_14285_2_001	230262
FAKP_14174_2_001	697071	FAKP_14286_0_001	480429
FAKP_14176_1_001	583355	FAKP_14286_1_001	200716
FAKP_14177_0_001	1.53739e+06	FAKP_14286_2_001	291940
FAKP_14178_3_001	493963	FAKP_14287_0_001	187776
FAKP_14182_1_002	401800	FAKP_14287_2_001	103914
FAKP_14184_0_001	518400	FAKP_14287_3_001	244115
FAKP_14187_1_001	1216944	FAKP_14288_0_001	176845
FAKP_14190_0_001	2.11979e+06	FAKP_14288_1_001	205128
FAKP_14190_1_001	1057740	FAKP_14288_2_001	61726.5
FAKP_14194_1_001	1587000	FAKP_14289_0_001	436583
FAKP_14195_0_001	1.35527e+06	FAKP_14289_1_001	243889
FAKP_14195_1_001	186640	FAKP_14289_2_001	267263
FAKP_14196_2_001	216982	FAKP_14290_1_001	74249.4
FAKP_14197_0_001	347539	FAKP_14291_0_001	222053
FAKP_14198_1_001	656126	FAKP_14291_1_001	278100
FAKP_14198_2_001	1.24512e+06	FAKP_14291_2_001	218484
FAKP_14199_0_001	1436400	FAKP_14292_0_001	220725
FAKP_14200_1_001	335216	FAKP_14292_1_001	384780
FAKP_14201_0_002	278333	FAKP_14292_2_001	166627
FAKP_14202_0_001	503079	FAKP_14293_0_001	258428
FAKP_14202_2_001	1012986	FAKP_14293_2_001	213333
FAKP_14203_2_001	147288	FAKP_14293_3_001	81364.7
FAKP_14205_1_001	274999	FAKP_14294_0_001	575675
FAKP_14206_0_002	1911297	FAKP_14294_2_002	122256
FAKP_14207_0_001	2211697	FAKP_14296_0_001	378879
FAKP_14208_0_001	283989	FAKP_14297_1_001	260268
FAKP_14210_0_001	642133	FAKP_14297_2_001	25866.7
FAKP_14211_2_001	703950	FAKP_14298_0_001	153057
FAKP_14212_0_001	634500	FAKP_14298_1_001	140538
FAKP_14212_1_001	1160000	FAKP_14300_1_001	124184
FAKP_14212_3_001	125767	FAKP_14300_2_001	53747.6
FAKP_14213_0_001	301687	FAKP_14301_0_001	145224
FAKP_14213_1_001	360596	FAKP_14301_1_001	77432.1
FAKP_14214_2_001	332409	FAKP_14302_0_001	130401
FAKP_14215_1_001	246000	FAKP_14302_1_001	63288.9
FAKP_14215_2_001	61673.3	FAKP_14302_2_001	414105
FAKP_14216_1_001	888096	FAKP_14303_3_001	242421
FAKP_14217_1_001	598829	FAKP_14304_0_001	209985
FAKP_14217_3_001	433728	FAKP_14304_1_001	55786.3
FAKP_14219_0_001	296448	FAKP_14304_2_001	135064
FAKP_14219_1_001	395263	FAKP_14305_0_001	170974
FAKP_14219_2_001	251141	FAKP_14306_1_001	73630.7
FAKP_14220_0_001	322704	FAKP_14306_2_001	12304
FAKP_14221_0_001	2704800	FAKP_14306_2_002	35834.3
FAKP_14221_1_001	1472556	FAKP_14307_1_001	33664.9
FAKP_14221_2_001	691092	FAKP_14307_1_002	130252
FAKP_14222_0_001	2182528	FAKP_14307_3_001	320796
FAKP_14222_2_001	1419600	FAKP_14308_0_002	5792.89
FAKP_14223_0_001	1062912	FAKP_14308_2_002	414613
FAKP_14223_1_001	80403.7	FAKP_14309_0_001	61797.4
FAKP_14224_0_001	540800	FAKP_14310_1_001	518341
FAKP_14224_3_001	507408	FAKP_14310_2_001	150259
FAKP_14225_1_001	450000	FAKP_14311_1_002	151875
FAKP_14225_2_001	196800	FAKP_14312_1_001	119237
FAKP_14226_1_001	1081573	FAKP_14312_2_001	279302
FAKP_14227_0_001	783360	FAKP_14312_2_002	343158
FAKP_14227_1_002	620544	FAKP_14313_1_001	27078.1
FAKP_14227_2_001	717867	FAKP_14313_3_001	75171.6
FAKP_14228_0_001	201541	FAKP_14314_0_001	176606
FAKP_14229_0_001	665600	FAKP_14314_1_002	444980
FAKP_14229_1_001	1.04322e+06	FAKP_14315_1_001	98992.2
FAKP_14230_1_001	2603620	FAKP_14315_2_001	45894.9
FAKP_14230_2_001	831705	FAKP_14316_1_001	52219.9
FAKP_14233_3_001	703333	FAKP_14316_2_001	199648
FAKP_14258_0_001	784437	FAKP_14317_0_001	91355
FAKP_14259_0_001	383119	FAKP_14317_1_002	38553
FAKP_14260_1_001	476928	FAKP_14317_2_001	212744
		FAKP_14318_3_001	27306.7
		FAKP_14319_0_001	159408
		FAKP_14319_1_001	24622.1
		FAKP_14320_1_001	273638
		FAKP_14321_0_002	84388
		FAKP_14321_2_001	112239
		FAKP_14322_0_001	88063.9
		FAKP_14323_1_001	176988
		FAKP_14323_2_001	509411
		FAKP_14324_2_001	95679
		FAKP_14325_1_001	63635.7
		FAKP_14326_0_001	146879
		FAKP_14327_0_001	220853
		FAKP_14327_1_001	101795
		FAKP_14327_2_001	294487
		FAKP_14328_1_001	122023
		FAKP_14328_3_001	160400
		FAKP_14329_0_001	308219
		FAKP_14331_0_001	104611
		FAKP_14331_1_001	180807
		FAKP_14331_2_001	110912
		FAKP_14332_0_001	374849
		FAKP_14332_1_001	280462
		FAKP_14332_2_001	36381.9
		FAKP_14333_1_001	186050
		FAKP_14333_2_001	342673
		FAKP_14333_3_001	334235
		FAKP_14334_1_001	251568
		FAKP_14334_2_001	213508
		FAKP_14335_0_001	67716
		FAKP_14336_1_001	92990.7
		FAKP_14336_2_001	151334
		FAKP_14336_2_002	192501
		FAKP_14337_2_001	119966
		FAKP_14338_0_001	239912
		FAKP_14338_1_001	203701
		FAKP_14338_2_001	530472
		FAKP_14338_3_001	68283
		FAKP_14339_0_001	366820
		FAKP_14339_2_001	28490.2
		FAKP_14339_2_002	26794.2
		FAKP_14340_2_001	53479.1
		FAKP_14341_0_001	151121
		FAKP_14342_0_001	317600
		FAKP_14342_3_001	48423.6
		FAKP_14343_0_001	106817
		FAKP_14343_2_001	261952
		FAKP_14345_0_001	94723.8
		FAKP_14345_2_001	217976
		FAKP_14346_1_001	113327
		FAKP_14346_2_001	95024.1
		FAKP_14347_2_001	104326
		FAKP_14348_1_001	112423
		FAKP_14348_2_001	35498.7
		FAKP_14349_0_001	212947
		FAKP_14349_1_001	137912
		FAKP_14349_2_001	107759
		FAKP_14350_0_001	216363
		FAKP_14350_1_001	158107
		FAKP_14351_0_001	55100
		FAKP_14351_2_001	231111

## Sheet: FigS3a_source
RT_singlextal			RT1			RT2			cryo1			cryo2
dataset	volume		dataset	volume		dataset	volume		dataset	volume		dataset	volume
singlextal_apo_01_001	282926		FAKP_F2X_chip04_apo_grid_fly_001	297493		FAKP_chip_A_grid_fly_001_window_0	298091		FAKP_14153_0_001	274682		FAKP_14274_0_001	274211
singlextal_apo_01_002	282076		FAKP_F2X_chip04_apo_grid_fly_002	297338		FAKP_chip_A_grid_fly_001_window_1	297114		FAKP_14154_1_001	274975		FAKP_14274_1_001	273624
singlextal_apo_01_003	282285		FAKP_F2X_chip04_apo_grid_fly_003	297297		FAKP_chip_A_grid_fly_001_window_10	297993		FAKP_14155_0_001	275559		FAKP_14274_2_001	274208
singlextal_apo_02_001	284917		FAKP_F2X_chip04_apo_grid_fly_004	297478		FAKP_chip_A_grid_fly_001_window_11	298552		FAKP_14155_1_001	274576		FAKP_14275_0_001	274258
singlextal_apo_02_002	284750		FAKP_F2X_chip04_apo_grid_fly_005	297552		FAKP_chip_A_grid_fly_001_window_2	297641		FAKP_14155_2_001	274890		FAKP_14275_1_001	274199
singlextal_apo_03_001	282651		FAKP_F2X_chip04_apo_grid_fly_006	297567		FAKP_chip_A_grid_fly_001_window_3	297813		FAKP_14156_0_001	274625		FAKP_14275_2_001	274466
singlextal_apo_03_002	283626		FAKP_F2X_chip04_apo_grid_fly_007	297569		FAKP_chip_A_grid_fly_001_window_4	297443		FAKP_14156_1_001	274497		FAKP_14276_1_001	274939
singlextal_apo_03_003	284330		FAKP_F2X_chip04_apo_grid_fly_008	297451		FAKP_chip_A_grid_fly_001_window_5	297960		FAKP_14156_2_001	274712		FAKP_14276_2_001	275317
singlextal_dmso_01_001	285855		FAKP_F2X_chip04_apo_grid_fly_009	297294		FAKP_chip_A_grid_fly_001_window_6	298998		FAKP_14157_0_001	272864		FAKP_14277_0_001	274607
singlextal_dmso_01_002	285703		new_FAKP_F2X_chipA_grid_fly_002_window_1	296443		FAKP_chip_A_grid_fly_001_window_7	285804		FAKP_14157_0_002	272003		FAKP_14277_1_001	275867
singlextal_dmso_02_001	283642		new_FAKP_F2X_chipA_grid_fly_002_window_10	295831		FAKP_chip_A_grid_fly_001_window_8	285061		FAKP_14158_0_001	274994		FAKP_14277_2_001	274512
singlextal_dmso_02_002	285212		new_FAKP_F2X_chipA_grid_fly_002_window_11	296344		FAKP_chip_A_grid_fly_001_window_9	298002		FAKP_14158_1_001	274779		FAKP_14278_0_001	275143
singlextal_dmso_02_003	285116		new_FAKP_F2X_chipA_grid_fly_002_window_2	296319		FAKP_chip_apo_long_grid_fly_001_window_4	295339		FAKP_14158_2_001	274059		FAKP_14278_1_001	275251
singlextal_dmso_03_001	285041		new_FAKP_F2X_chipA_grid_fly_002_window_3	282829		FAKP_chip_apo_long_grid_fly_001_window_5	295003		FAKP_14159_1_001	274840		FAKP_14278_2_001	274038
singlextal_dmso_A09_001	285779		new_FAKP_F2X_chipA_grid_fly_002_window_4	284561		FAKP_chip_apo_short_grid_fly_001_window_2	297839		FAKP_14160_0_001	275429		FAKP_14278_3_001	274833
singlextal_dmso_D07_001	286559		new_FAKP_F2X_chipA_grid_fly_002_window_5	296510		FAKP_chip_apo_short_grid_fly_002_window_4	294414		FAKP_14160_1_001	274474		FAKP_14279_1_001	274222
singlextal_dmso_D07_002	286759		new_FAKP_F2X_chipA_grid_fly_002_window_6	296364		FAKP_chip_apo_short_grid_fly_002_window_5	294019		FAKP_14161_0_001	274479		FAKP_14279_2_001	275362
singlextal_dmso_E03_001	284547		new_FAKP_F2X_chipA_grid_fly_002_window_7	295815		FAKP_chip_B_grid_fly_001_window_0	296685		FAKP_14161_2_001	275594		FAKP_14280_0_001	275209
singlextal_dmso_E03_002	284887		new_FAKP_F2X_chipA_grid_fly_002_window_8	295487		FAKP_chip_B_grid_fly_001_window_1	299211		FAKP_14162_0_001	274815		FAKP_14280_1_001	273363
singlextal_dmso_E07_001	285828		new_FAKP_F2X_chipA_grid_fly_002_window_9	283974		FAKP_chip_B_grid_fly_001_window_10	299432		FAKP_14162_1_001	275018		FAKP_14280_2_001	275244
singlextal_dmso_E07_002	285074		new_FAKP_F2X_chipB_grid_fly_001_window_0	298311		FAKP_chip_B_grid_fly_001_window_11	298633		FAKP_14162_2_001	274681		FAKP_14282_0_001	275416
singlextal_dmso_E12_001	285701		new_FAKP_F2X_chipB_grid_fly_001_window_1	297916		FAKP_chip_B_grid_fly_001_window_2_1	299332		FAKP_14163_0_001	271839		FAKP_14282_1_001	275708
singlextal_dmso_E12_002	286448		new_FAKP_F2X_chipB_grid_fly_001_window_10	296364		FAKP_chip_B_grid_fly_001_window_2_2	288911		FAKP_14163_2_001	274288		FAKP_14282_2_001	274704
singlextal_dmso_G03_001	285020		new_FAKP_F2X_chipB_grid_fly_001_window_11	295786		FAKP_chip_B_grid_fly_001_window_3	299029		FAKP_14164_1_001	274353		FAKP_14283_0_001	275262
singlextal_dmso_G03_002	284308		new_FAKP_F2X_chipB_grid_fly_001_window_2	297331		FAKP_chip_B_grid_fly_001_window_4	298151		FAKP_14164_3_001	274917		FAKP_14283_1_001	274900
singlextal_dmso_G08_002	285365		new_FAKP_F2X_chipB_grid_fly_001_window_3	297181		FAKP_chip_B_grid_fly_001_window_5	298074		FAKP_14165_0_001	266182		FAKP_14283_2_001	274947
singlextal_dmso_H01_002	285386		new_FAKP_F2X_chipB_grid_fly_001_window_4	297246		FAKP_chip_B_grid_fly_001_window_6	297669		FAKP_14165_1_001	273211		FAKP_14283_3_001	274723
singlextal_dmso_H12_001	284132		new_FAKP_F2X_chipB_grid_fly_001_window_5	297162		FAKP_chip_B_grid_fly_001_window_7	300145		FAKP_14166_0_001	274968		FAKP_14284_1_001	274019
singlextal_dmso_H12_002	284200		new_FAKP_F2X_chipB_grid_fly_001_window_6	297156		FAKP_chip_B_grid_fly_001_window_8	288985		FAKP_14166_1_001	276748		FAKP_14284_2_001	274087
			new_FAKP_F2X_chipB_grid_fly_001_window_7	296719		FAKP_chip_B_grid_fly_001_window_9_1	289278		FAKP_14166_2_001	274542		FAKP_14285_0_001	274013
			new_FAKP_F2X_chipB_grid_fly_001_window_8	296512		FAKP_chip_B_grid_fly_001_window_9_2	299938		FAKP_14167_0_001	273207		FAKP_14285_1_001	274635
			new_FAKP_F2X_chipB_grid_fly_001_window_9	296494		FAKP_chip_C_grid_fly_001_window_0	296611		FAKP_14167_1_001	275063		FAKP_14285_2_001	274704
			new_FAKP_F2X_chipC_grid_fly_001_window_1	284939		FAKP_chip_C_grid_fly_001_window_10	296907		FAKP_14167_2_001	274960		FAKP_14286_0_001	274571
			new_FAKP_F2X_chipC_grid_fly_001_window_10	284937		FAKP_chip_C_grid_fly_001_window_11	296863		FAKP_14168_0_001	274884		FAKP_14286_1_001	274550
			new_FAKP_F2X_chipC_grid_fly_001_window_11	284867		FAKP_chip_C_grid_fly_001_window_2	296457		FAKP_14168_1_001	274406		FAKP_14286_2_001	274589
			new_FAKP_F2X_chipC_grid_fly_001_window_2	296463		FAKP_chip_C_grid_fly_001_window_3	296211		FAKP_14168_2_001	274700		FAKP_14287_0_001	275966
			new_FAKP_F2X_chipC_grid_fly_001_window_3	296403		FAKP_chip_C_grid_fly_001_window_4	296581		FAKP_14169_0_001	275357		FAKP_14287_1_001	274191
			new_FAKP_F2X_chipC_grid_fly_001_window_4	296526		FAKP_chip_C_grid_fly_001_window_5	296496		FAKP_14169_2_001	274486		FAKP_14287_2_001	274384
			new_FAKP_F2X_chipC_grid_fly_001_window_5_1	285917		FAKP_chip_C_grid_fly_001_window_6	297144		FAKP_14169_3_001	274746		FAKP_14287_3_001	274759
			new_FAKP_F2X_chipC_grid_fly_001_window_5_2	295068		FAKP_chip_C_grid_fly_001_window_7	297170		FAKP_14171_0_001	274609		FAKP_14288_0_001	274815
			new_FAKP_F2X_chipC_grid_fly_001_window_6	296493		FAKP_chip_C_grid_fly_001_window_8	296981		FAKP_14171_1_001	274223		FAKP_14288_1_001	274312
			new_FAKP_F2X_chipC_grid_fly_001_window_7	296388		FAKP_chip_C_grid_fly_001_window_9	296661		FAKP_14171_2_001	274551		FAKP_14288_2_001	272402
			new_FAKP_F2X_chipC_grid_fly_001_window_8_1	295013		FAKP_chip_D_grid_fly_002_window_0_1	296181		FAKP_14172_0_001	276510		FAKP_14289_0_001	274600
			new_FAKP_F2X_chipC_grid_fly_001_window_8_2	285267		FAKP_chip_D_grid_fly_002_window_0_2	286579		FAKP_14172_1_001	275454		FAKP_14289_1_001	274710
			new_FAKP_F2X_chipC_grid_fly_001_window_9_1	285520		FAKP_chip_D_grid_fly_002_window_1	297497		FAKP_14172_2_001	274588		FAKP_14289_2_001	274173
			new_FAKP_F2X_chipC_grid_fly_001_window_9_2	294993		FAKP_chip_D_grid_fly_002_window_10	297834		FAKP_14173_0_001	275350		FAKP_14291_0_001	274854
			new_FAKP_F2X_chipC_grid_fly_002_window_0_1	286312		FAKP_chip_D_grid_fly_002_window_11_1	288179		FAKP_14173_1_001	276936		FAKP_14291_1_001	274271
			new_FAKP_F2X_chipC_grid_fly_002_window_0_2	295075		FAKP_chip_D_grid_fly_002_window_11_2	298028		FAKP_14173_2_001	276210		FAKP_14291_2_001	274289
			new_FAKP_F2X_chipD_grid_fly_001_window_0	297765		FAKP_chip_D_grid_fly_002_window_2	297728		FAKP_14173_3_001	275967		FAKP_14292_0_001	273512
			new_FAKP_F2X_chipD_grid_fly_001_window_1	285048		FAKP_chip_D_grid_fly_002_window_3	297523		FAKP_14174_0_001	274593		FAKP_14292_1_001	272705
			new_FAKP_F2X_chipD_grid_fly_001_window_10	283887		FAKP_chip_D_grid_fly_002_window_4	297744		FAKP_14174_1_001	272250		FAKP_14292_2_001	275211
			new_FAKP_F2X_chipD_grid_fly_001_window_11	283846		FAKP_chip_D_grid_fly_002_window_5	297784		FAKP_14174_2_001	274012		FAKP_14293_0_001	274625
			new_FAKP_F2X_chipD_grid_fly_001_window_2	298010		FAKP_chip_D_grid_fly_002_window_6	297737		FAKP_14175_0_001	270664		FAKP_14293_2_001	274451
			new_FAKP_F2X_chipD_grid_fly_001_window_3	297153		FAKP_chip_D_grid_fly_002_window_7	298122		FAKP_14175_1_001	275475		FAKP_14293_3_001	273408
			new_FAKP_F2X_chipD_grid_fly_001_window_4	295643		FAKP_chip_D_grid_fly_002_window_8	297654		FAKP_14175_2_001	275097		FAKP_14295_0_001	274340
			new_FAKP_F2X_chipD_grid_fly_001_window_5	285406		FAKP_chip_D_grid_fly_002_window_9	297737		FAKP_14176_0_001	275896		FAKP_14295_1_001	273846
			new_FAKP_F2X_chipD_grid_fly_001_window_6_1	285715		FAKP_chip_E_grid_fly_001_window_0	294845		FAKP_14176_1_001	274179		FAKP_14295_2_001	273578
			new_FAKP_F2X_chipD_grid_fly_001_window_6_2	294536		FAKP_chip_E_grid_fly_001_window_1	295890		FAKP_14176_2_001	274670		FAKP_14296_0_001	275288
			new_FAKP_F2X_chipD_grid_fly_001_window_7_1	284949		FAKP_chip_E_grid_fly_001_window_10	296571		FAKP_14177_0_001	274882		FAKP_14296_1_001	275146
			new_FAKP_F2X_chipD_grid_fly_001_window_7_2	294520		FAKP_chip_E_grid_fly_001_window_11	296868		FAKP_14177_1_001	275064		FAKP_14296_2_001	274552
			new_FAKP_F2X_chipD_grid_fly_001_window_8	284442		FAKP_chip_E_grid_fly_001_window_2	294517		FAKP_14177_2_001	272739		FAKP_14297_0_001	276119
			new_FAKP_F2X_chipD_grid_fly_001_window_9	284220		FAKP_chip_E_grid_fly_001_window_4	293751		FAKP_14178_0_001	272982		FAKP_14297_1_001	274651
			new_FAKP_F2X_chipE_grid_fly_002_window_0_1	285831		FAKP_chip_E_grid_fly_001_window_5	295933		FAKP_14178_1_001	274186		FAKP_14297_2_001	274117
			new_FAKP_F2X_chipE_grid_fly_002_window_0_2	295389		FAKP_chip_E_grid_fly_001_window_6	296687		FAKP_14178_2_001	273542		FAKP_14298_0_001	275118
			new_FAKP_F2X_chipE_grid_fly_002_window_1_1	285840		FAKP_chip_E_grid_fly_001_window_7	295505		FAKP_14178_3_002	274097		FAKP_14298_1_001	272804
			new_FAKP_F2X_chipE_grid_fly_002_window_1_2	295362		FAKP_chip_E_grid_fly_001_window_8	295505		FAKP_14179_0_002	274179		FAKP_14298_3_001	274500
			new_FAKP_F2X_chipE_grid_fly_002_window_2	285729		FAKP_chip_E_grid_fly_001_window_9	296062		FAKP_14179_1_002	274471		FAKP_14300_0_001	274822
			new_FAKP_F2X_chipE_grid_fly_017_window_10	285492		FAKP_chip_F_grid_fly_001_window_0	296882		FAKP_14179_2_002	273588		FAKP_14300_1_001	275106
			new_FAKP_F2X_chipE_grid_fly_017_window_11	285441		FAKP_chip_F_grid_fly_001_window_10	299285		FAKP_14180_1_001	274370		FAKP_14300_2_001	276325
			new_FAKP_F2X_chipE_grid_fly_017_window_2	285710		FAKP_chip_F_grid_fly_001_window_11	298998		FAKP_14181_0_001	273519		FAKP_14301_0_001	275760
			new_FAKP_F2X_chipE_grid_fly_017_window_3	285981		FAKP_chip_F_grid_fly_001_window_2	299129		FAKP_14181_1_001	274979		FAKP_14301_1_001	273959
			new_FAKP_F2X_chipE_grid_fly_017_window_4	285719		FAKP_chip_F_grid_fly_001_window_3	298742		FAKP_14181_2_001	273863		FAKP_14301_2_001	272453
			new_FAKP_F2X_chipE_grid_fly_017_window_5	285625		FAKP_chip_F_grid_fly_001_window_4	297951		FAKP_14182_1_001	275295		FAKP_14302_0_001	274886
			new_FAKP_F2X_chipE_grid_fly_017_window_6	285345		FAKP_chip_F_grid_fly_001_window_5	297605		FAKP_14182_1_002	274803		FAKP_14302_1_001	274578
			new_FAKP_F2X_chipE_grid_fly_017_window_7	285420		FAKP_chip_F_grid_fly_001_window_6	297951		FAKP_14182_2_001	273203		FAKP_14302_2_001	273699
			new_FAKP_F2X_chipE_grid_fly_017_window_8	285618		FAKP_chip_F_grid_fly_001_window_7	298700		FAKP_14182_3_001	273227		FAKP_14303_0_001	274660
			new_FAKP_F2X_chipE_grid_fly_017_window_9	285722		FAKP_chip_F_grid_fly_001_window_8	297977		FAKP_14182_4_001	274592		FAKP_14303_1_001	274461
			new_FAKP_F2X_chipF_grid_fly_002_window_0	299439		FAKP_chip_F_grid_fly_001_window_9	297657		FAKP_14184_0_001	275328		FAKP_14303_2_001	274787
			new_FAKP_F2X_chipF_grid_fly_002_window_1	299537		FAKP_chip_G_grid_fly_001_window_0	296116		FAKP_14184_0_002	275056		FAKP_14303_3_001	274926
			new_FAKP_F2X_chipF_grid_fly_002_window_10	297372		FAKP_chip_G_grid_fly_001_window_1	295881		FAKP_14185_1_001	273683		FAKP_14304_0_001	274581
			new_FAKP_F2X_chipF_grid_fly_002_window_11_1	286898		FAKP_chip_G_grid_fly_001_window_10	298087		FAKP_14185_2_001	274031		FAKP_14304_1_001	273224
			new_FAKP_F2X_chipF_grid_fly_002_window_11_2	296473		FAKP_chip_G_grid_fly_001_window_11	296621		FAKP_14185_2_002	274830		FAKP_14304_2_001	274263
			new_FAKP_F2X_chipF_grid_fly_002_window_2	299173		FAKP_chip_G_grid_fly_001_window_2	293603		FAKP_14186_0_001	274221		FAKP_14305_0_001	274688
			new_FAKP_F2X_chipF_grid_fly_002_window_3	299172		FAKP_chip_G_grid_fly_001_window_3	295374		FAKP_14186_1_001	274674		FAKP_14305_1_001	275002
			new_FAKP_F2X_chipF_grid_fly_002_window_4	298748		FAKP_chip_G_grid_fly_001_window_4	297347		FAKP_14186_2_001	275373		FAKP_14305_2_001	274072
			new_FAKP_F2X_chipF_grid_fly_002_window_5	297911		FAKP_chip_G_grid_fly_001_window_5_1	298224		FAKP_14187_0_001	274581		FAKP_14305_2_002	275735
			new_FAKP_F2X_chipF_grid_fly_002_window_6	298714		FAKP_chip_G_grid_fly_001_window_5_2	288363		FAKP_14187_1_001	274001		FAKP_14306_0_001	275202
			new_FAKP_F2X_chipF_grid_fly_002_window_7	298954		FAKP_chip_G_grid_fly_001_window_6	296690		FAKP_14187_2_001	273987		FAKP_14306_1_001	275605
			new_FAKP_F2X_chipF_grid_fly_002_window_8	298400		FAKP_chip_G_grid_fly_001_window_7	297686		FAKP_14188_0_001	274713		FAKP_14306_2_002	274888
			new_FAKP_F2X_chipF_grid_fly_002_window_9	298117		FAKP_chip_G_grid_fly_001_window_8	295284		FAKP_14188_1_001	274441		FAKP_14307_0_001	275183
			new_FAKP_F2X_chipG_grid_fly_001_window_0	297978		FAKP_chip_G_grid_fly_001_window_9	297990		FAKP_14188_2_001	272277		FAKP_14307_1_001	273907
			new_FAKP_F2X_chipG_grid_fly_001_window_1	297503		FAKP_chip_H_grid_fly_001_window_0	298416		FAKP_14189_0_001	274500		FAKP_14307_1_002	274237
			new_FAKP_F2X_chipG_grid_fly_001_window_2	296900		FAKP_chip_H_grid_fly_001_window_1	294682		FAKP_14189_1_001	276083		FAKP_14307_2_001	269343
			new_FAKP_F2X_chipG_grid_fly_001_window_3	285594		FAKP_chip_H_grid_fly_001_window_10	299126		FAKP_14190_0_001	274140		FAKP_14307_3_001	275013
			new_FAKP_F2X_chipG_grid_fly_001_window_4_1	286138		FAKP_chip_H_grid_fly_001_window_11	298688		FAKP_14190_1_001	275102		FAKP_14309_0_001	275165
			new_FAKP_F2X_chipG_grid_fly_001_window_4_2	296118		FAKP_chip_H_grid_fly_001_window_2_1	285651		FAKP_14191_1_001	277465		FAKP_14309_1_001	274423
			new_FAKP_F2X_chipG_grid_fly_001_window_5	286003		FAKP_chip_H_grid_fly_001_window_2_2	295711		FAKP_14191_2_001	274135		FAKP_14310_0_001	274443
			new_FAKP_F2X_chipG_grid_fly_001_window_6	287170		FAKP_chip_H_grid_fly_001_window_3	286296		FAKP_14192_1_001	273768		FAKP_14310_1_001	274829
			new_FAKP_F2X_chipG_grid_fly_001_window_7	296081		FAKP_chip_H_grid_fly_001_window_4_1	285601		FAKP_14192_2_001	274755		FAKP_14311_1_001	275624
			new_FAKP_F2X_chipG_grid_fly_001_window_8_1	285990		FAKP_chip_H_grid_fly_001_window_4_2	295612		FAKP_14194_0_001	273969		FAKP_14311_1_002	275686
			new_FAKP_F2X_chipG_grid_fly_001_window_8_2	295139		FAKP_chip_H_grid_fly_001_window_5_1	286291		FAKP_14194_1_001	274226		FAKP_14311_2_001	274696
			new_FAKP_F2X_chipG_grid_fly_001_window_9_1	285665		FAKP_chip_H_grid_fly_001_window_5_2	296149		FAKP_14194_2_001	271711		FAKP_14312_0_001	275743
			new_FAKP_F2X_chipG_grid_fly_001_window_9_2	295703		FAKP_chip_H_grid_fly_001_window_6	297692		FAKP_14194_3_001	273436		FAKP_14312_1_001	275814
			new_FAKP_F2X_chipG_grid_fly_003_window_0	286597		FAKP_chip_H_grid_fly_001_window_7	298319		FAKP_14195_0_001	274754		FAKP_14312_2_001	275999
			new_FAKP_F2X_chipG_grid_fly_003_window_1	286299		FAKP_chip_H_grid_fly_001_window_8	298246		FAKP_14195_2_001	275158		FAKP_14312_2_002	275528
			new_FAKP_F2X_chipH_grid_fly_001_window_0	297081		FAKP_chip_H_grid_fly_001_window_9	287667		FAKP_14196_0_001	275030		FAKP_14313_1_001	274423
			new_FAKP_F2X_chipH_grid_fly_004_window_1	296249		FAKP_chip_I_grid_fly_001_window_0	297276		FAKP_14196_1_001	274437		FAKP_14313_3_001	274631
			new_FAKP_F2X_chipH_grid_fly_007_window_2	295634		FAKP_chip_I_grid_fly_001_window_1	295462		FAKP_14196_2_001	275510		FAKP_14313_3_002	274669
			new_FAKP_F2X_chipH_grid_fly_008_window_3	296445		FAKP_chip_I_grid_fly_001_window_10_1	298711		FAKP_14197_0_001	274998		FAKP_14314_0_001	275393
			new_FAKP_F2X_chipH_grid_fly_008_window_4	295972		FAKP_chip_I_grid_fly_001_window_10_2	288374		FAKP_14197_1_001	273874		FAKP_14314_0_002	274701
			new_FAKP_F2X_chipH_grid_fly_008_window_5	296579		FAKP_chip_I_grid_fly_001_window_11	302255		FAKP_14198_0_001	274708		FAKP_14314_1_002	274512
			new_FAKP_F2X_chipH_grid_fly_008_window_6	296185		FAKP_chip_I_grid_fly_001_window_2	296068		FAKP_14198_1_001	277067		FAKP_14314_2_001	275140
			new_FAKP_F2X_chipH_grid_fly_008_window_7	295959		FAKP_chip_I_grid_fly_001_window_3	298654		FAKP_14198_2_001	275725		FAKP_14315_1_001	273767
			new_FAKP_F2X_chipH_grid_fly_009_window_10	295991		FAKP_chip_I_grid_fly_001_window_4	298669		FAKP_14199_0_001	274331		FAKP_14315_2_001	274324
			new_FAKP_F2X_chipH_grid_fly_009_window_11	295983		FAKP_chip_I_grid_fly_001_window_5	299130		FAKP_14199_1_001	274951		FAKP_14316_1_001	266258
			new_FAKP_F2X_chipH_grid_fly_009_window_8	296132		FAKP_chip_I_grid_fly_001_window_6	297576		FAKP_14199_2_001	273983		FAKP_14316_1_002	265516
			new_FAKP_F2X_chipH_grid_fly_009_window_9	284880		FAKP_chip_I_grid_fly_001_window_7	299140		FAKP_14200_0_001	275351		FAKP_14316_2_001	275040
			new_FAKP_F2X_chipA_grid_fly_001_window_0_combined	298128		FAKP_chip_I_grid_fly_001_window_8	299214		FAKP_14200_1_001	273821		FAKP_14317_0_001	275838
						FAKP_chip_I_grid_fly_001_window_9	300464		FAKP_14201_0_001	275855		FAKP_14317_1_001	275199
						FAKP_chip_J_grid_fly_001_window_0	297248		FAKP_14201_0_002	274834		FAKP_14317_1_002	274680
						FAKP_chip_J_grid_fly_001_window_1	296223		FAKP_14201_2_001	275093		FAKP_14317_2_001	274614
						FAKP_chip_J_grid_fly_001_window_10	297214		FAKP_14201_2_002	275093		FAKP_14318_1_001	274791
						FAKP_chip_J_grid_fly_001_window_11	297690		FAKP_14202_0_001	274308		FAKP_14318_2_001	273920
						FAKP_chip_J_grid_fly_001_window_2	298251		FAKP_14202_1_001	274389		FAKP_14318_3_001	273133
						FAKP_chip_J_grid_fly_001_window_3	299150		FAKP_14202_2_001	274073		FAKP_14320_1_001	274315
						FAKP_chip_J_grid_fly_001_window_4	296645		FAKP_14202_2_002	274466		FAKP_14321_0_001	273146
						FAKP_chip_J_grid_fly_001_window_5	295567		FAKP_14203_0_001	272313		FAKP_14321_0_002	274976
						FAKP_chip_J_grid_fly_001_window_6	297132		FAKP_14203_1_001	274260		FAKP_14321_1_001	275343
						FAKP_chip_J_grid_fly_001_window_7	295994		FAKP_14203_1_002	274232		FAKP_14321_2_001	273652
						FAKP_chip_J_grid_fly_001_window_8	299230		FAKP_14203_2_001	275078		FAKP_14322_0_001	276773
						FAKP_chip_J_grid_fly_001_window_9	297420		FAKP_14204_0_001	275482		FAKP_14322_1_001	273686
						FAKP_chip_K_grid_fly_001_window_0	296522		FAKP_14204_0_002	274885		FAKP_14323_0_001	274952
						FAKP_chip_K_grid_fly_001_window_1	298362		FAKP_14204_1_001	275019		FAKP_14323_1_001	273383
						FAKP_chip_K_grid_fly_001_window_10	296930		FAKP_14204_2_001	273664		FAKP_14323_2_001	273843
						FAKP_chip_K_grid_fly_001_window_11	297057		FAKP_14205_0_001	273581		FAKP_14324_0_001	277560
						FAKP_chip_K_grid_fly_001_window_2	297315		FAKP_14205_1_001	274401		FAKP_14324_1_001	274138
						FAKP_chip_K_grid_fly_001_window_3	298068		FAKP_14207_0_001	274333		FAKP_14324_2_001	273635
						FAKP_chip_K_grid_fly_001_window_4	296842		FAKP_14207_0_002	273113		FAKP_14325_1_001	273912
						FAKP_chip_K_grid_fly_001_window_5	295566		FAKP_14207_1_001	274894		FAKP_14325_2_001	274874
						FAKP_chip_K_grid_fly_001_window_6	298643		FAKP_14207_2_001	274506		FAKP_14326_0_001	274202
						FAKP_chip_K_grid_fly_001_window_7	299480		FAKP_14207_3_001	273785		FAKP_14326_1_001	271519
						FAKP_chip_K_grid_fly_001_window_8	298220		FAKP_14208_0_001	275108		FAKP_14327_0_001	275854
						FAKP_chip_K_grid_fly_001_window_9	295851		FAKP_14208_1_001	275970		FAKP_14327_1_001	274969
									FAKP_14208_2_001	274662		FAKP_14327_2_001	275711
									FAKP_14209_1_001	274369		FAKP_14328_0_001	278206
									FAKP_14209_2_001	274255		FAKP_14328_1_001	275832
									FAKP_14210_0_001	274206		FAKP_14328_3_001	274746
									FAKP_14210_1_001	274900		FAKP_14329_0_001	275002
									FAKP_14210_2_001	275036		FAKP_14329_1_001	273264
									FAKP_14211_0_001	274629		FAKP_14329_2_001	272335
									FAKP_14211_1_001	274106		FAKP_14330_0_001	274323
									FAKP_14211_1_002	273833		FAKP_14330_1_001	274720
									FAKP_14211_2_001	273626		FAKP_14331_0_001	274169
									FAKP_14211_2_002	273975		FAKP_14331_1_001	274055
									FAKP_14212_0_001	276044		FAKP_14331_2_001	274896
									FAKP_14212_1_001	277604		FAKP_14332_0_001	275673
									FAKP_14212_3_001	274759		FAKP_14332_1_001	274660
									FAKP_14213_0_001	274162		FAKP_14332_2_001	275015
									FAKP_14213_1_001	274748		FAKP_14333_0_001	273375
									FAKP_14214_0_001	269173		FAKP_14333_1_001	275742
									FAKP_14214_2_001	275042		FAKP_14333_2_001	273613
									FAKP_14215_1_001	275488		FAKP_14333_3_001	273846
									FAKP_14215_2_001	273525		FAKP_14334_0_001	274617
									FAKP_14216_1_001	274770		FAKP_14334_1_001	274317
									FAKP_14216_2_001	274899		FAKP_14334_2_001	274471
									FAKP_14217_0_001	274427		FAKP_14335_2_001	278635
									FAKP_14217_1_001	275310		FAKP_14336_0_001	274716
									FAKP_14217_2_001	274076		FAKP_14336_1_001	273519
									FAKP_14217_3_001	274576		FAKP_14336_2_001	275325
									FAKP_14219_0_001	275531		FAKP_14336_2_002	275326
									FAKP_14219_1_001	273252		FAKP_14337_0_001	276248
									FAKP_14219_2_001	274286		FAKP_14337_1_001	275351
									FAKP_14220_0_001	275731		FAKP_14337_2_001	274967
									FAKP_14220_1_001	275756		FAKP_14338_0_001	273672
									FAKP_14221_0_001	275720		FAKP_14338_1_001	275431
									FAKP_14221_1_001	275028		FAKP_14338_2_001	275417
									FAKP_14221_2_001	274790		FAKP_14338_3_001	275796
									FAKP_14221_2_002	275077		FAKP_14339_0_001	275449
									FAKP_14222_0_001	273750		FAKP_14339_1_001	274067
									FAKP_14222_2_001	276677		FAKP_14339_2_001	275746
									FAKP_14222_2_002	275266		FAKP_14339_2_002	274148
									FAKP_14223_0_001	274831		FAKP_14340_2_001	274875
									FAKP_14223_1_001	275051		FAKP_14341_0_001	276196
									FAKP_14223_2_001	274330		FAKP_14341_2_001	272137
									FAKP_14224_0_001	274998		FAKP_14342_0_001	276001
									FAKP_14224_1_001	272878		FAKP_14342_1_001	276038
									FAKP_14224_2_001	274887		FAKP_14342_2_001	276143
									FAKP_14224_3_001	273052		FAKP_14342_3_001	274717
									FAKP_14225_0_001	274130		FAKP_14343_0_001	275741
									FAKP_14225_1_001	274081		FAKP_14343_2_001	269849
									FAKP_14225_2_001	272752		FAKP_14344_0_001	275750
									FAKP_14225_2_002	273407		FAKP_14344_1_001	277715
									FAKP_14225_3_001	272679		FAKP_14344_2_001	276182
									FAKP_14227_0_001	274634		FAKP_14345_0_001	276170
									FAKP_14227_1_001	276281		FAKP_14345_2_001	274245
									FAKP_14227_1_002	273739		FAKP_14346_0_001	274797
									FAKP_14227_2_001	273874		FAKP_14346_1_001	274613
									FAKP_14228_0_001	275405		FAKP_14346_2_001	274585
									FAKP_14228_1_001	274388		FAKP_14347_1_001	273723
									FAKP_14229_0_001	274309		FAKP_14347_2_001	273125
									FAKP_14229_1_001	273311		FAKP_14348_1_001	273818
									FAKP_14229_2_001	273367		FAKP_14348_2_001	273483
									FAKP_14231_0_001	273520		FAKP_14349_0_001	275601
									FAKP_14231_1_001	275129		FAKP_14349_1_001	274637
									FAKP_14231_2_001	274681		FAKP_14349_2_001	273782
									FAKP_14232_0_001	274750		FAKP_14350_0_001	277600
									FAKP_14232_1_001	267395		FAKP_14350_1_001	274717
									FAKP_14232_2_001	274248		FAKP_14352_0_001	273167
									FAKP_14233_0_001	273568		FAKP_14352_1_001	276259
									FAKP_14233_2_001	274239		FAKP_14352_2_001	274460
									FAKP_14233_3_001	275730		FAKP_14352_2_002	274827
									FAKP_14234_0_001	274430		FAKP_14353_0_001	274542
									FAKP_14234_1_001	274260		FAKP_14353_1_001	274252
									FAKP_14234_2_001	275758		FAKP_14355_2_001	276489
									FAKP_14235_0_001	280505		FAKP_14355_2_002	275863
									FAKP_14235_1_001	278013		FAKP_14356_0_001	275344
									FAKP_14235_2_001	278095		FAKP_14356_1_001	276127
									FAKP_14235_2_002	278564		FAKP_14356_2_001	275159
									FAKP_14236_0_001	275289		FAKP_14357_0_001	274237
									FAKP_14236_1_001	275562		FAKP_14357_1_001	276298
									FAKP_14236_2_001	274871		FAKP_14357_2_001	275133
									FAKP_14237_1_001	272394		FAKP_14358_0_001	275971
									FAKP_14237_1_002	274816		FAKP_14358_1_001	275417
									FAKP_14237_2_001	274087		FAKP_14358_2_001	276833
									FAKP_14238_0_001	275214		FAKP_14358_3_001	275122
									FAKP_14238_0_002	274142		FAKP_14359_2_001	276550
									FAKP_14238_1_001	274096		FAKP_14361_1_001	277204
									FAKP_14238_2_001	274332		FAKP_14361_2_001	275804
									FAKP_14239_0_001	277280		FAKP_14362_0_001	275805
									FAKP_14239_0_002	276787		FAKP_14362_1_001	275100
									FAKP_14240_0_001	274979		FAKP_14363_0_001	275492
									FAKP_14240_1_001	274805		FAKP_14363_0_002	276318
									FAKP_14240_2_001	274509		FAKP_14363_1_001	273110
									FAKP_14241_0_001	272510		FAKP_14363_1_002	275617
									FAKP_14241_1_001	275050		FAKP_14364_1_001	274371
									FAKP_14241_2_001	274779		FAKP_14364_2_001	275351
									FAKP_14242_0_001	276501		FAKP_14365_2_001	275469
									FAKP_14242_1_001	275793		FAKP_14366_1_001	274698
									FAKP_14242_2_001	275932		FAKP_14366_2_001	275458
									FAKP_14242_2_002	275686		FAKP_14367_0_001	276195
									FAKP_14243_0_001	276072		FAKP_14367_2_001	266884
									FAKP_14243_1_001	274968		FAKP_14367_3_001	274955
									FAKP_14243_2_001	276401		FAKP_14368_0_001	275673
									FAKP_14244_0_001	274461		FAKP_14368_1_001	276361
									FAKP_14244_1_001	275139		FAKP_14368_2_001	275377
									FAKP_14244_3_001	275486		FAKP_14369_0_001	276435
									FAKP_14245_0_001	275702		FAKP_14369_2_001	276330
									FAKP_14245_1_001	275213		FAKP_14369_3_001	276173
									FAKP_14245_2_001	274010		FAKP_14369_6_001	275370
									FAKP_14246_0_001	274657		FAKP_14369_7_001	273091
									FAKP_14246_0_002	274027		FAKP_14369_8_001	274745
									FAKP_14246_2_001	274676		FAKP_14369_9_001	275127
									FAKP_14246_3_001	274295		FAKP_14369_10_001	274720
									FAKP_14247_0_001	273712		FAKP_14370_0_001	276575
									FAKP_14247_1_001	275333		FAKP_14370_1_001	274032
									FAKP_14247_2_001	275481		FAKP_14370_2_001	274453
									FAKP_14248_0_001	274721		FAKP_14370_3_001	275913
									FAKP_14248_1_001	274053		FAKP_14370_4_001	273246
									FAKP_14248_2_001	275551		FAKP_14370_5_001	271636
									FAKP_14249_0_001	274665		FAKP_14370_6_001	274870
									FAKP_14249_1_001	274813		FAKP_14370_8_001	274698
									FAKP_14249_2_001	276130		FAKP_14370_9_001	275771
									FAKP_14250_0_001	273594		FAKP_14371_0_001	274208
									FAKP_14250_1_001	274452		FAKP_14371_1_001	269426
									FAKP_14250_2_001	274768		FAKP_14371_2_001	275186
									FAKP_14250_3_001	274188		FAKP_14371_3_001	275265
									FAKP_14252_0_001	274484		FAKP_14371_4_001	277791
									FAKP_14252_1_001	276089		FAKP_14371_6_001	275103
									FAKP_14253_0_001	276243		FAKP_14371_7_001	275810
									FAKP_14253_1_001	274849		FAKP_14371_8_001	275204
									FAKP_14253_2_001	272727		FAKP_14371_9_001	273995
									FAKP_14254_0_001	274653		FAKP_14371_10_001	274716
									FAKP_14254_1_001	273220
									FAKP_14255_1_001	275393
									FAKP_14256_0_001	274339
									FAKP_14256_1_001	274647
									FAKP_14257_0_001	273147
									FAKP_14258_0_001	273472
									FAKP_14259_0_001	274307
									FAKP_14259_1_001	274263
									FAKP_14260_1_001	275069
									FAKP_14260_2_001	275592
									FAKP_14260_3_001	276021
									FAKP_14261_0_001	275132
									FAKP_14261_1_001	275221
									FAKP_14261_2_001	275099
									FAKP_14261_3_001	275045
									FAKP_14262_0_001	273929
									FAKP_14262_1_001	274777
									FAKP_14262_2_001	275021
									FAKP_14262_3_001	275327

## Sheet: FigS7s_source
RT1				RT2				cryo1				cryo2
dataset	Distance A/33/CA-B/25/CA	Distance A/16/CA-B/87/CA	hit at site6?	dataset	Distance A/33/CA-B/25/CA	Distance A/16/CA-B/87/CA	hit at site6?	dataset	Distance A/33/CA-B/25/CA	Distance A/16/CA-B/87/CA	hit at site6?	dataset	Distance A/33/CA-B/25/CA	Distance A/16/CA-B/87/CA	hit at site6?
FAKP_F2X_chip04_apo_grid_fly_001	10.55	12.2		FAKP_chip_A_grid_fly_001_window_0	10.55	12.11		FAKP_14153_0_001	10.32	11.95		FAKP_14274_0_001	10.33	11.98
FAKP_F2X_chip04_apo_grid_fly_002	10.55	12.16		FAKP_chip_A_grid_fly_001_window_1	10.56	12.1		FAKP_14154_1_001	10.31	11.93		FAKP_14274_1_001	10.28	11.95
FAKP_F2X_chip04_apo_grid_fly_003	10.54	12.12		FAKP_chip_A_grid_fly_001_window_10	10.52	12.13		FAKP_14155_0_001	10.36	11.97		FAKP_14274_2_001	10.33	11.93
FAKP_F2X_chip04_apo_grid_fly_004	10.57	12.17		FAKP_chip_A_grid_fly_001_window_11	10.54	12.16		FAKP_14155_1_001	10.33	11.92		FAKP_14275_0_001	10.32	11.95
FAKP_F2X_chip04_apo_grid_fly_005	10.53	12.17		FAKP_chip_A_grid_fly_001_window_2	10.49	12.12		FAKP_14155_2_001	10.27	11.96		FAKP_14275_1_001	10.34	11.94
FAKP_F2X_chip04_apo_grid_fly_006	10.53	12.15		FAKP_chip_A_grid_fly_001_window_3	10.54	12.11		FAKP_14156_0_001	10.33	11.94		FAKP_14275_2_001	10.34	11.94
FAKP_F2X_chip04_apo_grid_fly_007	10.53	12.14		FAKP_chip_A_grid_fly_001_window_4	10.53	12.13		FAKP_14156_1_001	10.33	11.95		FAKP_14276_1_001	10.32	11.96
FAKP_F2X_chip04_apo_grid_fly_008	10.54	12.13		FAKP_chip_A_grid_fly_001_window_5	10.51	12.16		FAKP_14156_2_001	10.32	11.94		FAKP_14276_2_001	10.32	11.96
FAKP_F2X_chip04_apo_grid_fly_009	10.57	12.12		FAKP_chip_A_grid_fly_001_window_6	10.57	12.13		FAKP_14157_0_001	10.32	11.93		FAKP_14277_0_001	10.34	11.94
new_FAKP_F2X_chipA_grid_fly_002_window_1	10.51	12.09		FAKP_chip_A_grid_fly_001_window_7	10.51	12.22		FAKP_14157_0_002	10.35	11.92		FAKP_14277_1_001	10.36	11.99
new_FAKP_F2X_chipA_grid_fly_002_window_10	10.51	12.14		FAKP_chip_A_grid_fly_001_window_8	10.45	12.16		FAKP_14158_0_001	10.38	11.96		FAKP_14277_2_001	10.31	11.94
new_FAKP_F2X_chipA_grid_fly_002_window_11	10.51	12.14		FAKP_chip_A_grid_fly_001_window_9	10.43	12.14		FAKP_14158_1_001	10.33	11.96		FAKP_14278_0_001	10.31	11.96
new_FAKP_F2X_chipA_grid_fly_002_window_2	10.51	12.07		FAKP_chip_apo_long_grid_fly_001_window_4	10.46	12.12		FAKP_14158_2_001	10.32	11.93		FAKP_14278_1_001	10.32	11.99
new_FAKP_F2X_chipA_grid_fly_002_window_3	10.42	12.06		FAKP_chip_apo_long_grid_fly_001_window_5	10.5	12.08		FAKP_14159_1_001	10.29	11.93		FAKP_14278_2_001	10.3	11.94
new_FAKP_F2X_chipA_grid_fly_002_window_4	10.47	12.17		FAKP_chip_apo_short_grid_fly_001_window_2	10.54	12.16		FAKP_14160_0_001	10.34	11.96		FAKP_14278_3_001	10.32	11.95
new_FAKP_F2X_chipA_grid_fly_002_window_5	10.51	12.13		FAKP_chip_apo_short_grid_fly_002_window_4	10.54	12.11		FAKP_14160_1_001	10.29	11.94		FAKP_14279_1_001	10.3	11.93
new_FAKP_F2X_chipA_grid_fly_002_window_6	10.52	12.1		FAKP_chip_apo_short_grid_fly_002_window_5	10.47	12.12		FAKP_14161_0_001	10.27	11.94		FAKP_14279_2_001	10.32	11.98
new_FAKP_F2X_chipA_grid_fly_002_window_7	10.5	12.14		FAKP_chip_B_grid_fly_001_window_0	10.48	12.14		FAKP_14161_2_001	10.28	11.97		FAKP_14280_0_001	10.29	11.98
new_FAKP_F2X_chipA_grid_fly_002_window_8	10.48	12.09		FAKP_chip_B_grid_fly_001_window_1	10.56	12.15		FAKP_14162_0_001	10.34	11.94		FAKP_14280_1_001	10.31	11.93
new_FAKP_F2X_chipA_grid_fly_002_window_9	10.45	12.13		FAKP_chip_B_grid_fly_001_window_10	10.59	12.18		FAKP_14162_1_001	10.34	11.95		FAKP_14280_2_001	10.32	11.96
new_FAKP_F2X_chipB_grid_fly_001_window_0	10.52	12.15		FAKP_chip_B_grid_fly_001_window_11	10.57	12.13		FAKP_14162_2_001	10.3	11.94		FAKP_14282_0_001	10.2	11.94
new_FAKP_F2X_chipB_grid_fly_001_window_1	10.5	12.12		FAKP_chip_B_grid_fly_001_window_2_1	10.58	12.21		FAKP_14163_0_001	10.18	11.83		FAKP_14282_1_001	10.35	11.97
new_FAKP_F2X_chipB_grid_fly_001_window_10	10.52	12.18		FAKP_chip_B_grid_fly_001_window_2_2	10.49	12.23		FAKP_14163_2_001	10.29	11.94		FAKP_14282_2_001	10.29	11.89
new_FAKP_F2X_chipB_grid_fly_001_window_11	10.53	12.13		FAKP_chip_B_grid_fly_001_window_3	10.56	12.18		FAKP_14164_1_001	10.34	11.94		FAKP_14283_0_001	10.33	11.91
new_FAKP_F2X_chipB_grid_fly_001_window_2	10.51	12.12		FAKP_chip_B_grid_fly_001_window_4	10.52	12.15		FAKP_14164_3_001	10.34	11.94		FAKP_14283_1_001	10.33	11.96
new_FAKP_F2X_chipB_grid_fly_001_window_3	10.53	12.13		FAKP_chip_B_grid_fly_001_window_5	10.52	12.12		FAKP_14165_0_001	10.23	11.7		FAKP_14283_2_001	10.3	11.97
new_FAKP_F2X_chipB_grid_fly_001_window_4	10.52	12.11		FAKP_chip_B_grid_fly_001_window_6	10.49	12.12		FAKP_14165_1_001	10.29	11.9		FAKP_14283_3_001	10.28	11.93
new_FAKP_F2X_chipB_grid_fly_001_window_5	10.51	12.15		FAKP_chip_B_grid_fly_001_window_7	10.53	12.2		FAKP_14166_0_001	10.33	11.96		FAKP_14284_1_001	10.29	11.92
new_FAKP_F2X_chipB_grid_fly_001_window_6	10.51	12.13		FAKP_chip_B_grid_fly_001_window_8	10.57	12.26		FAKP_14166_1_001	10.31	11.96		FAKP_14284_2_001	10.31	11.94
new_FAKP_F2X_chipB_grid_fly_001_window_7	10.51	12.14		FAKP_chip_B_grid_fly_001_window_9_1	10.49	12.19		FAKP_14166_2_001	10.23	11.93		FAKP_14285_0_001	10.31	11.98
new_FAKP_F2X_chipB_grid_fly_001_window_8	10.52	12.15		FAKP_chip_B_grid_fly_001_window_9_2	10.6	12.18		FAKP_14167_0_001	10.14	11.97	yes	FAKP_14285_1_001	10.28	11.99
new_FAKP_F2X_chipB_grid_fly_001_window_9	10.49	12.17		FAKP_chip_C_grid_fly_001_window_0	10.55	12.15		FAKP_14167_1_001	10.23	11.98	yes	FAKP_14285_2_001	10.37	11.95
new_FAKP_F2X_chipC_grid_fly_001_window_1	10.45	12.19		FAKP_chip_C_grid_fly_001_window_10	10.55	12.12		FAKP_14167_2_001	10.21	11.99	yes	FAKP_14286_0_001	10.31	11.92
new_FAKP_F2X_chipC_grid_fly_001_window_10	10.44	12.22		FAKP_chip_C_grid_fly_001_window_11	10.53	12.12		FAKP_14168_0_001	10.29	11.94		FAKP_14286_1_001	10.35	11.93
new_FAKP_F2X_chipC_grid_fly_001_window_11	10.48	12.18		FAKP_chip_C_grid_fly_001_window_2	10.52	12.1		FAKP_14168_1_001	10.28	11.94		FAKP_14286_2_001	10.31	11.93
new_FAKP_F2X_chipC_grid_fly_001_window_2	10.51	12.1		FAKP_chip_C_grid_fly_001_window_3	10.55	12.15		FAKP_14168_2_001	10.31	11.93		FAKP_14287_0_001	10.3	12.02
new_FAKP_F2X_chipC_grid_fly_001_window_3	10.46	12.12		FAKP_chip_C_grid_fly_001_window_4	10.51	12.13		FAKP_14169_0_001	10.24	12.04		FAKP_14287_1_001	10.26	12
new_FAKP_F2X_chipC_grid_fly_001_window_4	10.51	12.16		FAKP_chip_C_grid_fly_001_window_5	10.53	12.11		FAKP_14169_2_001	10.22	11.99		FAKP_14287_2_001	10.26	11.99
new_FAKP_F2X_chipC_grid_fly_001_window_5_1	10.44	12.2		FAKP_chip_C_grid_fly_001_window_6	10.51	12.1		FAKP_14169_3_001	10.25	11.96		FAKP_14287_3_001	10.2	12.03
new_FAKP_F2X_chipC_grid_fly_001_window_5_2	10.47	12.14		FAKP_chip_C_grid_fly_001_window_7	10.48	12.13		FAKP_14171_0_001	10.27	11.94		FAKP_14288_0_001	10.3	11.94
new_FAKP_F2X_chipC_grid_fly_001_window_6	10.49	12.11		FAKP_chip_C_grid_fly_001_window_8	10.54	12.07		FAKP_14171_1_001	10.24	11.93		FAKP_14288_1_001	10.29	11.94
new_FAKP_F2X_chipC_grid_fly_001_window_7	10.53	12.14		FAKP_chip_C_grid_fly_001_window_9	10.47	12.14		FAKP_14171_2_001	10.26	11.93		FAKP_14288_2_001	10.24	11.86
new_FAKP_F2X_chipC_grid_fly_001_window_8_1	10.51	12.17		FAKP_chip_D_grid_fly_002_window_0_1	10.54	12.14		FAKP_14172_0_001	10.34	11.96		FAKP_14289_0_001	10.34	11.95
new_FAKP_F2X_chipC_grid_fly_001_window_8_2	10.44	12.17		FAKP_chip_D_grid_fly_002_window_0_2	10.49	12.19		FAKP_14172_1_001	10.31	11.96		FAKP_14289_1_001	10.33	11.93
new_FAKP_F2X_chipC_grid_fly_001_window_9_1	10.45	12.14		FAKP_chip_D_grid_fly_002_window_1	10.52	12.13		FAKP_14172_2_001	10.3	11.94		FAKP_14289_2_001	10.31	11.92
new_FAKP_F2X_chipC_grid_fly_001_window_9_2	10.51	12.15		FAKP_chip_D_grid_fly_002_window_10	10.52	12.16		FAKP_14173_0_001	10.18	12.09	yes	FAKP_14291_0_001	10.18	11.98	yes
new_FAKP_F2X_chipC_grid_fly_002_window_0_1	10.46	12.2		FAKP_chip_D_grid_fly_002_window_11_1	10.45	12.06		FAKP_14173_1_001	10.32	12.03		FAKP_14291_1_001	10.18	11.99
new_FAKP_F2X_chipC_grid_fly_002_window_0_2	10.53	12.19		FAKP_chip_D_grid_fly_002_window_11_2	10.54	12.13		FAKP_14173_2_001	10.23	12		FAKP_14291_2_001	10.26	11.94
new_FAKP_F2X_chipD_grid_fly_001_window_0	10.56	12.1		FAKP_chip_D_grid_fly_002_window_2	10.52	12.14		FAKP_14173_3_001	10.28	12.07	yes	FAKP_14292_0_001	10.29	11.87
new_FAKP_F2X_chipD_grid_fly_001_window_1	10.49	12.19		FAKP_chip_D_grid_fly_002_window_3	10.52	12.15		FAKP_14174_0_001	10.27	12	yes	FAKP_14292_1_001	10.26	11.87
new_FAKP_F2X_chipD_grid_fly_001_window_10	10.4	12.16		FAKP_chip_D_grid_fly_002_window_4	10.56	12.14		FAKP_14174_1_001	10.22	11.97	yes	FAKP_14292_2_001	10.32	11.95
new_FAKP_F2X_chipD_grid_fly_001_window_11	10.44	12.23		FAKP_chip_D_grid_fly_002_window_5	10.51	12.16		FAKP_14174_2_001	10.16	11.98	yes	FAKP_14293_0_001	10.34	11.94
new_FAKP_F2X_chipD_grid_fly_001_window_2	10.54	12.09		FAKP_chip_D_grid_fly_002_window_6	10.58	12.14		FAKP_14175_0_001	10.19	11.88		FAKP_14293_2_001	10.33	11.93
new_FAKP_F2X_chipD_grid_fly_001_window_3	10.51	12.11		FAKP_chip_D_grid_fly_002_window_7	10.57	12.16		FAKP_14175_1_001	10.32	11.94		FAKP_14293_3_001	10.27	11.92
new_FAKP_F2X_chipD_grid_fly_001_window_4	10.48	12.14		FAKP_chip_D_grid_fly_002_window_8	10.54	12.13		FAKP_14175_2_001	10.28	11.96		FAKP_14295_0_001	10.17	11.88	yes
new_FAKP_F2X_chipD_grid_fly_001_window_5	10.5	12.16		FAKP_chip_D_grid_fly_002_window_9	10.53	12.12		FAKP_14176_0_001	10.31	11.97		FAKP_14295_1_001	10.31	11.93
new_FAKP_F2X_chipD_grid_fly_001_window_6_1	10.42	12.2		FAKP_chip_E_grid_fly_001_window_0	10.44	12.04		FAKP_14176_1_001	10.29	11.92		FAKP_14295_2_001	10.23	11.87	yes
new_FAKP_F2X_chipD_grid_fly_001_window_6_2	10.51	12.18		FAKP_chip_E_grid_fly_001_window_1	10.51	12.09		FAKP_14176_2_001	10.28	11.94		FAKP_14296_0_001	10.3	11.96
new_FAKP_F2X_chipD_grid_fly_001_window_7_1	10.47	12.16		FAKP_chip_E_grid_fly_001_window_10	10.39	12.04		FAKP_14177_0_001	10.31	11.99		FAKP_14296_1_001	10.32	11.96
new_FAKP_F2X_chipD_grid_fly_001_window_7_2	10.52	12.13		FAKP_chip_E_grid_fly_001_window_11	10.39	12.05		FAKP_14177_1_001	10.33	11.98		FAKP_14296_2_001	10.38	11.92
new_FAKP_F2X_chipD_grid_fly_001_window_8	10.42	12.16		FAKP_chip_E_grid_fly_001_window_2	10.46	12.11		FAKP_14177_2_001	10.25	11.93		FAKP_14297_0_001	10.39	11.96
new_FAKP_F2X_chipD_grid_fly_001_window_9	10.42	12.19		FAKP_chip_E_grid_fly_001_window_4	10.35	12.09		FAKP_14178_0_001	10.29	11.89		FAKP_14297_1_001	10.35	11.96
new_FAKP_F2X_chipE_grid_fly_002_window_0_1	10.35	12.13	yes	FAKP_chip_E_grid_fly_001_window_5	10.41	12.03		FAKP_14178_1_001	10.36	11.92		FAKP_14297_2_001	10.31	11.94
new_FAKP_F2X_chipE_grid_fly_002_window_0_2	10.35	12.05	yes	FAKP_chip_E_grid_fly_001_window_6	10.42	12.05		FAKP_14178_2_001	10.31	11.9		FAKP_14298_0_001	10.34	11.97
new_FAKP_F2X_chipE_grid_fly_002_window_1_1	10.38	12.13		FAKP_chip_E_grid_fly_001_window_7	10.45	12.09		FAKP_14178_3_002	10.31	11.92		FAKP_14298_1_001	10.27	11.92
new_FAKP_F2X_chipE_grid_fly_002_window_1_2	10.45	12.09		FAKP_chip_E_grid_fly_001_window_8	10.49	12.09		FAKP_14179_0_002	10.32	11.91		FAKP_14298_3_001	10.29	11.94
new_FAKP_F2X_chipE_grid_fly_002_window_2	10.36	12.16		FAKP_chip_E_grid_fly_001_window_9	10.44	12.11		FAKP_14179_1_002	10.31	11.92		FAKP_14300_0_001	10.31	11.97
new_FAKP_F2X_chipE_grid_fly_017_window_10	10.41	12.18		FAKP_chip_F_grid_fly_001_window_0	10.55	12.15		FAKP_14179_2_002	10.25	11.92		FAKP_14300_1_001	10.33	11.93
new_FAKP_F2X_chipE_grid_fly_017_window_11	10.4	12.21	yes	FAKP_chip_F_grid_fly_001_window_10	10.54	12.2		FAKP_14180_1_001	10.3	11.91		FAKP_14300_2_001	10.33	12
new_FAKP_F2X_chipE_grid_fly_017_window_2	10.41	12.16		FAKP_chip_F_grid_fly_001_window_11	10.57	12.11		FAKP_14181_0_001	10.28	11.9		FAKP_14301_0_001	10.34	11.97
new_FAKP_F2X_chipE_grid_fly_017_window_3	10.4	12.19		FAKP_chip_F_grid_fly_001_window_2	10.54	12.1		FAKP_14181_1_001	10.32	11.96		FAKP_14301_1_001	10.29	11.96
new_FAKP_F2X_chipE_grid_fly_017_window_4	10.37	12.21		FAKP_chip_F_grid_fly_001_window_3	10.54	12.14		FAKP_14181_2_001	10.28	11.92		FAKP_14301_2_001	10.22	11.93
new_FAKP_F2X_chipE_grid_fly_017_window_5	10.39	12.16		FAKP_chip_F_grid_fly_001_window_4	10.51	12.13		FAKP_14182_1_001	10.17	11.92	yes	FAKP_14302_0_001	10.31	11.92
new_FAKP_F2X_chipE_grid_fly_017_window_6	10.35	12.15		FAKP_chip_F_grid_fly_001_window_5	10.54	12.1		FAKP_14182_1_002	10.08	11.9	yes	FAKP_14302_1_001	10.29	11.93
new_FAKP_F2X_chipE_grid_fly_017_window_7	10.36	12.16		FAKP_chip_F_grid_fly_001_window_6	10.54	12.12		FAKP_14182_2_001	10.05	11.89	yes	FAKP_14302_2_001	10.3	11.91
new_FAKP_F2X_chipE_grid_fly_017_window_8	10.36	12.17		FAKP_chip_F_grid_fly_001_window_7	10.55	12.12		FAKP_14182_3_001	10.04	11.89	yes	FAKP_14303_0_001	10.24	11.85	yes
new_FAKP_F2X_chipE_grid_fly_017_window_9	10.4	12.18		FAKP_chip_F_grid_fly_001_window_8	10.5	12.07		FAKP_14182_4_001	10.12	11.92	yes	FAKP_14303_1_001	10.22	11.92
new_FAKP_F2X_chipF_grid_fly_002_window_0	10.54	12.11		FAKP_chip_F_grid_fly_001_window_9	10.5	12.12		FAKP_14184_0_001	10.36	11.99		FAKP_14303_2_001	10.29	11.9
new_FAKP_F2X_chipF_grid_fly_002_window_1	10.55	12.1		FAKP_chip_G_grid_fly_001_window_0	10.53	12.17		FAKP_14184_0_002	10.33	11.97		FAKP_14303_3_001	10.23	11.91	yes
new_FAKP_F2X_chipF_grid_fly_002_window_10	10.51	12.17		FAKP_chip_G_grid_fly_001_window_1	10.51	12.13		FAKP_14185_1_001	10.35	11.94		FAKP_14304_0_001	10.23	11.94
new_FAKP_F2X_chipF_grid_fly_002_window_11_1	10.45	12.2		FAKP_chip_G_grid_fly_001_window_10	10.53	12.13		FAKP_14185_2_001	10.34	11.94		FAKP_14304_1_001	10.29	11.92
new_FAKP_F2X_chipF_grid_fly_002_window_11_2	10.51	12.22		FAKP_chip_G_grid_fly_001_window_11	10.56	12.13		FAKP_14185_2_002	10.34	11.94		FAKP_14304_2_001	10.32	11.94
new_FAKP_F2X_chipF_grid_fly_002_window_2	10.56	12.09		FAKP_chip_G_grid_fly_001_window_2	10.41	12.08		FAKP_14186_0_001	10.37	11.94		FAKP_14305_0_001	10.29	11.94
new_FAKP_F2X_chipF_grid_fly_002_window_3	10.47	12.11		FAKP_chip_G_grid_fly_001_window_3	10.48	12.11		FAKP_14186_1_001	10.3	11.95		FAKP_14305_1_001	10.32	11.98
new_FAKP_F2X_chipF_grid_fly_002_window_4	10.48	12.16		FAKP_chip_G_grid_fly_001_window_4	10.55	12.13		FAKP_14186_2_001	10.32	11.95		FAKP_14305_2_001	10.21	11.94
new_FAKP_F2X_chipF_grid_fly_002_window_5	10.54	12.15		FAKP_chip_G_grid_fly_001_window_5_1	10.55	12.19		FAKP_14187_0_001	10.31	11.96		FAKP_14305_2_002	10.31	11.99
new_FAKP_F2X_chipF_grid_fly_002_window_6	10.54	12.13		FAKP_chip_G_grid_fly_001_window_5_2	10.61	12.29		FAKP_14187_1_001	10.25	11.92		FAKP_14306_0_001	10.22	12.06	yes
new_FAKP_F2X_chipF_grid_fly_002_window_7	10.53	12.16		FAKP_chip_G_grid_fly_001_window_6	10.56	12.18		FAKP_14187_2_001	10.3	11.91		FAKP_14306_1_001	10.3	11.99
new_FAKP_F2X_chipF_grid_fly_002_window_8	10.53	12.15		FAKP_chip_G_grid_fly_001_window_7	10.52	12.13		FAKP_14188_0_001	10.04	11.86	yes	FAKP_14306_2_002	10.35	11.98
new_FAKP_F2X_chipF_grid_fly_002_window_9	10.5	12.17		FAKP_chip_G_grid_fly_001_window_8	10.45	12.06		FAKP_14188_1_001	10.11	11.89	yes	FAKP_14307_0_001	10.28	11.91
new_FAKP_F2X_chipG_grid_fly_001_window_0	10.55	12.1		FAKP_chip_G_grid_fly_001_window_9	10.55	12.14		FAKP_14188_2_001	9.99	11.85	yes	FAKP_14307_1_001	10.28	11.9
new_FAKP_F2X_chipG_grid_fly_001_window_1	10.48	12.1		FAKP_chip_H_grid_fly_001_window_0	10.56	12.16		FAKP_14189_0_001	10.03	11.88	yes	FAKP_14307_1_002	10.3	11.91
new_FAKP_F2X_chipG_grid_fly_001_window_2	10.5	12.15		FAKP_chip_H_grid_fly_001_window_1	10.51	12.15		FAKP_14189_1_001	10.13	11.91	yes	FAKP_14307_2_001	10.24	11.74
new_FAKP_F2X_chipG_grid_fly_001_window_3	10.47	12.28		FAKP_chip_H_grid_fly_001_window_10	10.6	12.18		FAKP_14190_0_001	10.27	11.89		FAKP_14307_3_001	10.25	11.91	yes
new_FAKP_F2X_chipG_grid_fly_001_window_4_1	10.42	12.19		FAKP_chip_H_grid_fly_001_window_11	10.57	12.15		FAKP_14190_1_001	10.29	11.91		FAKP_14309_0_001	10.35	11.96
new_FAKP_F2X_chipG_grid_fly_001_window_4_2	10.49	12.15		FAKP_chip_H_grid_fly_001_window_2_1	10.46	12.19		FAKP_14191_1_001	10.36	12		FAKP_14309_1_001	10.34	11.92
new_FAKP_F2X_chipG_grid_fly_001_window_5	10.48	12.17		FAKP_chip_H_grid_fly_001_window_2_2	10.51	12.14		FAKP_14191_2_001	10.25	11.91		FAKP_14310_0_001	10.34	11.94
new_FAKP_F2X_chipG_grid_fly_001_window_6	10.44	12.2		FAKP_chip_H_grid_fly_001_window_3	10.46	12.19		FAKP_14192_1_001	10.32	11.88		FAKP_14310_1_001	10.34	11.95
new_FAKP_F2X_chipG_grid_fly_001_window_7	10.49	12.13		FAKP_chip_H_grid_fly_001_window_4_1	10.47	12.17		FAKP_14192_2_001	10.31	11.93		FAKP_14311_1_001	10.31	11.99
new_FAKP_F2X_chipG_grid_fly_001_window_8_1	10.45	12.19		FAKP_chip_H_grid_fly_001_window_4_2	10.56	12.14		FAKP_14194_0_001	10.2	11.84	yes	FAKP_14311_1_002	10.32	11.96
new_FAKP_F2X_chipG_grid_fly_001_window_8_2	10.53	12.15		FAKP_chip_H_grid_fly_001_window_5_1	10.45	12.19		FAKP_14194_1_001	10.23	11.85	yes	FAKP_14311_2_001	10.3	11.94
new_FAKP_F2X_chipG_grid_fly_001_window_9_1	10.42	12.18		FAKP_chip_H_grid_fly_001_window_5_2	10.5	12.19		FAKP_14194_2_001	10.2	11.83	yes	FAKP_14312_0_001	10.37	11.96
new_FAKP_F2X_chipG_grid_fly_001_window_9_2	10.45	12.12		FAKP_chip_H_grid_fly_001_window_6	10.53	12.13		FAKP_14194_3_001	10.22	11.83	yes	FAKP_14312_1_001	10.33	11.98
new_FAKP_F2X_chipG_grid_fly_003_window_0	10.41	12.21		FAKP_chip_H_grid_fly_001_window_7	10.58	12.16		FAKP_14195_0_001	10.26	11.94		FAKP_14312_2_001	10.35	11.97
new_FAKP_F2X_chipG_grid_fly_003_window_1	10.46	12.21		FAKP_chip_H_grid_fly_001_window_8	10.56	12.16		FAKP_14195_2_001	10.29	11.92		FAKP_14312_2_002	10.37	12
new_FAKP_F2X_chipH_grid_fly_001_window_0	10.52	12.09		FAKP_chip_H_grid_fly_001_window_9	10.49	12.2		FAKP_14196_0_001	10.31	11.96		FAKP_14313_1_001	10.34	11.92
new_FAKP_F2X_chipH_grid_fly_004_window_1	10.51	12.12		FAKP_chip_I_grid_fly_001_window_0	10.51	12.17		FAKP_14196_1_001	10.31	11.92		FAKP_14313_3_001	10.29	11.97
new_FAKP_F2X_chipH_grid_fly_007_window_2	10.48	12.1		FAKP_chip_I_grid_fly_001_window_1	10.53	12.13		FAKP_14196_2_001	10.33	11.96		FAKP_14313_3_002	10.32	11.97
new_FAKP_F2X_chipH_grid_fly_008_window_3	10.52	12.11		FAKP_chip_I_grid_fly_001_window_10_1	10.6	12.2		FAKP_14197_0_001	10.26	11.95		FAKP_14314_0_001	10.34	11.95
new_FAKP_F2X_chipH_grid_fly_008_window_4	10.52	12.14		FAKP_chip_I_grid_fly_001_window_10_2	10.62	12.27		FAKP_14197_1_001	10.29	11.93		FAKP_14314_0_002	10.34	11.95
new_FAKP_F2X_chipH_grid_fly_008_window_5	10.47	12.12		FAKP_chip_I_grid_fly_001_window_11	10.68	12.21		FAKP_14198_0_001	10.23	11.9		FAKP_14314_1_002	10.39	11.95
new_FAKP_F2X_chipH_grid_fly_008_window_6	10.51	12.15		FAKP_chip_I_grid_fly_001_window_2	10.49	12.16		FAKP_14198_1_001	10.26	11.94		FAKP_14314_2_001	10.35	11.94
new_FAKP_F2X_chipH_grid_fly_008_window_7	10.49	12.16		FAKP_chip_I_grid_fly_001_window_3	10.54	12.15		FAKP_14198_2_001	10.27	11.92		FAKP_14315_1_001	10.31	11.91
new_FAKP_F2X_chipH_grid_fly_009_window_10	10.52	12.13		FAKP_chip_I_grid_fly_001_window_4	10.59	12.17		FAKP_14199_0_001	10.28	11.93		FAKP_14315_2_001	10.31	11.94
new_FAKP_F2X_chipH_grid_fly_009_window_11	10.45	12.18	yes	FAKP_chip_I_grid_fly_001_window_5	10.55	12.2		FAKP_14199_1_001	10.33	11.94		FAKP_14316_1_001	10.13	11.62
new_FAKP_F2X_chipH_grid_fly_009_window_8	10.53	12.15		FAKP_chip_I_grid_fly_001_window_6	10.59	12.21		FAKP_14199_2_001	10.29	11.94		FAKP_14316_1_002	10.13	11.69
new_FAKP_F2X_chipH_grid_fly_009_window_9	10.49	12.18		FAKP_chip_I_grid_fly_001_window_7	10.55	12.18		FAKP_14200_0_001	10.37	11.98		FAKP_14316_2_001	10.34	11.83
new_FAKP_F2X_chipA_grid_fly_001_window_0_combined	10.49	12.11		FAKP_chip_I_grid_fly_001_window_8	10.32	12.05	yes	FAKP_14200_1_001	10.31	11.92		FAKP_14317_0_001	10.37	12
				FAKP_chip_I_grid_fly_001_window_9	10.62	12.22		FAKP_14201_0_001	10.31	11.92		FAKP_14317_1_001	10.35	11.96
				FAKP_chip_J_grid_fly_001_window_0	10.57	12.14		FAKP_14201_0_002	10.3	11.97		FAKP_14317_1_002	10.34	11.94
				FAKP_chip_J_grid_fly_001_window_1	10.58	12.08		FAKP_14201_2_001	10.33	11.99		FAKP_14317_2_001	10.32	11.92
				FAKP_chip_J_grid_fly_001_window_10	10.56	12.18		FAKP_14201_2_002	10.29	11.96		FAKP_14318_1_001	10.32	11.95
				FAKP_chip_J_grid_fly_001_window_11	10.54	12.16		FAKP_14202_0_001	10.12	11.96	yes	FAKP_14318_2_001	10.25	11.93
				FAKP_chip_J_grid_fly_001_window_2	10.58	12.13		FAKP_14202_1_001	10.2	11.96		FAKP_14318_3_001	10.25	11.91
				FAKP_chip_J_grid_fly_001_window_3	10.59	12.2		FAKP_14202_2_001	10.2	11.94	yes	FAKP_14320_1_001	10.34	11.95
				FAKP_chip_J_grid_fly_001_window_4	10.55	12.17		FAKP_14202_2_002	10.23	11.95	yes	FAKP_14321_0_001	10.31	11.92
				FAKP_chip_J_grid_fly_001_window_5	10.52	12.14		FAKP_14203_0_001	10.28	11.88	yes	FAKP_14321_0_002	10.35	11.95
				FAKP_chip_J_grid_fly_001_window_6	10.56	12.15		FAKP_14203_1_001	10.27	11.91	yes	FAKP_14321_1_001	10.28	11.92
				FAKP_chip_J_grid_fly_001_window_7	10.51	12.15		FAKP_14203_1_002	10.22	11.88	yes	FAKP_14321_2_001	10.27	11.95
				FAKP_chip_J_grid_fly_001_window_8	10.56	12.19		FAKP_14203_2_001	10.26	11.94		FAKP_14322_0_001	10.34	11.99
				FAKP_chip_J_grid_fly_001_window_9	10.54	12.19		FAKP_14204_0_001	10.32	11.96		FAKP_14322_1_001	10.27	11.92
				FAKP_chip_K_grid_fly_001_window_0	10.54	12.08		FAKP_14204_0_002	10.32	11.94		FAKP_14323_0_001	10.34	11.96
				FAKP_chip_K_grid_fly_001_window_1	10.57	12.12		FAKP_14204_1_001	10.31	11.93		FAKP_14323_1_001	10.29	11.94
				FAKP_chip_K_grid_fly_001_window_10	10.49	12.13		FAKP_14204_2_001	10.32	11.88		FAKP_14323_2_001	10.29	11.94
				FAKP_chip_K_grid_fly_001_window_11	10.29	12.06	yes	FAKP_14205_0_001	10.33	11.93		FAKP_14324_0_001	10.37	12
				FAKP_chip_K_grid_fly_001_window_2	10.57	12.14		FAKP_14205_1_001	10.32	11.92		FAKP_14324_1_001	10.33	11.94
				FAKP_chip_K_grid_fly_001_window_3	10.43	12.05	yes	FAKP_14207_0_001	10.26	11.87	yes	FAKP_14324_2_001	10.27	11.91
				FAKP_chip_K_grid_fly_001_window_4	10.49	12.08		FAKP_14207_0_002	10.27	11.83	yes	FAKP_14325_1_001	10.22	11.92	yes
				FAKP_chip_K_grid_fly_001_window_5	10.37	12.09		FAKP_14207_1_001	10.23	11.88	yes	FAKP_14325_2_001	10.12	11.9	yes
				FAKP_chip_K_grid_fly_001_window_6	10.47	12.03	yes	FAKP_14207_2_001	10.28	11.91		FAKP_14326_0_001	10.3	11.93
				FAKP_chip_K_grid_fly_001_window_7	10.57	12.15		FAKP_14207_3_001	10.25	11.86	yes	FAKP_14326_1_001	10.22	11.87
				FAKP_chip_K_grid_fly_001_window_8	10.55	12.1		FAKP_14208_0_001	10.3	11.97		FAKP_14327_0_001	10.32	12.01
				FAKP_chip_K_grid_fly_001_window_9	10.45	12.11		FAKP_14208_1_001	10.33	11.94		FAKP_14327_1_001	10.26	11.95
								FAKP_14208_2_001	10.27	11.94		FAKP_14327_2_001	10.35	11.96
								FAKP_14209_1_001	10.26	11.86		FAKP_14328_0_001	10.21	11.98	yes
								FAKP_14209_2_001	10.24	11.88		FAKP_14328_1_001	10.12	11.92	yes
								FAKP_14210_0_001	10.29	11.94		FAKP_14328_3_001	10.11	11.89	yes
								FAKP_14210_1_001	10.29	11.95		FAKP_14329_0_001	10.34	11.95
								FAKP_14210_2_001	10.3	11.95		FAKP_14329_1_001	10.26	11.95
								FAKP_14211_0_001	10.41	11.61	yes	FAKP_14329_2_001	10.24	11.91
								FAKP_14211_1_001	10.41	11.67	yes	FAKP_14330_0_001	10.29	11.93	yes
								FAKP_14211_1_002	10.33	11.75	yes	FAKP_14330_1_001	10.29	11.94
								FAKP_14211_2_001	10.35	11.69	yes	FAKP_14331_0_001	10.28	11.92
								FAKP_14211_2_002	10.38	11.65	yes	FAKP_14331_1_001	10.28	11.96
								FAKP_14212_0_001	10.14	11.93	yes	FAKP_14331_2_001	10.3	11.95
								FAKP_14212_1_001	10.19	11.93	yes	FAKP_14332_0_001	10.33	11.98
								FAKP_14212_3_001	10.12	11.87	yes	FAKP_14332_1_001	10.35	11.95
								FAKP_14213_0_001	10.33	11.95		FAKP_14332_2_001	10.34	11.97
								FAKP_14213_1_001	10.34	11.95		FAKP_14333_0_001	9.93	11.91	yes
								FAKP_14214_0_001	10.34	11.74		FAKP_14333_1_001	10.02	11.93	yes
								FAKP_14214_2_001	10.32	11.92		FAKP_14333_2_001	10.12	11.9	yes
								FAKP_14215_1_001	10.24	11.94	yes	FAKP_14333_3_001	9.97	11.93	yes
								FAKP_14215_2_001	10.22	11.92		FAKP_14334_0_001	10.34	11.97
								FAKP_14216_1_001	10.36	11.98		FAKP_14334_1_001	10.35	11.96
								FAKP_14216_2_001	10.35	11.96		FAKP_14334_2_001	10.32	11.94
								FAKP_14217_0_001	10.3	11.94	yes	FAKP_14335_2_001	10.29	12.07	yes
								FAKP_14217_1_001	10.26	11.97		FAKP_14336_0_001	10.3	11.91
								FAKP_14217_2_001	10.19	11.95	yes	FAKP_14336_1_001	10.25	11.91
								FAKP_14217_3_001	10.31	11.94		FAKP_14336_2_001	10.33	11.95
								FAKP_14219_0_001	10.34	11.96		FAKP_14336_2_002	10.05	11.92
								FAKP_14219_1_001	10.26	11.92		FAKP_14337_0_001	10.19	11.95	yes
								FAKP_14219_2_001	10.3	11.93		FAKP_14337_1_001	10.05	11.9	yes
								FAKP_14220_0_001	10.33	11.97		FAKP_14337_2_001	10.22	11.88	yes
								FAKP_14220_1_001	10.34	11.98		FAKP_14338_0_001	10.24	11.94
								FAKP_14221_0_001	10.27	11.93	yes	FAKP_14338_1_001	10.28	11.96
								FAKP_14221_1_001	10.26	11.91	yes	FAKP_14338_2_001	10.33	11.94
								FAKP_14221_2_001	10.28	11.9	yes	FAKP_14338_3_001	10.26	11.92
								FAKP_14221_2_002	10.29	11.92	yes	FAKP_14339_0_001	10.34	11.95
								FAKP_14222_0_001	10.24	11.7	yes	FAKP_14339_1_001	10.3	11.94
								FAKP_14222_2_001	10.19	11.81	yes	FAKP_14339_2_001	10.32	11.97
								FAKP_14222_2_002	10.1	11.76	yes	FAKP_14339_2_002	10.3	11.94
								FAKP_14223_0_001	10.33	11.95		FAKP_14340_2_001	10.31	11.97
								FAKP_14223_1_001	10.31	11.95		FAKP_14341_0_001	10.3	11.94	yes
								FAKP_14223_2_001	10.31	11.93		FAKP_14341_2_001	10.27	11.9
								FAKP_14224_0_001	10.33	11.91		FAKP_14342_0_001	10.19	11.77	yes
								FAKP_14224_1_001	10.3	11.87		FAKP_14342_1_001	10.25	11.76	yes
								FAKP_14224_2_001	10.29	11.91		FAKP_14342_2_001	10.25	11.8	yes
								FAKP_14224_3_001	10.25	11.93		FAKP_14342_3_001	10.25	11.82	yes
								FAKP_14225_0_001	10.3	11.89		FAKP_14343_0_001	10.28	11.98	yes
								FAKP_14225_1_001	10.33	11.88		FAKP_14343_2_001	10.22	11.88
								FAKP_14225_2_001	10.34	11.89		FAKP_14344_0_001	10.29	12.04
								FAKP_14225_2_002	10.26	11.88		FAKP_14344_1_001	10.37	11.99
								FAKP_14225_3_001	10.19	11.84		FAKP_14344_2_001	10.4	11.99
								FAKP_14227_0_001	10.16	12.06	yes	FAKP_14345_0_001	10.33	12.01
								FAKP_14227_1_001	10.22	12.08	yes	FAKP_14345_2_001	10.34	11.96
								FAKP_14227_1_002	10.15	11.99	yes	FAKP_14346_0_001	10.34	11.93
								FAKP_14227_2_001	10.25	11.96	yes	FAKP_14346_1_001	10.38	11.93
								FAKP_14228_0_001	10.31	11.97		FAKP_14346_2_001	10.33	11.91
								FAKP_14228_1_001	10.34	11.94		FAKP_14347_1_001	10.31	11.94
								FAKP_14229_0_001	10.27	11.91	yes	FAKP_14347_2_001	10.31	11.9
								FAKP_14229_1_001	10.25	11.91		FAKP_14348_1_001	10.33	11.85
								FAKP_14229_2_001	10.22	11.9	yes	FAKP_14348_2_001	10.3	11.94
								FAKP_14231_0_001	No distance found	No distance found		FAKP_14349_0_001	10.32	11.94
								FAKP_14231_1_001	10.32	11.96		FAKP_14349_1_001	10.34	11.91
								FAKP_14231_2_001	10.34	11.95		FAKP_14349_2_001	10.29	11.92
								FAKP_14232_0_001	10.34	11.93		FAKP_14350_0_001	10.35	11.97
								FAKP_14232_1_001	10.17	11.8		FAKP_14350_1_001	10.31	11.91
								FAKP_14232_2_001	10.32	11.94		FAKP_14352_0_001	10.32	11.97
								FAKP_14233_0_001	10.23	11.88	yes	FAKP_14352_1_001	10.37	11.98
								FAKP_14233_2_001	10.24	11.92		FAKP_14352_2_001	10.32	11.95
								FAKP_14233_3_001	10.3	11.97		FAKP_14352_2_002	10.33	11.95
								FAKP_14234_0_001	10.26	11.88	yes	FAKP_14353_0_001	10.32	11.96
								FAKP_14234_1_001	10.22	11.89	yes	FAKP_14353_1_001	10.32	11.95
								FAKP_14234_2_001	10.3	11.89	yes	FAKP_14355_2_001	10.34	12
								FAKP_14235_0_001	10.49	12.08		FAKP_14355_2_002	10.34	11.97
								FAKP_14235_1_001	10.48	12.01		FAKP_14356_0_001	10.12	11.96	yes
								FAKP_14235_2_001	10.42	12.09		FAKP_14356_1_001	10.21	12	yes
								FAKP_14235_2_002	10.42	12.1		FAKP_14356_2_001	10.31	11.99
								FAKP_14236_0_001	10.2	11.93		FAKP_14357_0_001	10.34	11.97
								FAKP_14236_1_001	10.29	11.94		FAKP_14357_1_001	10.39	11.99
								FAKP_14236_2_001	10.39	11.85		FAKP_14357_2_001	10.34	11.98
								FAKP_14237_1_001	10.23	11.95	yes	FAKP_14358_0_001	10.22	12.03	yes
								FAKP_14237_1_002	10.33	12.01	yes	FAKP_14358_1_001	10.29	12
								FAKP_14237_2_001	10.2	11.96	yes	FAKP_14358_2_001	10.23	12.03	yes
								FAKP_14238_0_001	10.35	11.98		FAKP_14358_3_001	10.24	11.99
								FAKP_14238_0_002	10.32	11.92		FAKP_14359_2_001	10.47	11.96
								FAKP_14238_1_001	10.26	11.94		FAKP_14361_1_001	10.4	12.02
								FAKP_14238_2_001	10.24	11.95		FAKP_14361_2_001	10.35	11.96
								FAKP_14239_0_001	10.37	12		FAKP_14362_0_001	10.34	11.98
								FAKP_14239_0_002	10.35	11.99		FAKP_14362_1_001	10.33	11.97
								FAKP_14240_0_001	10.32	11.96		FAKP_14363_0_001	10.28	11.9
								FAKP_14240_1_001	10.32	11.95		FAKP_14363_0_002	10.32	11.91
								FAKP_14240_2_001	10.32	11.9		FAKP_14363_1_001	10.26	11.86
								FAKP_14241_0_001	10.32	11.89		FAKP_14363_1_002	10.34	11.93
								FAKP_14241_1_001	10.34	11.95		FAKP_14364_1_001	10.26	11.93	yes
								FAKP_14241_2_001	10.31	11.96		FAKP_14364_2_001	10.33	11.96
								FAKP_14242_0_001	10.35	12		FAKP_14365_2_001	10.29	11.97
								FAKP_14242_1_001	10.33	11.99		FAKP_14366_1_001	10.35	11.95
								FAKP_14242_2_001	10.36	11.95		FAKP_14366_2_001	10.35	11.96
								FAKP_14242_2_002	10.33	11.97		FAKP_14367_0_001	10.34	11.99
								FAKP_14243_0_001	10.36	12		FAKP_14367_2_001	10.05	11.87
								FAKP_14243_1_001	10.33	11.95		FAKP_14367_3_001	10.34	11.96
								FAKP_14243_2_001	10.36	11.97		FAKP_14368_0_001	10.42	11.94
								FAKP_14244_0_001	10.2	11.96	yes	FAKP_14368_1_001	10.33	12
								FAKP_14244_1_001	10.24	11.97	yes	FAKP_14368_2_001	10.35	11.97
								FAKP_14244_3_001	10.34	11.95		FAKP_14369_0_001	10.36	11.99
								FAKP_14245_0_001	10.33	11.94		FAKP_14369_2_001	10.34	11.98
								FAKP_14245_1_001	10.33	11.95		FAKP_14369_3_001	10.35	12
								FAKP_14245_2_001	10.26	11.92		FAKP_14369_6_001	10.32	11.99
								FAKP_14246_0_001	10.32	11.99		FAKP_14369_7_001	10.27	11.93
								FAKP_14246_0_002	10.25	11.95		FAKP_14369_8_001	10.28	11.96
								FAKP_14246_2_001	10.28	11.93		FAKP_14369_9_001	10.28	11.94
								FAKP_14246_3_001	10.29	12.01		FAKP_14369_10_001	10.31	11.97
								FAKP_14247_0_001	10.35	11.94		FAKP_14370_0_001	10.38	12
								FAKP_14247_1_001	10.35	11.96		FAKP_14370_1_001	10.32	11.95
								FAKP_14247_2_001	10.4	11.95		FAKP_14370_2_001	10.33	11.95
								FAKP_14248_0_001	10.32	11.94		FAKP_14370_3_001	10.34	11.98
								FAKP_14248_1_001	10.32	11.93		FAKP_14370_4_001	10.28	11.93
								FAKP_14248_2_001	10.33	11.96		FAKP_14370_5_001	10.14	11.94
								FAKP_14249_0_001	10.28	12		FAKP_14370_6_001	10.29	11.97
								FAKP_14249_1_001	10.29	11.97		FAKP_14370_8_001	10.26	11.95
								FAKP_14249_2_001	10.3	11.99		FAKP_14370_9_001	10.31	11.98
								FAKP_14250_0_001	9.93	11.91	yes	FAKP_14371_0_001	10.29	11.93
								FAKP_14250_1_001	10.02	11.91	yes	FAKP_14371_1_001	10.16	11.86
								FAKP_14250_2_001	10.02	11.9	yes	FAKP_14371_2_001	10.33	11.97
								FAKP_14250_3_001	10	11.91	yes	FAKP_14371_3_001	10.34	11.97
								FAKP_14252_0_001	10.34	11.96		FAKP_14371_4_001	10.4	12.02
								FAKP_14252_1_001	10.36	11.98		FAKP_14371_6_001	10.29	11.97
								FAKP_14253_0_001	10.36	11.98		FAKP_14371_7_001	10.32	12.01
								FAKP_14253_1_001	10.34	12		FAKP_14371_8_001	10.31	11.95
								FAKP_14253_2_001	10.3	11.97		FAKP_14371_9_001	10.34	11.92
								FAKP_14254_0_001	10.4	11.99		FAKP_14371_10_001	10.32	11.93
								FAKP_14254_1_001	10.3	11.92
								FAKP_14255_1_001	10.33	11.98
								FAKP_14256_0_001	10.33	11.95
								FAKP_14256_1_001	10.34	11.94
								FAKP_14257_0_001	10.32	11.93
								FAKP_14258_0_001	10.37	11.91
								FAKP_14259_0_001	10.33	11.93
								FAKP_14259_1_001	10.39	11.89
								FAKP_14260_1_001	10.37	11.91
								FAKP_14260_2_001	10.41	11.92
								FAKP_14260_3_001	10.39	11.92
								FAKP_14261_0_001	10.39	11.92
								FAKP_14261_1_001	10.37	11.94
								FAKP_14261_2_001	10.32	11.92
								FAKP_14261_3_001	10.35	11.93
								FAKP_14262_0_001	10.34	11.93
								FAKP_14262_1_001	10.33	11.93
								FAKP_14262_2_001	10.33	11.95
								FAKP_14262_3_001	10.32	11.94

## Sheet: TableS1_source_RT1
dataset	space group	A	B	C	volume	Num. patterns	Num. hits	Indexed patterns	Indexed crystals	Resolution (overall)		Resolution (outer shell)		Rsplit (%) (overall)	Rsplit (%) (outer shell)	CC1/2 (overall)	CC1/2 (outer shell)	CC* (overall)	CC* (outer shell)	SNR (overall)	SNR (outer shell)	Completeness (%) (overall)	Completeness (%) (outer shell)	Multiplicity (overall)	Multiplicity (outer shell)	Total Measurements	Unique Reflections (overall)	Unique Reflections (outer shell)	wilsonB refinement	refinement low resolution	refinement, high resolution	no. reflections	Rwork	Rfree	no. atoms, total	no. atoms, protein	no. atoms, ligand/ion	no. atoms, water	B-factor, total	B-factor, protein	B-factor, ligand/ion	B-factor, water	RMS deviations, bond lengths	RMS deviations, bond angles		resolution SNR=1		compound	SMILES
FAKP_F2X_chip04_apo_grid_fly_001	P 21 21 2	71.6	91.7	45.31	297493	37400	18585	15474	20491	91.7	1.5	1.55	1.5	17.52	60.06	0.9454	0.617	0.9859	0.874	5.8834	1.75	99.9897	99.96	87.1327	37.5	4237348	48631	4818	16.51	45.85	1.5	48505	0.1463	0.1718	2530	2284	2	244	22.81	21.41	12.19	36.03	0.014	1.164		1.434		apo	-
FAKP_F2X_chip04_apo_grid_fly_002	P 21 21 2	71.61	91.68	45.29	297338	38364	23341	20198	26302	91.68	1.3	1.35	1.3	15.65	181.85	0.9652	0.216	0.9911	0.596	4.895	0.66	99.3391	94.85	82.862	11.2	6102786	73650	6927	17.03	45.84	1.3	72252	0.1617	0.1829	2530	2284	2	244	23.16	21.63	14.15	37.59	0.007	0.801		1.406		apo	-
FAKP_F2X_chip04_apo_grid_fly_003	P 21 21 2	71.6	91.68	45.29	297297	34710	8146	6081	7354	91.68	1.4	1.45	1.4	25.21	139.76	0.8629	0.22	0.9625	0.6	3.739	1.1	97.3288	86.82	29.6477	8.5	1718705	57971	5078	16.09	45.83	1.4	57345	0.1851	0.212	2562	2284	2	276	22.56	20.73	13.02	37.74	0.005	0.766		1.394		apo	-
FAKP_F2X_chip04_apo_grid_fly_004	P 21 21 2	71.62	91.69	45.3	297478	35490	22166	18882	24318	91.69	1.4	1.45	1.4	15.92	90.81	0.9608	0.296	0.99	0.676	5.6856	1.13	99.9648	99.73	90.7625	26	5407809	59582	5846	16.75	45.85	1.4	59287	0.1549	0.1776	2524	2284	2	238	21.57	20.05	12.81	36.27	0.004	0.819		1.399		apo	-
FAKP_F2X_chip04_apo_grid_fly_005	P 21 21 2	71.63	91.7	45.3	297552	35490	10655	7755	9291	91.7	1.5	1.55	1.5	23.48	86.6	0.8966	0.435	0.9724	0.779	4.4848	1.3	99.7266	98.71	44.1592	18.5	2141943	48505	4748	15.5	45.85	1.5	48251	0.1685	0.196	2591	2284	2	305	21.09	19.12	10.96	35.89	0.008	0.838		1.448		apo	-
FAKP_F2X_chip04_apo_grid_fly_006	P 21 21 2	71.61	91.71	45.31	297567	29612	13947	11735	14371	91.71	1.4	1.45	1.4	22.63	140.19	0.9158	0.05	0.9778	0.309	4.2357	0.93	99.1965	95.66	45.8151	14.1	2709369	59137	5602	16.42	45.85	1.4	58639	0.1736	0.1968	2571	2284	2	285	21.58	19.83	11.43	35.7	0.006	0.867		1.436		apo	-
FAKP_F2X_chip04_apo_grid_fly_007	P 21 21 2	71.65	91.7	45.29	297569	31857	9568	7802	9561	91.7	1.4	1.45	1.4	26.42	116.52	0.8833	0.287	0.9685	0.668	3.6941	0.96	97.4485	91	33.1167	11.9	1923816	58092	5326	16.6	45.85	1.4	57397	0.1895	0.2208	2622	2284	2	336	22.48	20.16	12.79	38.24	0.009	0.839		1.446		apo	-
FAKP_F2X_chip04_apo_grid_fly_008	P 21 21 2	71.59	91.7	45.31	297451	31857	10190	8589	10580	91.7	1.4	1.45	1.4	25.93	116.31	0.8893	0.352	0.9703	0.722	3.8514	1	97.0939	88.88	36.5243	12.1	2113551	57867	5210	16.01	45.85	1.4	57244	0.1854	0.2172	2583	2284	2	297	21.49	19.46	11.89	37.12	0.01	0.921		1.46		apo	-
FAKP_F2X_chip04_apo_grid_fly_009	P 21 21 2	71.56	91.69	45.31	297294	35224	10309	8340	9821	91.69	1.5	1.55	1.5	24.14	70.79	0.9018	0.524	0.9738	0.829	4.5046	1.58	98.4752	95.59	36.8899	18.1	1765405	47856	4598	16.04	56.41	1.5	47633	0.1787	0.2137	2574	2284	2	288	21.8	19.89	11.94	37.01	0.008	0.825		1.436		apo	-
new_FAKP_F2X_chipA_grid_fly_002_window_1	P 21 21 2	71.67	91.57	45.17	296443	31892	22755	20079	27551	91.57	1.3	1.35	1.3	15.51	163.95	0.9636	0.207	0.9907	0.585	4.9349	0.61	99.9215	99.34	85.9583	15	6348792	73859	7213	17.35	45.78	1.3	72831	0.1549	0.1792	2514	2284	2	228	23.31	22.04	13.81	36.1	0.014	1.187		1.391		A11	CCOc1ccnc(F)c1
new_FAKP_F2X_chipA_grid_fly_002_window_10	P 21 21 2	71.53	91.56	45.17	295831	31892	13311	9135	11269	91.56	1.5	1.55	1.5	20.2	148.33	0.9525	0.249	0.9878	0.631	4.1821	1.19	98.6788	90.65	37.486	6.6	1789094	47727	4313	15.99	45.78	1.5	47320	0.1809	0.2035	2570	2284	2	284	21.62	19.91	13.02	35.45	0.004	0.679		1.511		A2	C1CC1c1cscn1
new_FAKP_F2X_chipA_grid_fly_002_window_11	P 21 21 2	71.56	91.66	45.18	296344	31892	22870	16873	22603	91.66	1.4	1.45	1.4	15.54	111.81	0.967	0.364	0.9916	0.731	5.5927	0.94	100.002	100	94.5004	28	5622395	59496	5834	16.15	45.83	1.4	59182	0.1527	0.1776	2537	2284	2	251	21.05	19.44	11.26	35.8	0.013	1.097		1.433		A1	NCC1CCCCO1
new_FAKP_F2X_chipA_grid_fly_002_window_2	P 21 21 2	71.64	91.55	45.18	296319	31892	22844	20310	28072	91.55	1.4	1.45	1.4	14.97	68.98	0.9639	0.597	0.9908	0.865	6.1089	1.31	100	99.98	105.61	34.6	6269220	59362	5841	16.5	56.42	1.4	59186	0.1492	0.1695	2535	2284	2	249	21.07	19.59	11.75	34.79	0.006	0.925		1.377		A10	OCCc1ccccn1
new_FAKP_F2X_chipA_grid_fly_002_window_3	P 21 21 2	68.92	90.67	45.26	282829	31892	22800	19347	26395	90.67	1.3	1.35	1.3	11.97	127.02	0.9584	0.223	0.9893	0.604	6.6089	0.91	99.9063	99.21	122.4	16.3	8615031	70384	6887	14.13	54.87	1.3	69780	0.1723	0.2026	2554	2284	1	269	19.48	17.88	11.19	33.15	0.007	0.945		1.332		A9	Nc1nsc2ncccc12
new_FAKP_F2X_chipA_grid_fly_002_window_4	P 21 21 2	69.22	90.85	45.25	284561	31892	17233	16230	21127	90.85	1.5	1.55	1.5	11.44	142.35	0.9853	0.267	0.9963	0.649	6.8568	0.82	99.9376	99.39	144.568	14.4	6711286	46423	4531	16.35	45.42	1.5	46295	0.1465	0.1862	2525	2284	2	239	21.83	20.56	13.33	34.08	0.006	0.889		1.543		A8	OC(=O)C1CCCOC1
new_FAKP_F2X_chipA_grid_fly_002_window_5	P 21 21 2	71.6	91.66	45.18	296510	31892	22965	19796	27330	91.66	1.4	1.45	1.4	14.36	96.76	0.9692	0.394	0.9921	0.752	6.0306	1.07	100	99.98	113.909	34	6778812	59511	5838	16.07	45.83	1.4	59175	0.1482	0.1694	2532	2284	2	246	20.9	19.41	11.68	34.83	0.012	1.091		1.412		A7	Nc1ncccc1CO
new_FAKP_F2X_chipA_grid_fly_002_window_6	P 21 21 2	71.62	91.63	45.16	296364	31892	23669	18654	25959	91.63	1.3	1.35	1.3	15.6	222.98	0.965	0.158	0.9911	0.523	4.906	0.47	99.9149	99.37	86.6924	13	6414455	73991	7260	16.54	45.81	1.3	72389	0.1555	0.1787	2529	2284	2	243	22.56	21.03	12.94	37.1	0.009	1.005		1.407		A6	CSc1nccnn1
new_FAKP_F2X_chipA_grid_fly_002_window_7	P 21 21 2	71.51	91.54	45.19	295815	31892	21742	17411	23698	91.54	1.4	1.45	1.4	12.13	134.15	0.9767	0.305	0.9941	0.684	6.6399	0.85	99.9949	99.97	124.519	23.7	7378369	59255	5829	15.63	56.35	1.4	58962	0.1424	0.1667	2514	2284	2	228	20.69	19.36	10.46	34.12	0.015	1.196		1.44		A5	Oc1cccc2CCCc12
new_FAKP_F2X_chipA_grid_fly_002_window_8	P 21 21 2	71.47	91.51	45.18	295487	31892	21347	16293	22125	91.51	1.4	1.45	1.4	15.93	93.35	0.9561	0.415	0.9887	0.766	5.6324	1.08	99.9983	99.97	84.296	26.3	4988218	59175	5819	16.09	56.33	1.4	58988	0.1484	0.1788	2527	2284	2	241	21.27	19.76	11.35	35.65	0.006	0.872		1.412		A4	Nc1cccc(n1)C(F)(F)F
new_FAKP_F2X_chipA_grid_fly_002_window_9	P 21 21 2	69.1	90.78	45.27	283974	31892	21581	16158	21836	90.78	1.4	1.45	1.4	11.25	90.88	0.9813	0.422	0.9953	0.77	7.2449	1.2	100	99.98	118.777	24.2	6751178	56839	5608	14.48	54.98	1.4	56663	0.1434	0.1778	2535	2284	2	249	19.57	18.04	10.62	33.74	0.008	1.063		1.397		A3	OCc1cccc(Cl)c1
new_FAKP_F2X_chipB_grid_fly_001_window_0	P 21 21 2	71.75	91.76	45.31	298311	31892	28968	15285	22737	91.76	1.4	1.45	1.4	17.1	112.69	0.9563	0.185	0.9888	0.558	5.0648	0.87	99.9967	99.97	96.5121	29.2	5768240	59767	5877	16.66	56.52	1.4	59286	0.156	0.1809	2533	2284	2	247	21.45	19.88	11.64	36.03	0.006	0.879		1.449		B12	c1c(cncc1C(F)(F)F)C#N
new_FAKP_F2X_chipB_grid_fly_001_window_1	P 21 21 2	71.71	91.73	45.29	297916	31892	30640	16399	28011	91.73	1.4	1.45	1.4	15.1	94.85	0.9696	0.408	0.9922	0.761	5.5385	0.92	99.9983	99.97	114.412	37.1	6828368	59682	5865	16.58	45.87	1.4	59272	0.1469	0.1748	2536	2284	2	250	21.64	20.18	11.9	35.04	0.014	1.288		1.441		B11	Oc1ccc(cc1)C(F)(F)F
new_FAKP_F2X_chipB_grid_fly_001_window_10	P 21 21 2	71.43	91.63	45.28	296364	31892	27850	7216	8914	91.63	1.4	1.45	1.4	26.73	152.38	0.8788	0.037	0.9672	0.266	3.5016	0.63	99.4107	96.86	33.7549	12.3	1992820	59038	5654	16.57	56.34	1.4	57854	0.1922	0.2212	2531	2284	2	245	21.38	19.86	12.24	35.58	0.009	0.85		1.485		B2	C1CNCc2ccccc12
new_FAKP_F2X_chipB_grid_fly_001_window_11	P 21 21 2	71.33	91.62	45.26	295786	31892	28220	8648	10699	91.62	1.5	1.55	1.5	22.3	87.12	0.9186	0.362	0.9785	0.729	4.6042	1.25	99.9318	99.75	49.6802	23.1	2402136	48352	4745	15.82	45.81	1.5	48098	0.1718	0.2023	2552	2284	2	266	22.49	20.99	11.99	35.43	0.008	1.011		1.48		B1	NC(=O)c1cccnc1
new_FAKP_F2X_chipB_grid_fly_001_window_2	P 21 21 2	71.64	91.7	45.26	297331	31892	29382	10979	18263	91.7	1.5	1.55	1.5	18.45	69.68	0.9395	0.558	0.9843	0.846	5.353	1.41	100	99.98	89.1478	41.1	4334810	48625	4806	16.26	45.85	1.5	48463	0.1547	0.1786	2543	2284	2	257	22.07	20.58	11.51	35.36	0.006	0.824		1.468		B10	B(c1ccccc1)(O)O
new_FAKP_F2X_chipB_grid_fly_001_window_3	P 21 21 2	71.58	91.67	45.29	297181	31892	29444	10448	13123	91.67	1.5	1.55	1.5	14.81	105.36	0.9649	0.344	0.991	0.716	5.7012	1.06	100.002	100	98.3393	36.8	4775260	48559	4809	16.84	56.42	1.5	48365	0.154	0.1858	2523	2284	2	237	22.54	21.19	12.15	35.57	0.017	1.274		1.517		B9	c1cc(c(cc1CON)Cl)Cl
new_FAKP_F2X_chipB_grid_fly_001_window_4	P 21 21 2	71.58	91.69	45.29	297246	31892	28862	9605	12227	91.69	1.4	1.45	1.4	22.1	143.21	0.9164	0.103	0.978	0.432	4.0682	0.82	99.9227	99.45	45.3793	15.4	2699024	59477	5809	16.24	56.42	1.4	58794	0.1721	0.2019	2540	2284	2	254	21.38	19.88	12.43	34.96	0.007	0.933		1.468		B8	CCOC(=O)N1Cc2ccncc2C1
new_FAKP_F2X_chipB_grid_fly_001_window_5	P 21 21 2	71.56	91.71	45.28	297162	31892	26716	6283	7966	91.71	1.5	1.55	1.5	26.73	163.84	0.8993	0.047	0.9731	0.301	3.741	0.94	99.9074	99.56	35.1715	16.6	1707294	48542	4788	16.04	56.42	1.5	48107	0.1867	0.2163	2560	2284	2	274	22.74	21.14	12.28	36.15	0.004	0.724		1.535		B7	CCN(CC)c1cccc(NC(=O)C)c1
new_FAKP_F2X_chipB_grid_fly_001_window_6	P 21 21 2	71.59	91.69	45.27	297156	31892	25697	12616	16478	91.69	1.4	1.45	1.4	19.61	121.97	0.9392	0.27	0.9842	0.652	4.5524	0.79	99.9748	99.76	70.1916	21.8	4179631	59546	5833	16.15	45.83	1.4	58764	0.167	0.1959	2552	2284	2	266	21.94	20.31	12.34	36	0.005	0.903		1.461		B6	CC(O)c1ccc(cc1)[N+](=O)[O-]
new_FAKP_F2X_chipB_grid_fly_001_window_7	P 21 21 2	71.5	91.65	45.28	296719	31892	31370	20531	32599	91.65	1.4	1.45	1.4	14	89.87	0.9696	0.431	0.9922	0.776	6.0805	1.03	100.002	100	140.173	45.7	8334149	59456	5854	16.74	56.37	1.4	59138	0.1482	0.1743	2536	2284	2	250	21.99	20.37	12.26	36.82	0.009	1.012		1.418		B5	CC(=O)c1ccccc1C(=O)O
new_FAKP_F2X_chipB_grid_fly_001_window_8	P 21 21 2	71.45	91.63	45.29	296512	31892	28963	13107	17498	91.63	1.4	1.45	1.4	19.48	115.19	0.9407	0.273	0.9846	0.655	4.6409	0.85	99.973	99.76	74.3795	23.8	4414575	59352	5812	16.22	56.34	1.4	58718	0.1632	0.1919	2543	2284	2	257	21.29	19.73	11.66	35.21	0.01	0.999		1.445		B4	COc1ccccc1C(N)C#N
new_FAKP_F2X_chipB_grid_fly_001_window_9	P 21 21 2	71.43	91.63	45.3	296494	31892	29790	9215	11765	91.63	1.5	1.55	1.5	21.86	85.1	0.9204	0.439	0.979	0.781	4.5825	1.22	99.969	99.75	48.6673	23.2	2356469	48420	4765	16.5	56.34	1.5	48187	0.1686	0.1991	2534	2284	2	248	22.53	21.14	12.33	35.38	0.009	0.919		1.477		B3	CCC(N)c1ccccc1O
new_FAKP_F2X_chipC_grid_fly_001_window_1	P 21 21 2	69.32	90.92	45.21	284939	31892	23922	17150	21788	90.92	1.5	1.55	1.5	10.64	100.64	0.9859	0.425	0.9964	0.772	7.0416	1.05	100.002	100	166.031	37.1	7736361	46596	4580	17.28	45.46	1.5	46419	0.1465	0.1774	2516	2284	2	230	22.55	21.35	15.15	34.51	0.006	0.816		1.519		C11	CCN(CCC(=O)O)C(=O)c1cccs1
new_FAKP_F2X_chipC_grid_fly_001_window_10	P 21 21 2	69.35	90.92	45.19	284937	31892	20207	14969	18639	90.92	1.7	1.76	1.7	10.35	69.45	0.9899	0.587	0.9974	0.86	7.7663	1.54	100.003	100	158.001	51.3	5101378	32287	3195	18.15	45.46	1.7	32224	0.1361	0.1813	2508	2284	2	222	23.66	22.4	14.33	36.73	0.004	0.753		1.662		C2	COc1c(F)c(F)cc(C(=O)O)c1F
new_FAKP_F2X_chipC_grid_fly_001_window_11	P 21 21 2	69.31	90.93	45.2	284867	31892	30025	17579	23368	90.93	1.4	1.45	1.4	11.94	98.61	0.9801	0.409	0.995	0.762	6.9598	0.98	100.002	100	139.885	41.7	8000320	57192	5626	14.79	45.47	1.4	56824	0.1431	0.1781	2528	2284	2	242	20.45	18.93	11.01	34.86	0.011	1.178		1.425		C1	Nc1cc(ccc1Cl)C(F)(F)F
new_FAKP_F2X_chipC_grid_fly_001_window_2	P 21 21 2	71.58	91.59	45.22	296463	31892	30147	19076	25759	91.59	1.4	1.45	1.4	15.77	87.27	0.9605	0.431	0.9899	0.776	5.6724	0.98	100	100	106.626	37.3	6330842	59374	5854	16.55	45.79	1.4	58785	0.1521	0.1778	2521	2284	2	235	21.45	20.1	11.98	34.64	0.008	0.954		1.424		C10	NC(=S)c1ccc2OCOc2c1
new_FAKP_F2X_chipC_grid_fly_001_window_3	P 21 21 2	71.51	91.56	45.27	296403	31892	30799	18740	25134	91.56	1.4	1.45	1.4	15.69	84.49	0.9606	0.327	0.9899	0.702	5.606	1	100.002	100	101.316	37.8	6007815	59298	5831	16.77	56.36	1.4	58749	0.1519	0.1768	2522	2284	2	236	21.47	20.1	12.02	34.86	0.006	0.933		1.422		C9	COc1ccc2OCCNc2c1
new_FAKP_F2X_chipC_grid_fly_001_window_4	P 21 21 2	71.54	91.6	45.25	296526	31892	22643	14352	18951	91.6	1.4	1.45	1.4	18.71	150.01	0.9338	0.172	0.9827	0.541	4.5179	0.7	99.9444	99.44	64.5459	17.5	3830347	59343	5815	17.08	45.8	1.4	58468	0.1716	0.1906	2553	2284	2	267	22.13	20.51	13.52	36.05	0.005	0.824		1.486		C8	CN1C(O)c2ccccc2C1=O
new_FAKP_F2X_chipC_grid_fly_001_window_5_1	P 21 21 2	69.42	91	45.26	285917	31892	29788	13407	17987	91	1.4	1.45	1.4	12.81	120.53	0.9707	0.293	0.9925	0.673	6.3681	0.84	99.9965	99.95	123.029	26.5	7053618	57333	5652	14.83	45.5	1.4	56812	0.1497	0.1841	2539	2284	2	253	20.42	18.8	11.03	35.12	0.014	1.134		1.446		C7	C1CC(=O)Nc2ccccc12
new_FAKP_F2X_chipC_grid_fly_001_window_5_2	P 21 21 2	71.29	91.55	45.21	295068	31892	29788	5095	6263	91.55	1.5	1.55	1.5	24.59	103.95	0.902	0.336	0.9739	0.709	3.9568	1.06	99.8343	99.07	31.9158	15.6	1537928	48187	4698	16.29	45.78	1.5	47820	0.1787	0.2086	2583	2284	2	297	22.76	20.92	12.33	37.04	0.005	0.707		1.518		C7	C1CC(=O)Nc2ccccc12
new_FAKP_F2X_chipC_grid_fly_001_window_6	P 21 21 2	71.58	91.66	45.19	296493	31892	28920	18398	24545	91.66	1.4	1.45	1.4	15.64	119.57	0.9655	0.256	0.9912	0.639	5.373	0.8	100	99.98	97.439	30.3	5797817	59502	5840	16.82	45.83	1.4	58978	0.1584	0.1745	2534	2284	2	248	21.89	20.46	12.85	35.16	0.004	0.768		1.457		C6	CC(=O)Nc1ccc(C)c(Cl)c1
new_FAKP_F2X_chipC_grid_fly_001_window_7	P 21 21 2	71.57	91.6	45.21	296388	31892	19248	13356	16705	91.6	1.5	1.55	1.5	19.03	135.81	0.9525	0.282	0.9878	0.663	4.6002	0.82	99.9257	99.48	50.9554	14.8	2467158	48418	4768	16.86	45.8	1.5	48087	0.1673	0.1991	2550	2284	2	264	22.76	21.2	13.7	36.32	0.014	1.139		1.553		C5	COc1cc(CN)ccn1
new_FAKP_F2X_chipC_grid_fly_001_window_8_1	P 21 21 2	71.3	91.5	45.22	295013	31892	30986	14870	19679	91.5	1.4	1.45	1.4	16.54	108.26	0.9513	0.388	0.9874	0.748	5.1991	0.86	99.9983	99.97	82.9789	28.8	4901231	59066	5818	16.43	45.75	1.4	58534	0.1559	0.185	2525	2284	2	239	21.77	20.43	12.27	34.7	0.005	0.866		1.45		C4	COc1ccnc(NN)n1
new_FAKP_F2X_chipC_grid_fly_001_window_8_2	P 21 21 2	69.4	90.96	45.19	285267	31892	30986	3922	4763	90.96	1.5	1.55	1.5	22.39	99.67	0.9332	0.387	0.9826	0.747	4.1965	1.12	99.7686	98.65	35.4137	15.5	1648967	46563	4525	15.26	55.17	1.5	46289	0.1685	0.2047	2575	2284	2	289	20.91	19.1	12.33	35.24	0.006	0.848		1.499		C4	COc1ccnc(NN)n1
new_FAKP_F2X_chipC_grid_fly_001_window_9_1	P 21 21 2	69.4	90.96	45.23	285520	31892	30947	6632	8341	90.96	1.5	1.55	1.5	18.92	79.18	0.9306	0.527	0.9819	0.831	5.0826	1.31	99.9893	99.91	60.6049	26.3	2828551	46672	4578	15	45.48	1.5	46499	0.1575	0.1899	2547	2284	2	261	20.48	18.91	10.88	34.31	0.005	0.752		1.483		C3	COc1cc(Cl)nc(SC)n1
new_FAKP_F2X_chipC_grid_fly_001_window_9_2	P 21 21 2	71.24	91.49	45.26	294993	31892	30947	11491	14941	91.49	1.4	1.45	1.4	18.35	129.99	0.9453	0.248	0.9858	0.631	4.72	0.77	100	100	60.9434	22.2	3595903	59004	5807	16.49	45.74	1.4	58484	0.1648	0.1939	2538	2284	2	252	21.67	20.14	12.51	35.63	0.005	0.741		1.464		C3	COc1cc(Cl)nc(SC)n1
new_FAKP_F2X_chipC_grid_fly_002_window_0_1	P 21 21 2	69.47	91.04	45.27	286312	31892	31598	5271	6556	91.04	1.5	1.55	1.5	20.23	96.85	0.925	0.453	0.9803	0.789	4.6693	1.14	99.9701	99.85	47.7678	20.2	2236012	46810	4590	15.29	55.23	1.5	46659	0.1693	0.1969	2530	2284	2	244	20.82	19.51	12.03	33.15	0.007	0.87		1.503		C12	CN(Cc1ccco1)c1cc(Cl)nc(N)n1
new_FAKP_F2X_chipC_grid_fly_002_window_0_2	P 21 21 2	71.26	91.53	45.24	295075	31892	31598	13474	17050	91.53	1.4	1.45	1.4	17.28	116.93	0.9548	0.242	0.9884	0.624	4.9306	0.76	99.9848	99.95	73.0773	25.2	4319232	59105	5817	16.94	45.76	1.4	58310	0.1542	0.1848	2530	2284	2	244	22.29	20.87	12.47	35.58	0.008	0.955		1.465		C12	CN(Cc1ccco1)c1cc(Cl)nc(N)n1
new_FAKP_F2X_chipD_grid_fly_001_window_0	P 21 21 2	71.8	91.67	45.24	297765	31892	18654	16260	22416	91.67	1.4	1.45	1.4	17.81	88.47	0.9464	0.46	0.9861	0.794	5.1446	1.12	99.9564	99.69	82.1973	25.3	4901917	59636	5845	16.75	45.83	1.4	59406	0.158	0.1835	2551	2284	2	265	21.64	19.86	12.25	36.99	0.005	0.775		1.403		D12	CCN(CCO)c1cc(OC)ncn1
new_FAKP_F2X_chipD_grid_fly_001_window_1	P 21 21 2	69.27	90.98	45.23	285048	31892	13360	12312	16267	90.98	1.3	1.35	1.3	14.23	308.58	0.9734	0.087	0.9932	0.4	4.8095	0.6	96.1448	68.78	76.9867	4.3	5264583	68383	4816	15.76	45.49	1.3	66893	0.1615	0.201	2527	2284	2	241	23.13	21.63	15.34	37.41	0.007	0.864		1.435		D11	OC(=O)CCc1nccs1
new_FAKP_F2X_chipD_grid_fly_001_window_10	P 21 21 2	69.14	90.78	45.23	283887	31892	21460	16600	22087	90.78	1.4	1.45	1.4	11.33	102.51	0.9831	0.38	0.9957	0.742	7.2162	1.05	100.002	100	133.263	29.7	7579844	56879	5601	14.48	55	1.4	56681	0.1438	0.1772	2518	2284	2	232	19.62	18.25	10.44	33.19	0.008	1.069		1.417		D2	CCCS(=O)(=O)Nc1cc(N)c(F)cc1F
new_FAKP_F2X_chipD_grid_fly_001_window_11	P 21 21 2	69.13	90.8	45.22	283846	31892	21433	16762	23048	90.8	1.4	1.45	1.4	10.81	127.84	0.9868	0.308	0.9967	0.686	7.5479	0.9	100	99.98	150.129	27.3	8550725	56956	5592	14.4	45.4	1.4	56775	0.1433	0.176	2540	2284	2	254	19.78	18.23	10.75	33.79	0.008	1.006		1.435		D1	Cc1csc(Cc2ccccn2)n1
new_FAKP_F2X_chipD_grid_fly_001_window_2	P 21 21 2	71.82	91.74	45.23	298010	31892	18242	16850	22885	91.74	1.4	1.45	1.4	17.08	163.01	0.959	0.233	0.9895	0.615	4.5221	0.54	99.5797	96.9	68.2778	12.6	4059936	59462	5686	19.4	56.55	1.4	58760	0.1615	0.1926	2517	2284	2	231	25.67	24.39	14.94	38.38	0.008	1.078		1.504		D10	Cc1ccc(cc1)NC(C)(C)C(=O)O
new_FAKP_F2X_chipD_grid_fly_001_window_3	P 21 21 2	71.62	91.61	45.29	297153	31892	23567	20082	27436	91.61	1.4	1.45	1.4	15.28	79.78	0.966	0.5	0.9913	0.817	5.79	1.23	99.9916	99.91	100.993	33.2	6004026	59450	5852	16.79	45.81	1.4	59193	0.1534	0.176	2533	2284	2	247	21.74	20.16	12.57	36.41	0.005	0.861		1.396		D9	COC(=O)c1cc(ccc1)Br
new_FAKP_F2X_chipD_grid_fly_001_window_4	P 21 21 2	71.35	91.55	45.26	295643	31892	22813	18592	24768	91.55	1.4	1.45	1.4	14.84	93.03	0.9666	0.408	0.9915	0.761	5.7978	1.12	99.9966	99.95	89.6072	28.7	5302772	59178	5819	16.39	56.28	1.4	58845	0.1471	0.1776	2524	2284	2	238	21.49	20.04	12.13	35.42	0.006	0.921		1.406		D8	CN(C)C(=O)N(C)C1CCS(=O)(=O)C1
new_FAKP_F2X_chipD_grid_fly_001_window_5	P 21 21 2	69.38	90.97	45.22	285406	31892	21455	16986	22946	90.97	1.4	1.45	1.4	11.5	115.37	0.9821	0.031	0.9955	0.245	7.4778	1.07	99.9965	99.95	149.116	29.2	8542681	57289	5631	14.65	45.49	1.4	57099	0.1405	0.1761	2518	2284	2	232	19.98	18.57	11.08	33.95	0.016	1.335		1.412		D7	Fc1ccccc1S(=O)(=O)NCc1ccco1
new_FAKP_F2X_chipD_grid_fly_001_window_6_1	P 21 21 2	69.44	91.01	45.21	285715	31892	22177	9905	12777	91.01	1.4	1.45	1.4	14.92	120.36	0.9647	0.315	0.991	0.692	5.5212	0.9	99.9093	99.19	75.9671	13.9	4352533	57295	5612	14.98	45.51	1.4	57059	0.156	0.1877	2527	2284	2	241	20.44	18.96	11.12	34.56	0.009	1.097		1.434		D6	COc1cccc(c1)C(=O)N1CCCC1
new_FAKP_F2X_chipD_grid_fly_001_window_6_2	P 21 21 2	71.24	91.51	45.18	294536	31892	22177	9745	12326	91.51	1.4	1.45	1.4	19.01	158.24	0.9482	0.258	0.9866	0.64	4.5547	0.7	99.9881	99.88	52.0036	16.4	3071177	59057	5806	16.11	45.76	1.4	58643	0.1585	0.1858	2536	2284	2	250	21.58	20.17	11.83	34.5	0.016	1.383		1.471		D6	COc1cccc(c1)C(=O)N1CCCC1
new_FAKP_F2X_chipD_grid_fly_001_window_7_1	P 21 21 2	69.33	90.93	45.2	284949	31892	22636	12914	16741	90.93	1.4	1.45	1.4	12.59	100.91	0.9754	0.388	0.9937	0.748	6.6001	1.11	99.986	99.84	107.499	20.3	6139939	57116	5598	14.81	55.13	1.4	56944	0.1458	0.1785	2536	2284	2	250	20.05	18.47	10.94	34.57	0.008	1.01		1.408		D5	CC(C)(C)OC(=O)NCc1ncccc1F
new_FAKP_F2X_chipD_grid_fly_001_window_7_2	P 21 21 2	71.22	91.47	45.21	294520	31892	22636	6234	7903	91.47	1.4	1.45	1.4	23.83	169.8	0.8997	0.185	0.9733	0.558	3.8092	0.71	99.8847	99.14	33.952	12	1999468	58891	5757	16.13	45.74	1.4	58390	0.1769	0.2105	2548	2284	2	262	21.17	19.62	12.14	34.72	0.007	0.861		1.488		D5	CC(C)(C)OC(=O)NCc1ncccc1F
new_FAKP_F2X_chipD_grid_fly_001_window_8	P 21 21 2	69.26	90.86	45.2	284442	31892	21724	16914	22945	90.86	1.4	1.45	1.4	10.45	85.72	0.9838	0.469	0.9959	0.799	7.6912	1.27	99.9982	99.96	138.81	23.9	7915653	57025	5618	14.42	45.43	1.4	56865	0.1423	0.175	2531	2284	2	245	20.2	18.76	10.82	33.67	0.009	1.112		1.391		D4	COC(=O)C(N)Cc1ccc(F)cc1
new_FAKP_F2X_chipD_grid_fly_001_window_9	P 21 21 2	69.16	90.8	45.26	284220	31892	22196	17400	23399	90.8	1.4	1.45	1.4	10.52	102.21	0.9852	0.365	0.9963	0.731	7.6547	1.08	100.002	100	151.062	30.9	8599687	56928	5621	14.6	55.02	1.4	56711	0.1401	0.1745	2537	2284	2	251	20.39	18.85	10.55	34.48	0.007	0.888		1.415		D3	CN1CCC(CC1)NC(=O)OC(C)(C)C
new_FAKP_F2X_chipE_grid_fly_002_window_0_1	P 21 21 2	69.46	90.92	45.26	285831	45451	19125	9002	11419	90.92	1.4	1.45	1.4	18.48	201.8	0.9589	0.15	0.9895	0.511	4.52	0.1	99.2862	94.7	68.7251	11.5	3909838	56891	5343	14.71	45.46	1.4	55815	0.1771	0.2045	2521	2284	2	235	20.63	19.27	11.39	33.96	0.008	0.888		1.498		E12	Cn1c2ccc(N)cc2oc1=O
new_FAKP_F2X_chipE_grid_fly_002_window_0_2	P 21 21 2	71.32	91.51	45.26	295389	45451	19125	6594	8616	91.51	1.5	1.55	1.5	24.17	112.05	0.8777	0.304	0.9669	0.683	4.0386	1.1	99.7286	98.46	37.2423	15.4	1792846	48140	4656	15.87	45.76	1.5	47854	0.1834	0.2166	2591	2284	2	305	21.34	19.54	12.39	34.9	0.005	0.746		1.507		E12	Cn1c2ccc(N)cc2oc1=O
new_FAKP_F2X_chipE_grid_fly_002_window_1_1	P 21 21 2	69.47	90.93	45.25	285840	45451	20886	12602	16899	90.93	1.4	1.45	1.4	15.21	138.1	0.9694	0.266	0.9922	0.648	5.5691	0.88	99.7696	98.26	90.4231	16.2	5169401	57169	5545	14.66	45.47	1.4	56722	0.1549	0.1909	2539	2284	2	253	21.14	19.51	11.36	35.92	0.006	0.864		1.436		E11	OCc1cnc(s1)N1CCOCC1
new_FAKP_F2X_chipE_grid_fly_002_window_1_2	P 21 21 2	71.29	91.52	45.27	295362	45451	20886	4435	5166	91.52	1.7	1.76	1.7	31.3	76.91	0.844	0.476	0.9568	0.803	3.8494	1.66	98.3323	96.35	23.8831	14	784370	32842	3170	15.69	45.76	1.7	32586	0.2233	0.2453	2603	2284	2	317	21.45	19.55	10.92	35.18	0.002	0.596		1.561		E11	OCc1cnc(s1)N1CCOCC1
new_FAKP_F2X_chipE_grid_fly_002_window_2	P 21 21 2	69.42	90.96	45.25	285729	5719	3201	2397	3353	90.96	1.7	1.76	1.7	25.74	76.48	0.8988	0.519	0.973	0.826	4.1661	1.63	99.7092	99.09	24.6115	13.9	793328	32234	3152	15.35	45.48	1.7	32152	0.1729	0.2164	2574	2284	2	288	21.1	19.41	10.59	34.56	0.006	0.889		1.553		E10	CC(=O)Nc1c(cc(cc1)F)[N+](=O)[O-]
new_FAKP_F2X_chipE_grid_fly_017_window_10	P 21 21 2	69.37	90.91	45.27	285492	45451	28319	24122	36043	90.91	1.4	1.45	1.4	10.81	99.69	0.9853	0.39	0.9963	0.749	7.7406	1.18	99.9983	99.96	178.247	43.5	10206584	57261	5638	14.95	45.46	1.4	57135	0.1438	0.1774	2532	2284	2	246	20.29	18.81	10.92	34.1	0.008	0.954		1.402		E2	COC(=O)C1CCCCN1
new_FAKP_F2X_chipE_grid_fly_017_window_11	P 21 21 2	69.35	90.88	45.29	285441	45451	22868	17415	25150	90.88	1.4	1.45	1.4	12.94	126.06	0.967	0.271	0.9916	0.653	6.4725	0.94	100	99.98	132.148	31.3	7562441	57227	5630	15.06	45.44	1.4	56967	0.1486	0.1842	2528	2284	2	242	20.2	18.74	10.74	34.14	0.015	1.273		1.432		E7	CN1CCCc2cc(CN)ccc12
new_FAKP_F2X_chipE_grid_fly_017_window_2	P 21 21 2	69.4	90.9	45.29	285710	45451	22699	18577	25908	90.9	1.4	1.45	1.4	12.29	104.38	0.9776	0.369	0.9943	0.734	6.873	1.12	99.8707	98.95	128.695	25.5	7357981	57174	5577	14.56	45.45	1.4	56873	0.1464	0.1826	2531	2284	2	245	20.1	18.77	10.67	32.52	0.007	0.89		1.408		E10	CC(=O)Nc1c(cc(cc1)F)[N+](=O)[O-]
new_FAKP_F2X_chipE_grid_fly_017_window_3	P 21 21 2	69.42	90.94	45.3	285981	45451	27492	22309	32673	90.94	1.4	1.45	1.4	11.17	105.2	0.983	0.344	0.9957	0.716	7.4857	1.11	99.9721	99.73	161.382	28.2	9246402	57295	5629	14.57	45.47	1.4	57045	0.147	0.177	2530	2284	2	244	19.96	18.55	10.48	33.2	0.009	0.931		1.397		E9	COC(=O)Cc1ccc(OC)cc1OC
new_FAKP_F2X_chipE_grid_fly_017_window_4	P 21 21 2	69.41	90.93	45.27	285719	45451	22769	19500	28981	90.93	1.4	1.45	1.4	12.18	126.51	0.9817	0.274	0.9954	0.656	6.951	1.01	99.9843	99.84	151.979	29.3	8706551	57288	5636	14.66	45.47	1.4	56992	0.1501	0.1834	2528	2284	2	242	19.71	18.43	10.3	31.86	0.006	0.933		1.421		E8	COCCc1nnc(N)o1
new_FAKP_F2X_chipE_grid_fly_017_window_5	P 21 21 2	69.41	90.92	45.26	285625	45451	27103	22696	33233	90.92	1.4	1.45	1.4	11.81	106.62	0.9777	0.323	0.9944	0.699	7.2652	1.12	99.986	99.89	173.409	36.9	9935651	57296	5640	14.72	45.46	1.4	57085	0.1429	0.1776	2523	2284	2	237	19.96	18.57	10.7	33.41	0.011	1.16		1.407		E7	CN1CCCc2cc(CN)ccc12
new_FAKP_F2X_chipE_grid_fly_017_window_6	P 21 21 2	69.38	90.85	45.27	285345	45451	22382	14505	19106	90.85	1.4	1.45	1.4	17.05	166.34	0.9639	0.134	0.9908	0.486	5.3806	0.67	99.6224	97.14	89.7124	19.4	5112887	56992	5474	14.48	45.42	1.4	56182	0.1678	0.2023	2543	2284	2	257	19.86	18.39	10.54	33.05	0.004	0.785		1.475		E6	OC1CC2CCC(C1)N2Cc1ccccc1
new_FAKP_F2X_chipE_grid_fly_017_window_7	P 21 21 2	69.36	90.86	45.29	285420	45451	22995	17538	23330	90.86	1.4	1.45	1.4	14.18	122.02	0.975	0.312	0.9936	0.689	6.2793	0.97	99.7902	98.22	112.366	23.2	6412528	57068	5532	14.44	45.43	1.4	56583	0.1537	0.1884	2545	2284	2	259	19.73	18.26	9.9	32.77	0.007	0.896		1.426		E5	Cc1ccccc1CC(=O)N
new_FAKP_F2X_chipE_grid_fly_017_window_8	P 21 21 2	69.37	90.89	45.3	285618	45451	20675	17366	26916	90.89	1.4	1.45	1.4	11.93	109.08	0.9834	0.316	0.9958	0.693	6.9437	1.08	99.9423	99.47	144.048	24.1	8236965	57182	5599	14.48	45.44	1.4	56879	0.1494	0.18	2539	2284	2	253	19.97	18.41	10.58	34.19	0.009	1.054		1.412		E4	Nc1cc(no1)c1ccccc1
new_FAKP_F2X_chipE_grid_fly_017_window_9	P 21 21 2	69.38	90.91	45.3	285722	45451	28683	22034	31806	90.91	1.4	1.45	1.4	11.09	102.66	0.9841	0.371	0.996	0.736	7.5222	1.14	99.993	99.93	157.167	32.8	8998259	57253	5632	14.84	45.46	1.4	57078	0.1442	0.1794	2536	2284	2	250	20.18	18.62	10.77	34.5	0.011	1.157		1.403		E3	O=C1CCN(C(=O)N1)c1ccccc1
new_FAKP_F2X_chipF_grid_fly_002_window_0	P 21 21 2	71.95	91.79	45.34	299439	33439	11819	10566	15224	91.79	1.4	1.45	1.4	22.34	115.72	0.9254	0.285	0.9804	0.666	4.1867	0.82	99.6733	97.9	55.5663	17.6	3322473	59793	5770	16.4	45.9	1.4	59288	0.1716	0.2008	2560	2284	2	274	22.5	20.82	12.29	36.53	0.005	0.724		1.451		F12	CC(C)NCc1ccc(nc1)N1CCCC1C
new_FAKP_F2X_chipF_grid_fly_002_window_1	P 21 21 2	71.95	91.8	45.35	299537	33439	14466	11989	17434	91.8	1.4	1.45	1.4	19.97	112.27	0.9336	0.249	0.9827	0.631	4.6376	0.92	99.84	98.93	63.2778	19.8	3791226	59914	5835	16.4	45.9	1.4	59501	0.1686	0.1892	2546	2284	2	260	21.25	19.72	11.62	34.74	0.005	0.845		1.407		F11	FS(=O)(=O)c1ccc(cc1)CCN
new_FAKP_F2X_chipF_grid_fly_002_window_10	P 21 21 2	71.5	91.71	45.35	297372	33439	15193	11686	17971	91.71	1.4	1.45	1.4	17.67	114.02	0.9539	0.313	0.9881	0.69	4.9116	0.93	99.8406	98.67	67.4568	18.3	4012802	59487	5780	16.46	45.85	1.4	59105	0.1579	0.1859	2526	2284	2	240	21.81	20.32	12.27	36.12	0.008	1.028		1.436		F2	CCOC(=O)c1c[nH]nc1C(F)(F)F
new_FAKP_F2X_chipF_grid_fly_002_window_11_1	P 21 21 2	69.52	91.02	45.34	286898	33439	19732	7427	10061	91.02	1.5	1.55	1.5	16.5	102.92	0.9625	0.379	0.9904	0.741	5.384	1.2	99.9531	99.78	69.4603	23.4	3257132	46892	4596	15.29	45.51	1.5	46752	0.1527	0.1907	2556	2284	2	270	20.67	18.94	10.43	35.39	0.007	0.776		1.498		F1	COCn1c2ccccc2nn1
new_FAKP_F2X_chipF_grid_fly_002_window_11_2	P 21 21 2	71.37	91.66	45.32	296473	33439	19732	10457	17365	91.66	1.4	1.45	1.4	17	123.52	0.9558	0.285	0.9886	0.666	4.9568	0.9	99.8065	98.58	74.7856	16.8	4435759	59313	5767	16.32	45.83	1.4	58858	0.1623	0.188	2522	2284	2	236	21.2	19.83	11.71	34.58	0.005	0.785		1.442		F1	COCn1c2ccccc2nn1
new_FAKP_F2X_chipF_grid_fly_002_window_2	P 21 21 2	71.91	91.78	45.33	299173	33439	15546	13893	19190	91.78	1.4	1.45	1.4	19.75	100.87	0.9341	0.332	0.9828	0.706	4.7662	1.06	99.8682	98.96	72.0822	23	4316426	59882	5821	16.22	45.89	1.4	59613	0.1637	0.1899	2540	2284	2	254	21.13	19.43	11.44	36.47	0.005	0.796		1.411		F10	CC(N)c1ccc(OCC2CC2)c(F)c1
new_FAKP_F2X_chipF_grid_fly_002_window_3	P 21 21 2	71.87	91.79	45.35	299172	33439	12907	11243	14510	91.79	1.4	1.45	1.4	22.31	119.8	0.9273	0.274	0.981	0.656	4.2242	0.91	99.5061	97.03	50.3935	16.7	3005216	59635	5721	16.23	45.9	1.4	59040	0.1656	0.2029	2561	2284	2	275	22.49	20.7	12.68	37.37	0.007	0.916		1.442		F9	Oc1ccc(cc1)c1ccccn1
new_FAKP_F2X_chipF_grid_fly_002_window_4	P 21 21 2	71.76	91.74	45.38	298748	33439	10389	8835	11198	91.74	1.4	1.45	1.4	24.51	126.93	0.9144	0.235	0.9774	0.617	3.7776	0.87	98.2485	92.22	39.0057	13.5	2290807	58730	5419	16.01	56.52	1.4	57913	0.1882	0.2144	2561	2284	2	275	21.12	19.39	11.87	35.58	0.004	0.762		1.451		F8	CNCc1ccc(O)cc1
new_FAKP_F2X_chipF_grid_fly_002_window_5	P 21 21 2	71.59	91.7	45.38	297911	33439	9333	7423	9596	91.7	1.4	1.45	1.4	26.1	147.6	0.8953	0.222	0.972	0.602	3.588	0.84	98.6665	93.14	33.0363	11.1	1943227	58821	5448	16.1	56.43	1.4	58055	0.1895	0.2184	2572	2284	2	286	21.58	19.78	11.67	36.03	0.003	0.607		1.51		F7	CC(C)(C)OC(=O)c1cc(ncc1)Cl
new_FAKP_F2X_chipF_grid_fly_002_window_6	P 21 21 2	71.76	91.77	45.36	298714	33439	15308	13212	18521	91.77	1.4	1.45	1.4	19.9	104.46	0.937	0.345	0.9836	0.716	4.7642	1.14	99.7209	98.17	68.3454	20.8	4078441	59674	5779	16.52	56.53	1.4	59311	0.1635	0.1881	2550	2284	2	264	21.78	20.19	12.39	35.57	0.015	1.159		1.369		F6	CC(C)(C)NC(=O)C1CCCCN1
new_FAKP_F2X_chipF_grid_fly_002_window_7	P 21 21 2	71.81	91.8	45.35	298954	33439	21050	19265	27581	91.8	1.4	1.45	1.4	15.77	91.27	0.96	0.394	0.9898	0.752	5.6636	1.13	99.9633	99.73	97.4935	28.6	5842685	59929	5883	16.56	45.9	1.4	59596	0.1535	0.1759	2531	2284	2	245	21.52	19.95	11.9	36.29	0.006	0.862		1.403		F5	NCCNc1ccccc1
new_FAKP_F2X_chipF_grid_fly_002_window_8	P 21 21 2	71.74	91.78	45.32	298400	33439	20245	18364	28328	91.78	1.4	1.45	1.4	15.61	92.14	0.9598	0.397	0.9897	0.754	5.6586	1.13	99.9699	99.75	102.338	29.5	6125829	59859	5879	16.59	45.89	1.4	59602	0.155	0.1789	2540	2284	2	254	21.1	19.62	11.57	34.57	0.006	0.844		1.404		F4	Cc1cc(CNCCS(=O)(=O)C)ccc1Br
new_FAKP_F2X_chipF_grid_fly_002_window_9	P 21 21 2	71.64	91.76	45.35	298117	33439	17110	15544	22546	91.76	1.4	1.45	1.4	17.14	95.92	0.9513	0.394	0.9874	0.752	5.29	1.12	99.9079	99.28	86.9418	24.8	5188684	59680	5826	16.22	45.88	1.4	59406	0.1557	0.1764	2522	2284	2	236	21.37	19.92	11.57	35.44	0.004	0.797		1.397		F3	COCCOCC(=O)Nc1cccc(F)c1
new_FAKP_F2X_chipG_grid_fly_001_window_0	P 21 21 2	71.67	91.76	45.31	297978	33439	22977	20163	27966	91.76	1.4	1.45	1.4	14.39	94.33	0.9695	0.4	0.9922	0.756	6.0757	1.09	99.9983	99.97	102.269	25.8	6104461	59690	5855	16.18	45.88	1.4	59476	0.1496	0.1745	2533	2284	2	247	21.4	19.8	11.86	36.29	0.004	0.819		1.409		G12	O=C(N/N=C/c1cccs1)C1CC1
new_FAKP_F2X_chipG_grid_fly_001_window_1	P 21 21 2	71.65	91.7	45.28	297503	33439	23051	20463	27834	91.7	1.4	1.45	1.4	14.33	75.11	0.9715	0.539	0.9928	0.837	6.1521	1.3	99.9983	99.97	102.221	29.6	6092671	59603	5850	16.02	45.85	1.4	59433	0.1434	0.1696	2532	2284	2	246	21.01	19.44	11.49	35.68	0.008	0.97		1.381		G11	CC(=O)Nc1cccc(CO)c1
new_FAKP_F2X_chipG_grid_fly_001_window_2	P 21 21 2	71.52	91.66	45.29	296900	33439	23531	16515	22105	91.66	1.4	1.45	1.4	16.67	87.55	0.933	0.428	0.9825	0.774	5.5496	1.07	99.9815	99.86	83.5016	25.4	4966092	59473	5831	16.19	45.83	1.4	59041	0.1564	0.1792	2531	2284	2	245	21.6	20.14	12.11	35.23	0.009	0.947		1.41		G10	Clc1nnnn1c1ccccc1
new_FAKP_F2X_chipG_grid_fly_001_window_3	P 21 21 2	69.41	90.87	45.28	285594	33439	14163	11736	13830	90.87	1.9	1.97	1.9	10.7	124.8	0.9942	0.372	0.9985	0.737	9.4262	1.06	99.9099	99.04	192.424	13.4	4479621	23280	2270	20.37	45.44	1.9	23200	0.19	0.2203	2496	2284	1	211	24.73	23.64	23.03	36.57	0.009	1.013		1.923		G9	CC(=O)NC(CCc1ccccc1)C(=O)O
new_FAKP_F2X_chipG_grid_fly_001_window_4_1	P 21 21 2	69.42	91.03	45.28	286138	33265	22118	12787	16716	91.03	1.4	1.45	1.4	11.23	260.61	0.9879	0.128	0.9969	0.476	6.6393	0.74	97.2163	77.18	127.766	4.9	7125788	55772	4373	14.41	45.51	1.4	54563	0.1532	0.191	2512	2284	2	226	20.64	19.3	11.35	34.23	0.009	0.985		1.51		G8	CCNC(=O)CSc1nnc(o1)C(C)C
new_FAKP_F2X_chipG_grid_fly_001_window_4_2	P 21 21 2	71.41	91.6	45.27	296118	33265	22109	8684	11245	91.6	1.5	1.55	1.5	15.61	107.74	0.9687	0.364	0.992	0.731	5.5342	1.08	99.7831	98.2	67.2081	15.4	3245817	48295	4682	15.6	45.8	1.5	48139	0.1507	0.1746	2544	2284	2	258	21.3	19.67	10.82	35.74	0.008	0.998		1.516		G8	CCNC(=O)CSc1nnc(o1)C(C)C
new_FAKP_F2X_chipG_grid_fly_001_window_5	P 21 21 2	69.41	90.98	45.29	286003	33439	20284	18005	24152	90.98	1.4	1.45	1.4	11.66	117.75	0.9843	0.31	0.996	0.688	6.9585	0.97	99.9808	99.88	127.646	23.6	7317319	57325	5647	14.71	45.49	1.4	57063	0.1436	0.1789	2530	2284	2	244	20.03	18.63	10.69	33.23	0.01	1.018		1.425		G7	Cn1cnnc1SCC(=O)O
new_FAKP_F2X_chipG_grid_fly_001_window_6	P 21 21 2	69.54	91.1	45.33	287170	33439	8839	6266	7783	91.1	1.6	1.66	1.6	25.33	241.41	0.9599	0.178	0.9897	0.549	3.8845	1.03	94.6504	69.05	39.2492	3.8	1443037	36766	2646	12.34	45.55	1.6	35946	0.2056	0.2501	2618	2284	2	332	20.31	18.48	10.29	32.95	0.007	0.722		1.797		G6	OC(=O)CNCc1cccc(F)c1
new_FAKP_F2X_chipG_grid_fly_001_window_7	P 21 21 2	71.37	91.64	45.27	296081	33439	21110	15680	20774	91.64	1.4	1.45	1.4	15.19	108.1	0.9669	0.39	0.9916	0.749	5.5753	1	99.9899	99.91	79.9769	21.5	4743112	59306	5828	16.17	45.82	1.4	59075	0.1512	0.1775	2521	2284	2	235	21.32	19.86	11.91	35.54	0.008	0.876		1.422		G5	CC(C)NC(=O)Nc1ccccc1
new_FAKP_F2X_chipG_grid_fly_001_window_8_1	P 21 21 2	69.43	91.01	45.26	285990	33439	23347	14784	19285	91.01	1.4	1.45	1.4	11.83	106.3	0.9826	0.385	0.9956	0.746	6.7674	1.04	99.993	99.91	122.727	19	7036522	57335	5652	14.76	45.51	1.4	57184	0.1449	0.18	2530	2284	2	244	20.22	18.87	10.69	32.97	0.008	0.907		1.414		G4	COc1ccc(NC(=O)C)cc1
new_FAKP_F2X_chipG_grid_fly_001_window_8_2	P 21 21 2	71.26	91.55	45.24	295139	33439	23347	7079	8923	91.55	1.4	1.45	1.4	21.41	162.72	0.9335	0.22	0.9827	0.601	4.026	0.76	99.8123	98.44	36.9268	9.5	2179122	59012	5731	16.01	45.78	1.4	58574	0.1693	0.2014	2542	2284	2	256	21.4	19.92	12	34.66	0.008	0.927		1.476		G4	COc1ccc(NC(=O)C)cc1
new_FAKP_F2X_chipG_grid_fly_001_window_9_1	P 21 21 2	69.42	90.98	45.23	285665	33439	17709	3473	4428	90.98	1.5	1.55	1.5	25.58	188.89	0.9228	0.18	0.9797	0.552	3.2183	0.66	97.6195	84.04	21.4024	4.9	975949	45600	3859	15.33	45.49	1.5	44953	0.1953	0.2319	2564	2284	2	278	21.45	19.89	13.44	34.37	0.005	0.792		1.552		G3	CCOc1cccc(c1)C(=N)N
new_FAKP_F2X_chipG_grid_fly_001_window_9_2	P 21 21 2	71.42	91.56	45.22	295703	33439	17709	4387	5415	91.56	1.5	1.55	1.5	28.94	150.41	0.8734	0.231	0.9656	0.613	3.221	1.53	97.7797	86.99	18.1753	5.2	858856	47254	4133	16.29	45.78	1.5	46660	0.1991	0.2414	2583	2284	2	297	22.9	21.04	13.83	37.26	0.011	0.912		1.562		G3	CCOc1cccc(c1)C(=N)N
new_FAKP_F2X_chipG_grid_fly_003_window_0	P 21 21 2	69.47	91.05	45.31	286597	33439	19081	15279	20072	91.05	1.4	1.45	1.4	11.8	108.69	0.9798	0.385	0.9949	0.746	6.6701	0.95	99.9634	99.74	120.421	17.8	6916038	57432	5647	14.66	45.53	1.4	57179	0.1482	0.185	2524	2284	2	238	20.15	18.74	10.79	33.71	0.007	0.861		1.423		G2	COC(=O)COc1cccc(CN)c1
new_FAKP_F2X_chipG_grid_fly_003_window_1	P 21 21 2	69.39	91	45.34	286299	33439	21996	19429	26511	91	1.3	1.35	1.3	11.57	217.18	0.9866	0.168	0.9966	0.536	6.3987	0.71	99.1923	92.65	121.139	6.8	8584160	70862	6505	14.35	45.5	1.3	69668	0.1522	0.1832	2525	2284	2	239	20.82	19.42	11.8	34.23	0.01	1.179		1.387		G1	COC(=O)c1ccc2nccnc2c1
new_FAKP_F2X_chipH_grid_fly_001_window_0	P 21 21 2	71.69	91.64	45.22	297081	33439	23756	19098	24837	91.64	1.4	1.45	1.4	15.31	79.84	0.9628	0.391	0.9905	0.75	5.939	1.25	100.002	100	97.1544	29.6	5782632	59520	5844	16.43	45.82	1.4	59289	0.154	0.1746	2527	2284	2	241	20.85	19.34	11.9	35.31	0.005	0.906		1.386		apo	-
new_FAKP_F2X_chipH_grid_fly_004_window_1	P 21 21 2	71.56	91.59	45.2	296249	31892	21806	17896	22996	91.59	1.3	1.35	1.3	16.82	172.8	0.952	0.199	0.9876	0.576	4.673	0.61	99.797	98.24	77.2721	14.4	5697349	73731	7137	16.81	56.39	1.3	72397	0.1623	0.1894	2531	2284	2	245	22.25	20.8	13.16	35.79	0.015	1.301		1.39		H13	C1=C(C=NN1)Br
new_FAKP_F2X_chipH_grid_fly_007_window_2	P 21 21 2	71.49	91.55	45.17	295634	31892	21667	17991	23186	91.55	1.4	1.45	1.4	15.68	75.71	0.9616	0.501	0.9902	0.817	5.9374	1.3	99.9916	99.91	90.525	27.4	5361617	59228	5817	15.99	56.35	1.4	58974	0.1499	0.1751	2541	2284	2	255	20.6	19.1	10.98	34.13	0.006	0.888		1.381		H12	c1csc(c1)CCNC(=O)c1ccncc1
new_FAKP_F2X_chipH_grid_fly_008_window_3	P 21 21 2	71.56	91.61	45.22	296445	31892	19570	17958	22750	91.61	1.4	1.45	1.4	16.29	89.74	0.9572	0.434	0.989	0.778	5.5014	1.14	99.9647	99.74	81.3474	22	4830899	59386	5841	16.8	56.39	1.4	59130	0.154	0.1765	2525	2284	2	239	21.55	20.21	12.37	34.4	0.008	0.94		1.398		H11	O=C(NCC1CCCO1)NC1CCCC1
new_FAKP_F2X_chipH_grid_fly_008_window_4	P 21 21 2	71.43	91.61	45.23	295972	31892	21030	18015	22922	91.61	1.4	1.45	1.4	14.72	86.89	0.9684	0.462	0.9919	0.795	5.9717	1.23	99.9916	99.9	98.4888	29.3	5839792	59294	5831	15.87	56.33	1.4	59062	0.1527	0.1774	2523	2284	2	237	20.18	18.76	11.37	33.94	0.007	0.925		1.391		H8	CN(Cc1cnn(C)c1)C(=O)C1CCC=CC1
new_FAKP_F2X_chipH_grid_fly_008_window_5	P 21 21 2	71.49	91.64	45.27	296579	31892	21957	17224	21971	91.64	1.4	1.45	1.4	15.74	98.51	0.9609	0.344	0.99	0.716	5.738	1.06	99.9916	99.95	89.8676	26.9	5340020	59421	5847	15.82	45.82	1.4	59126	0.1491	0.1785	2525	2284	2	239	20.6	19.08	11.2	35.2	0.015	1.279		1.411		H7	Oc1ccc(NC(=O)Cn2cccn2)cc1
new_FAKP_F2X_chipH_grid_fly_008_window_6	P 21 21 2	71.45	91.63	45.24	296185	31892	19582	14708	18375	91.63	1.4	1.45	1.4	15.51	169.52	0.9667	0.112	0.9915	0.448	5.481	0.69	99.9781	99.83	80.8647	17.4	4796812	59319	5819	15.65	45.81	1.4	58829	0.1582	0.1864	2523	2284	2	237	21.16	19.91	11.3	33.21	0.005	0.814		1.479		H6	CCOC(=O)/C=C/c1ccc(N)cc1
new_FAKP_F2X_chipH_grid_fly_008_window_7	P 21 21 2	71.49	91.59	45.2	295959	31892	19222	13752	17653	91.59	1.4	1.45	1.4	16.94	109.88	0.9431	0.33	0.9852	0.705	5.1668	0.96	99.9933	99.93	72.1919	24.5	4280472	59293	5823	16.03	45.79	1.4	58933	0.1597	0.1817	2549	2284	2	263	21.12	19.48	11.52	35.39	0.008	0.895		1.43		H5	Cc1cc(NCc2cccnc2)nc(N)n1
new_FAKP_F2X_chipH_grid_fly_009_window_10	P 21 21 2	71.49	91.62	45.19	295991	31892	21620	17658	23257	91.62	1.4	1.45	1.4	15.34	93.45	0.9569	0.439	0.9889	0.781	5.8534	1.08	99.9966	99.95	91.5005	28.7	5429088	59334	5831	16.17	56.36	1.4	58948	0.1464	0.1699	2528	2284	2	242	21.16	19.65	11.54	35.55	0.012	1.153		1.409		H2	O=C(CCC1CCCC1)N1CCNCC1
new_FAKP_F2X_chipH_grid_fly_009_window_11	P 21 21 2	71.48	91.59	45.21	295983	31892	22824	17761	23860	91.59	1.4	1.45	1.4	14.26	80.43	0.9671	0.512	0.9916	0.823	6.1605	1.25	100.002	100	101.162	29.5	6004653	59357	5839	15.35	56.35	1.4	59188	0.1472	0.1656	2522	2284	2	236	20.73	19.48	11.07	32.92	0.011	1.037		1.39		H1	CCN(CC)CCOc1ccc(cc1)[N+](=O)[O-]
new_FAKP_F2X_chipH_grid_fly_009_window_8	P 21 21 2	71.5	91.59	45.22	296132	31892	21596	17493	22373	91.59	1.4	1.45	1.4	16.16	87.51	0.9576	0.48	0.9891	0.806	5.622	1.17	100	99.98	85.3523	28.7	5060878	59294	5831	16.36	56.36	1.4	59070	0.1532	0.178	2528	2284	2	242	21.35	19.99	11.56	34.28	0.017	1.297		1.4		H4	O=C(NCC#N)OCc1ccccc1
new_FAKP_F2X_chipH_grid_fly_009_window_9	P 21 21 2	69.29	90.86	45.25	284880	31892	16370	13339	16390	90.86	1.7	1.76	1.7	13.07	159.68	0.9905	0.244	0.9976	0.626	7.0243	0.71	99.9752	99.75	130.084	13.5	4189096	32203	3161	17.32	45.43	1.7	32094	0.1792	0.2031	2543	2284	2	257	23.21	21.71	13.56	36.65	0.005	0.704		1.76		H3	CC(N(C)C(=O)OCc1ccccc1)C(=O)O
new_FAKP_F2X_chipA_grid_fly_001_window_0_combined	P 21 21 2	71.84	91.69	45.26	298128	27740	19567	17836	24381	91.65	1.4	1.45	1.4	10.53	120.12	0.989	0.346	0.9972	0.717	6.7485	0.84	99.9564	99.63	127.584	20.7	7607727	59629	5846	16.05	45.85	1.4	59298	0.1548	0.1771	2532	2284	2	246	20.85	19.42	11.86	34.15	0.006	0.898		1.446		A12	CC(C)c1noc(O)n1
[truncated: 1 more columns]

## Sheet: TableS1_source_RT2
dataset	space group	A	B	C	volume	Num. patterns	hits	Indexed patterns	crystals	Resolution, low	resolution, high	high res shell, low	high res shell, high	Rsplit	Rsplit, HR	CC1/2	CC1/2, HR	CC*	CC*, HR	SNR	SNR, HR	Completeness	Completeness, HR	Multiplicity	Multiplicity, HR	Total Measurements	Unique Reflections	Unique Reflections, HR	wilsonB refinement	refinement low resolution	refinement, high resolution	no. reflections	Rwork	Rfree	no. atoms, total	no. atoms, protein	no. atoms, ligand/ion	no. atoms, water	B-factor, total	B-factor, protein	B-factor, ligand/ion	B-factor, water	RMS deviations, bond lengths	RMS deviations, bond angles		resolution SNR=1		compound	smiles
FAKP_chip_A_grid_fly_001_window_0	P 21 21 2	71.76	91.72	45.29	298091	35904	30533	23364	33449	91.72	1.4	1.45	1.4	14.57	75.05	0.968	0.583	0.9918	0.858	5.5396	1.28	100.002	100	219.383	68.3	13102237	59723	5876	17.31	45.86	1.4	59496	0.167	0.189	2544	2284	2	258	22.34	20.65	12.76	37.36	0.004	0.728		1.387		A1	NCC1CCCCO1
FAKP_chip_A_grid_fly_001_window_1	P 21 21 2	71.69	91.63	45.23	297114	35904	26901	20480	31000	91.63	1.4	1.45	1.4	15.78	87.04	0.9621	0.492	0.9903	0.812	5.2386	1.13	99.995	99.93	166.267	48.5	9896859	59524	5842	17.83	45.81	1.4	59281	0.1636	0.1937	2545	2284	2	259	22.93	21.38	13.79	36.64	0.008	0.936		1.4		A2	C1CC1c1cscn1
FAKP_chip_A_grid_fly_001_window_10	P 21 21 2	71.76	91.71	45.28	297993	35904	19133	14648	20348	91.71	1.4	1.45	1.4	21.09	132	0.9302	0.311	0.9818	0.689	3.7814	0.78	99.9816	99.86	117.529	32.8	7015679	59693	5866	17.9	45.85	1.4	59319	0.189	0.2205	2580	2284	2	294	23.4	21.64	13.71	37.15	0.005	0.805		1.468		A11	CCOc1ccnc(F)c1
FAKP_chip_A_grid_fly_001_window_11	P 21 21 2	71.8	91.75	45.32	298552	35904	13796	8224	10935	91.75	1.6	1.66	1.6	25.39	74.12	0.9078	0.549	0.9755	0.842	3.967	1.55	99.9777	99.87	70.9772	34.8	2862299	40327	3944	17.06	45.87	1.6	40234	0.2023	0.2302	2558	2284	2	272	22.79	21.13	14.85	36.75	0.005	0.769		1.551		A12	CC(C)c1noc(O)n1
FAKP_chip_A_grid_fly_001_window_2	P 21 21 2	71.77	91.67	45.24	297641	35904	21787	16841	22273	91.67	1.4	1.45	1.4	21.03	125.4	0.936	0.346	0.9833	0.717	3.9389	0.88	99.9665	99.74	102.675	28.7	6120955	59615	5846	17.88	45.83	1.4	59304	0.1948	0.2198	2546	2284	2	260	23.13	21.55	13.62	37.02	0.006	0.756		1.442		A3	OCc1cccc(Cl)c1
FAKP_chip_A_grid_fly_001_window_3	P 21 21 2	71.78	91.69	45.25	297813	35904	14677	13037	16650	91.69	1.4	1.45	1.4	23.68	145.17	0.9123	0.312	0.9768	0.689	3.4997	0.81	99.7888	98.57	71.4394	18.4	4253574	59541	5777	17.2	45.85	1.4	59169	0.1953	0.2328	2572	2284	2	286	23.22	21.47	12.81	37.26	0.005	0.67		1.482		A4	Nc1cccc(n1)C(F)(F)F
FAKP_chip_A_grid_fly_001_window_4	P 21 21 2	71.73	91.66	45.24	297443	35904	25488	22225	30572	91.66	1.4	1.45	1.4	16.96	81.64	0.953	0.501	0.9879	0.817	4.9441	1.27	100.002	100	164.207	51.9	9784736	59588	5856	17.69	45.83	1.4	59456	0.1778	0.2107	2553	2284	3	266	22.67	21.02	24.95	36.79	0.008	0.855		1.386		A5	Oc1cccc2CCCc12
FAKP_chip_A_grid_fly_001_window_5	P 21 21 2	71.76	91.7	45.28	297960	35904	15393	10547	14144	91.7	1.5	1.55	1.5	24.84	107.57	0.9035	0.357	0.9743	0.725	3.6842	1.06	99.9179	99.48	69.5519	25.9	3384327	48659	4769	17.41	45.85	1.5	48427	0.1925	0.2207	2593	2284	2	307	23.49	21.68	13.9	37.07	0.005	0.812		1.515		A6	CSc1nccnn1
FAKP_chip_A_grid_fly_001_window_6	P 21 21 2	71.86	91.79	45.33	298998	35904	17775	14272	18335	91.79	1.5	1.55	1.5	22	81.36	0.9256	0.511	0.9805	0.823	4.197	1.31	99.9939	99.92	97.3251	38.1	4755984	48867	4800	17.33	45.9	1.5	48748	0.1857	0.2091	2574	2284	2	288	22.49	20.71	12.67	36.73	0.008	0.885		1.478		A7	Nc1ncccc1CO
FAKP_chip_A_grid_fly_001_window_7	P 21 21 2	69.4	90.97	45.27	285804	35881	22211	18998	26213	90.97	1.5	1.55	1.5	13.18	68.03	0.9695	0.617	0.9922	0.873	6.5317	1.54	100	99.98	175.45	50.5	8199474	46734	4588	16.49	45.49	1.5	46649	0.1511	0.1844	2522	2284	2	236	21.61	20.3	12.66	34.42	0.011	1.242		1.46		A8	OC(=O)C1CCCOC1
FAKP_chip_A_grid_fly_001_window_8	P 21 21 2	69.25	90.93	45.27	285061	35714	24205	20637	29916	90.93	1.5	1.55	1.5	10.54	60.23	0.9861	0.647	0.9965	0.886	7.836	1.75	100	100	205.297	52.2	9571135	46621	4576	16.04	45.47	1.5	46539	0.1554	0.1878	2542	2284	1	257	20.83	19.41	11.03	33.53	0.009	1.013		1.453		A9	Nc1nsc2ncccc12
FAKP_chip_A_grid_fly_001_window_9	P 21 21 2	71.77	91.7	45.28	298002	35562	7967	6516	7963	91.7	1.6	1.66	1.6	31.19	107.97	0.8698	0.33	0.9646	0.705	3.0599	1.01	99.7193	98.6	36.6761	15.6	1472215	40141	3875	17.19	45.85	1.6	39993	0.2116	0.2519	2601	2284	2	315	23.65	21.66	13.38	38.2	0.008	0.764		1.653		A10	OCCc1ccccn1
FAKP_chip_apo_long_grid_fly_001_window_4	P 21 21 2	71.45	91.51	45.17	295339	35904	29995	25192	40712	91.51	1.35	1.4	1.35	13.22	100.21	0.9738	0.377	0.9934	0.74	6.4189	1.25	99.9863	99.85	230.996	41.9	15217998	65880	6474	17.25	45.76	1.35	65719	0.1575	0.1812	2520	2284	2	234	22.7	21.22	13.64	37.24	0.012	1.164		1.35		apo	-
FAKP_chip_apo_long_grid_fly_001_window_5	P 21 21 2	71.4	91.47	45.17	295003	17080	13891	10662	18224	91.47	1.4	1.45	1.4	17.39	132.71	0.9555	0.256	0.9886	0.639	5.0089	0.92	99.9814	99.85	117.444	26	6939875	59091	5830	17.75	45.74	1.4	58866	0.1704	0.1942	2529	2284	2	243	23.21	21.76	13.14	36.89	0.009	0.871		1.434		apo	-
FAKP_chip_apo_short_grid_fly_001_window_2	P 21 21 2	71.62	91.68	45.36	297839	35904	26593	20712	34163	91.68	1.4	1.45	1.4	14.1	100.39	0.9661	0.438	0.9914	0.78	5.5958	0.95	100.002	100	189.553	39.3	11310826	59671	5865	17.98	45.84	1.4	59490	0.1481	0.1812	2532	2284	2	246	23.32	21.74	14.05	38.02	0.014	1.1		1.429		apo	-
FAKP_chip_apo_short_grid_fly_002_window_4	P 21 21 2	71.32	91.43	45.15	294414	35904	25943	21936	35188	91.43	1.4	1.45	1.4	14.22	124.49	0.9701	0.313	0.9924	0.691	5.6237	0.81	99.9813	99.83	202.566	40	11944925	58968	5786	18.29	45.72	1.4	58633	0.1603	0.1931	2524	2284	2	238	23.63	22.32	14.7	36.32	0.008	0.886		1.454		apo	-
FAKP_chip_apo_short_grid_fly_002_window_5	P 21 21 2	71.24	91.41	45.15	294019	35904	23882	18130	27450	91.41	1.5	1.55	1.5	15.93	94.17	0.9667	0.404	0.9915	0.759	5.6343	1.26	99.9979	99.96	159.971	49.2	7683241	48029	4696	17.81	45.71	1.5	47872	0.1611	0.1884	2537	2284	2	251	24.64	23.23	14.31	37.59	0.006	0.84		1.495		apo	-
FAKP_chip_B_grid_fly_001_window_0	P 21 21 2	71.61	91.6	45.23	296685	35904	29117	22396	37052	91.6	1.4	1.45	1.4	13.95	96.44	0.9697	0.473	0.9923	0.801	5.4903	1.04	100	99.98	215.729	60	12825726	59453	5856	17.58	45.8	1.4	59260	0.1628	0.1901	2533	2284	1	248	22.47	21.05	13.16	35.67	0.019	1.73		1.417		B1	NC(=O)c1cccnc1
FAKP_chip_B_grid_fly_001_window_1	P 21 21 2	71.84	91.8	45.37	299211	35904	26939	19650	31213	91.8	1.4	1.45	1.4	15.43	110.74	0.9657	0.373	0.9912	0.737	5.0527	0.93	100.002	100	174.512	48.2	10463939	59961	5899	18.05	45.9	1.4	59657	0.1678	0.192	2537	2284	2	251	23.03	21.56	13.93	36.45	0.004	0.768		1.431		B2	C1CNCc2ccccc12
FAKP_chip_B_grid_fly_001_window_10	P 21 21 2	71.83	91.84	45.39	299432	35904	27128	22031	35190	91.84	1.4	1.45	1.4	14.72	109.19	0.9687	0.369	0.992	0.734	5.2032	1.02	100.002	100	201.49	57.3	12090408	60005	5904	18.47	45.92	1.4	59754	0.1728	0.1915	2543	2284	2	257	23.5	22	13	36.89	0.005	0.756		1.417		B11	Oc1ccc(cc1)C(F)(F)F
FAKP_chip_B_grid_fly_001_window_11	P 21 21 2	71.78	91.78	45.33	298633	35904	19795	13713	19844	91.78	1.5	1.55	1.5	19	101.7	0.9407	0.402	0.9846	0.757	4.4528	1.1	99.9939	99.92	105.899	33.1	5168285	48804	4795	17.62	45.89	1.5	48704	0.1733	0.199	2566	2284	2	280	22.54	20.78	12.55	36.94	0.007	0.782		1.511		B12	c1c(cncc1C(F)(F)F)C#N
FAKP_chip_B_grid_fly_001_window_2_1	P 21 21 2	71.83	91.85	45.37	299332	35904	28003	19323	29252	91.85	1.5	1.55	1.5	14.34	88.81	0.9732	0.478	0.9932	0.804	5.6183	1.23	100.002	100	187.157	52.8	9159641	48941	4830	18.49	45.92	1.5	48816	0.1725	0.1983	2539	2284	2	253	24.28	22.85	14.85	37.22	0.007	0.78		1.493		B3	CCC(N)c1ccccc1O
FAKP_chip_B_grid_fly_001_window_2_2	P 21 21 2	69.67	91.28	45.43	288911	35904	28003	3752	5010	91.28	1.7	1.76	1.7	22.63	109.61	0.9412	0.41	0.9847	0.762	3.8958	1.06	99.9878	99.91	51.5274	22.9	1683246	32667	3215	19.83	45.64	1.7	32591	0.1847	0.2151	2541	2284	2	255	25.15	23.77	15.29	37.64	0.018	1.195		1.713		B3	CCC(N)c1ccccc1O
FAKP_chip_B_grid_fly_001_window_3	P 21 21 2	71.82	91.79	45.36	299029	35904	27924	21683	33091	91.79	1.5	1.55	1.5	10.15	153.63	0.9865	0.276	0.9966	0.658	7.6533	0.79	100	99.98	248.982	39.5	12171711	48886	4812	17.81	45.9	1.5	48646	0.1477	0.1705	2516	2284	2	230	23.58	22.45	13.13	34.92	0.006	0.907		1.543		B4	COc1ccccc1C(N)C#N
FAKP_chip_B_grid_fly_001_window_4	P 21 21 2	71.79	91.68	45.3	298151	35904	22067	15694	25475	91.68	1.6	1.66	1.6	11.56	72.6	0.9829	0.602	0.9957	0.867	7.0812	1.6	100.002	100	185.771	63	7481755	40274	3935	17.51	45.84	1.6	40202	0.1484	0.1746	2522	2284	2	236	23.91	22.66	12.8	36.09	0.005	0.798		1.578		B5	CC(=O)c1ccccc1C(=O)O
FAKP_chip_B_grid_fly_001_window_5	P 21 21 2	71.74	91.7	45.31	298074	35904	23967	18047	31486	91.7	1.4	1.45	1.4	16.21	111.93	0.959	0.354	0.9895	0.723	4.9674	0.91	100.002	100	182.16	44.5	10878023	59717	5876	17.95	45.85	1.4	59520	0.1655	0.1867	2539	2284	2	253	23.25	21.78	13.48	36.58	0.005	0.775		1.434		B6	CC(O)c1ccc(cc1)[N+](=O)[O-]
FAKP_chip_B_grid_fly_001_window_6	P 21 21 2	71.69	91.7	45.28	297669	35904	25809	20396	35384	91.7	1.4	1.45	1.4	14.12	108.7	0.9715	0.4	0.9927	0.756	5.3561	0.9	100.002	100	195.675	49.9	11668504	59632	5850	17.95	45.85	1.4	59363	0.1587	0.1865	2525	2284	2	239	23.02	21.66	13.6	36.09	0.005	0.747		1.438		B7	CCN(CC)c1cccc(NC(=O)C)c1
FAKP_chip_B_grid_fly_001_window_7	P 21 21 2	71.93	91.87	45.42	300145	35904	25927	21177	36448	91.87	1.4	1.45	1.4	13.93	89.43	0.9704	0.477	0.9925	0.804	5.6719	1.1	100.002	100	224.083	64.6	13476358	60140	5926	17.96	45.94	1.4	59975	0.1604	0.1799	2534	2284	2	248	23.09	21.57	13.6	37.13	0.005	0.862		1.41		B8	CCOC(=O)N1Cc2ccncc2C1
FAKP_chip_B_grid_fly_001_window_8	P 21 21 2	69.68	91.25	45.45	288985	35904	17503	12847	18831	91.25	1.7	1.76	1.7	12.06	132.37	0.988	0.355	0.997	0.724	6.5012	0.93	100.003	100	162.015	36.8	5294493	32679	3215	20.27	45.62	1.7	32603	0.1824	0.201	2494	2284	2	208	24.98	23.87	18.68	37.21	0.004	0.62		1.729		B9	c1cc(c(cc1CON)Cl)Cl
FAKP_chip_B_grid_fly_001_window_9_1	P 21 21 2	69.82	91.28	45.39	289278	35904	23935	9183	12378	91.28	1.6	1.66	1.6	14.43	71.29	0.9735	0.548	0.9933	0.841	5.9391	1.62	99.9974	99.95	115.186	42	4505516	39115	3818	17.34	45.64	1.6	39051	0.1534	0.1962	2529	2284	2	243	23.19	21.88	13.64	35.52	0.007	0.749		1.557		B10	B(c1ccccc1)(O)O
FAKP_chip_B_grid_fly_001_window_9_2	P 21 21 2	71.92	91.86	45.4	299938	35904	23935	12026	17193	91.86	1.6	1.66	1.6	15.76	85.83	0.9696	0.481	0.9923	0.806	5.3813	1.33	100	99.97	140.461	50.8	5692877	40530	3973	18.68	45.93	1.6	40438	0.1666	0.1945	2538	2284	2	252	24.4	22.93	15.02	37.79	0.006	0.747		1.59		B10	B(c1ccccc1)(O)O
FAKP_chip_C_grid_fly_001_window_0	P 21 21 2	71.6	91.59	45.23	296611	35904	22336	19181	30845	91.59	1.5	1.55	1.5	15.23	74.77	0.9718	0.575	0.9928	0.855	5.4839	1.39	100.002	100	218.553	74.3	10596745	48486	4794	18.28	45.79	1.5	48373	0.1512	0.1851	2530	2284	2	244	24.25	22.9	15.06	36.94	0.011	1.144		1.48		C1	Nc1cc(ccc1Cl)C(F)(F)F
FAKP_chip_C_grid_fly_001_window_10	P 21 21 2	71.64	91.61	45.24	296907	35904	22995	18898	26711	91.61	1.6	1.66	1.6	11.92	77.34	0.9842	0.543	0.996	0.839	6.6609	1.47	100.002	100	188.166	66.7	7547898	40113	3917	18.87	45.81	1.6	40025	0.1534	0.1756	2519	2284	2	233	24.23	23.04	15.98	35.97	0.005	0.834		1.578		C11	CCN(CCC(=O)O)C(=O)c1cccs1
FAKP_chip_C_grid_fly_001_window_11	P 21 21 2	71.59	91.64	45.25	296863	35904	32235	21934	34181	91.64	1.5	1.55	1.5	13.33	64.01	0.9707	0.641	0.9925	0.884	6.1197	1.5	100.002	100	238.523	106.3	11574819	48527	4797	18.48	45.82	1.5	48412	0.1481	0.1755	2512	2284	2	226	23.74	22.54	13.79	35.92	0.005	0.759		1.469		C12	CN(Cc1ccco1)c1cc(Cl)nc(N)n1
FAKP_chip_C_grid_fly_001_window_2	P 21 21 2	71.61	91.57	45.21	296457	35904	28118	24093	37313	91.57	1.4	1.45	1.4	14.76	113.04	0.9684	0.388	0.9919	0.748	5.4584	0.87	99.9848	99.85	207.511	44.1	12325535	59397	5838	18.14	45.78	1.4	59057	0.1537	0.1825	2511	2284	2	225	23.19	21.94	13.69	35.97	0.014	1.251		1.445		C3	COc1cc(Cl)nc(SC)n1
FAKP_chip_C_grid_fly_001_window_3	P 21 21 2	71.59	91.54	45.2	296211	35904	26509	22313	34589	91.54	1.4	1.45	1.4	15.2	121.43	0.9584	0.384	0.9893	0.745	5.1427	0.83	99.9983	99.97	230.358	51.7	13674502	59362	5853	18.58	45.77	1.4	59086	0.1603	0.1868	2519	2284	2	233	23.53	22.23	14.43	36.32	0.011	1.184		1.448		C4	COc1ccnc(NN)n1
FAKP_chip_C_grid_fly_001_window_4	P 21 21 2	71.64	91.57	45.21	296581	35904	27471	24005	39987	91.57	1.4	1.45	1.4	13.57	122.43	0.9761	0.338	0.9939	0.711	5.4055	0.85	99.995	99.93	212.85	42.5	12649008	59427	5841	18.62	56.42	1.4	59177	0.1587	0.1848	2511	2284	2	225	22.84	21.62	13.91	35.26	0.014	1.207		1.445		C5	COc1cc(CN)ccn1
FAKP_chip_C_grid_fly_001_window_5	P 21 21 2	71.58	91.58	45.23	296496	35904	28323	24458	39769	91.58	1.5	1.55	1.5	13	61.93	0.9773	0.644	0.9943	0.885	6.6797	1.61	100.002	100	253.255	82.9	12274488	48467	4789	18.32	45.79	1.5	48331	0.1485	0.1736	2516	2284	2	230	23.91	22.69	13.82	36.12	0.013	1.151		1.464		C6	CC(=O)Nc1ccc(C)c(Cl)c1
FAKP_chip_C_grid_fly_001_window_6	P 21 21 2	71.65	91.65	45.25	297144	35904	26083	22062	34610	91.65	1.4	1.45	1.4	14.08	124.72	0.9755	0.346	0.9938	0.717	5.1394	0.82	99.9916	99.91	189.508	42	11279880	59522	5834	18.65	45.83	1.4	59194	0.1701	0.1994	2518	2284	1	233	23.26	21.86	14.82	37.07	0.016	1.604		1.454		C7	C1CC(=O)Nc2ccccc12
FAKP_chip_C_grid_fly_001_window_7	P 21 21 2	71.68	91.64	45.24	297170	35904	29446	24818	37355	91.64	1.4	1.45	1.4	14.89	98.26	0.9652	0.406	0.9911	0.76	5.4831	1.06	100.002	100	235.266	64.3	14007031	59537	5846	17.94	45.82	1.4	59282	0.1584	0.1813	2541	2284	2	255	22.57	21.12	14.11	35.66	0.009	1.008		1.413		C8	CN1C(O)c2ccccc2C1=O
FAKP_chip_C_grid_fly_001_window_8	P 21 21 2	71.65	91.62	45.24	296981	35904	26958	22253	33458	91.62	1.5	1.55	1.5	14.72	61.8	0.9675	0.655	0.9917	0.89	6.0712	1.65	100.002	100	229.516	90.8	11140942	48541	4785	17.87	45.81	1.5	48435	0.1535	0.1811	2523	2284	2	237	24.04	22.74	14.47	36.62	0.005	0.716		1.457		C9	COc1ccc2OCCNc2c1
FAKP_chip_C_grid_fly_001_window_9	P 21 21 2	71.62	91.6	45.22	296661	35904	27630	22481	33655	91.6	1.5	1.55	1.5	15.7	65.89	0.96	0.611	0.9897	0.871	5.8685	1.59	100.002	100	223.77	87.7	10851050	48492	4795	18.37	45.8	1.5	48361	0.1544	0.177	2533	2284	2	247	24.19	22.8	15.14	37.15	0.006	0.871		1.46		C10	NC(=S)c1ccc2OCOc2c1
FAKP_chip_D_grid_fly_002_window_0_1	P 21 21 2	71.48	91.55	45.26	296181	35904	25828	18810	27173	91.55	1.4	1.45	1.4	14.96	110.91	0.9616	0.394	0.9902	0.752	5.2555	0.88	99.9949	99.93	152.622	31.3	9056262	59338	5832	17.94	45.78	1.4	59049	0.1559	0.1844	2533	2284	1	248	23.4	21.82	14.59	37.91	0.023	1.922		1.438		D1	Cc1csc(Cc2ccccn2)n1
FAKP_chip_D_grid_fly_002_window_0_2	P 21 21 2	69.55	91.02	45.27	286579	35904	25828	3463	4291	91.02	1.6	1.66	1.6	23.88	90.65	0.9167	0.436	0.978	0.779	3.8901	1.31	99.8994	99.29	40.2707	16.3	1559444	38724	3802	16.54	55.26	1.6	38615	0.1782	0.2153	2555	2284	2	269	22.54	20.95	12.96	36.19	0.011	0.936		1.555		D2	CCCS(=O)(=O)Nc1cc(N)c(F)cc1F
FAKP_chip_D_grid_fly_002_window_1	P 21 21 2	71.64	91.63	45.32	297497	35904	23730	17634	25446	91.63	1.4	1.45	1.4	16.07	124.63	0.9627	0.322	0.9904	0.698	4.7728	0.8	99.995	99.93	138.331	28.3	8243307	59591	5840	19.23	45.81	1.4	59247	0.1655	0.1942	2522	2284	2	236	24.27	22.94	16.65	37.17	0.006	0.971		1.46		D2	CCCS(=O)(=O)Nc1cc(N)c(F)cc1F
FAKP_chip_D_grid_fly_002_window_10	P 21 21 2	71.69	91.69	45.31	297834	35904	18843	16923	26382	91.69	1.5	1.55	1.5	15.38	79.46	0.965	0.561	0.9911	0.848	5.4851	1.27	100.002	100	159.507	46.2	7766718	48692	4813	19.3	45.85	1.5	48598	0.1601	0.1878	2530	2284	2	244	25.27	23.95	16.71	37.65	0.017	1.058		1.487		D11	OC(=O)CCc1nccs1
FAKP_chip_D_grid_fly_002_window_11_1	P 21 21 2	69.7	91.17	45.35	288179	35904	18520	3330	3945	91.17	1.07	1.11	1.07	35.44	nan	0.1645	nan	0.5315	nan	2.8012	0.96	42.582	0.09	25.428	2	1392744	54772	11	5.26	55.37	1.07	52011	0.3232	0.3517	2377	2284	2	91	11.17	10.74	8.52	21.97	0.013	1.594		1.567		D12	CCN(CCO)c1cc(OC)ncn1
FAKP_chip_D_grid_fly_002_window_11_2	P 21 21 2	71.65	91.72	45.35	298028	35904	18520	13390	21565	91.72	1.5	1.55	1.5	14.98	79.7	0.9614	0.539	0.9901	0.837	5.7523	1.29	100.002	100	153.496	42.5	7478041	48718	4790	17.99	45.86	1.5	48602	0.1487	0.1787	2541	2284	2	255	23.23	21.61	14.27	37.85	0.008	0.874		1.489		D12	CCN(CCO)c1cc(OC)ncn1
FAKP_chip_D_grid_fly_002_window_2	P 21 21 2	71.68	91.65	45.32	297728	35904	24420	21894	31906	91.65	1.4	1.45	1.4	13.33	87.57	0.9719	0.535	0.9928	0.835	5.9013	1.13	100.002	100	175.991	39.5	10496445	59642	5848	17.89	45.83	1.4	59512	0.152	0.1797	2524	2284	2	238	22.93	21.61	13.62	35.74	0.015	1.183		1.405		D3	CN1CCC(CC1)NC(=O)OC(C)(C)C
FAKP_chip_D_grid_fly_002_window_3	P 21 21 2	71.67	91.64	45.3	297523	35904	22526	20121	30800	91.64	1.4	1.45	1.4	15.54	95.43	0.9631	0.488	0.9905	0.81	4.9905	1.03	100.002	100	161.501	40.6	9625433	59600	5841	18.76	45.82	1.4	59479	0.1671	0.1904	2521	2284	1	236	23.4	22.08	14.46	36.28	0.019	1.742		1.417		D4	COC(=O)C(N)Cc1ccc(F)cc1
FAKP_chip_D_grid_fly_002_window_4	P 21 21 2	71.7	91.69	45.29	297744	35904	20651	17694	27092	91.69	1.4	1.45	1.4	16.78	116.06	0.9606	0.358	0.9899	0.726	4.5086	0.85	100.002	100	131.984	30.4	7872559	59648	5857	19.33	45.85	1.4	59465	0.1688	0.1911	2518	2284	2	232	24.51	23.21	15.3	37.41	0.004	0.807		1.456		D5	CC(C)(C)OC(=O)NCc1ncccc1F
FAKP_chip_D_grid_fly_002_window_5	P 21 21 2	71.67	91.68	45.32	297784	35904	28059	22704	35122	91.68	1.4	1.45	1.4	13.12	109.2	0.9754	0.416	0.9937	0.766	5.8035	0.88	99.9983	99.97	190.885	35.4	11386477	59651	5855	18.69	45.84	1.4	59351	0.1515	0.1825	2521	2284	1	236	24.09	22.55	17.24	38.97	0.024	1.866		1.44		D6	COc1cccc(c1)C(=O)N1CCCC1
FAKP_chip_D_grid_fly_002_window_6	P 21 21 2	71.69	91.66	45.31	297737	35904	26945	24664	37713	91.66	1.4	1.45	1.4	13.26	109.1	0.9696	0.418	0.9922	0.768	5.8409	0.95	100	99.98	211.475	39.1	12612980	59643	5853	18.17	45.83	1.4	59492	0.1555	0.1768	2516	2284	2	230	23.5	22.25	15.15	36.02	0.004	0.839		1.427		D7	Fc1ccccc1S(=O)(=O)NCc1ccco1
FAKP_chip_D_grid_fly_002_window_7	P 21 21 2	71.72	91.72	45.32	298122	35904	21503	19482	27990	91.72	1.4	1.45	1.4	16.76	90.39	0.9499	0.475	0.9871	0.803	4.9102	1.11	100	99.98	150.448	42	8985214	59723	5877	18.36	45.86	1.4	59615	0.1648	0.1891	2526	2284	2	240	23.39	22.07	13.99	36.01	0.005	0.753		1.404		D8	CN(C)C(=O)N(C)C1CCS(=O)(=O)C1
FAKP_chip_D_grid_fly_002_window_8	P 21 21 2	71.67	91.64	45.32	297654	35904	19681	17857	26429	91.64	1.4	1.45	1.4	16.87	93.35	0.9561	0.472	0.9887	0.801	4.768	1.04	99.9983	99.97	139.328	36.7	8306890	59621	5837	18.58	45.82	1.4	59518	0.161	0.1841	2523	2284	2	237	23.75	22.25	14.62	38.26	0.008	1.073		1.416		D9	COC(=O)c1cc(ccc1)Br
FAKP_chip_D_grid_fly_002_window_9	P 21 21 2	71.69	91.66	45.31	297737	35904	17031	15632	22529	91.66	1.4	1.45	1.4	18.84	111.37	0.9486	0.389	0.9867	0.748	4.2402	0.89	99.9866	99.88	114.416	30.5	6823194	59635	5847	18.81	45.83	1.4	59499	0.1713	0.1975	2520	2284	2	234	24.21	22.88	14.85	37.28	0.009	0.982		1.44		D10	Cc1ccc(cc1)NC(C)(C)C(=O)O
FAKP_chip_E_grid_fly_001_window_0	P 21 21 2	71.44	91.39	45.16	294845	35904	20391	11204	14914	91.39	1.6	1.66	1.6	22.2	63.65	0.9235	0.631	0.9799	0.88	4.4863	1.71	100.002	100	113.517	62.6	4524556	39858	3926	17.89	45.69	1.6	39780	0.1656	0.2016	2541	2284	2	255	23.5	22	13.53	36.95	0.003	0.66		1.517		E1	COC(=O)c1cccc(N)c1O
FAKP_chip_E_grid_fly_001_window_1	P 21 21 2	71.52	91.51	45.21	295890	35904	21840	14281	22772	91.51	1.5	1.55	1.5	18.78	83.48	0.9452	0.526	0.9858	0.83	4.5686	1.16	100.002	100	150.402	64.7	7273597	48361	4750	18.89	45.76	1.5	48234	0.1699	0.1946	2565	2284	2	279	24.67	23.06	14.5	37.85	0.005	0.736		1.501		E2	COC(=O)C1CCCCN1
FAKP_chip_E_grid_fly_001_window_10	P 21 21 2	71.59	91.55	45.25	296571	35904	17302	15022	25082	91.55	1.4	1.45	1.4	17.48	116.33	0.9554	0.368	0.9885	0.733	4.4344	0.92	100	99.98	148.043	38.5	8798635	59433	5849	18.25	45.78	1.4	59279	0.1643	0.194	2540	2284	2	254	23.46	21.83	14.03	38.22	0.01	1.157		1.437		E11	OCc1cnc(s1)N1CCOCC1
FAKP_chip_E_grid_fly_001_window_11	P 21 21 2	71.63	91.57	45.26	296868	35904	13368	9491	13784	91.57	1.6	1.66	1.6	23.87	65.86	0.9019	0.59	0.9739	0.862	4.3134	1.72	100.002	100	97.5191	51.9	3911394	40109	3916	17.24	45.78	1.6	40028	0.1681	0.2154	2602	2284	2	316	22.83	20.88	12.04	37.02	0.007	0.699		1.509		E12	Cn1c2ccc(N)cc2oc1=O
FAKP_chip_E_grid_fly_001_window_2	P 21 21 2	71.4	91.4	45.13	294517	35904	17098	9882	13686	91.4	1.6	1.66	1.6	23.28	74.59	0.9205	0.563	0.9791	0.849	3.9873	1.39	100.002	100	89.3281	49.2	3555346	39801	3903	18.95	56.27	1.6	39718	0.1724	0.2092	2555	2284	2	269	24.81	23.04	14.2	39.96	0.01	0.865		1.558		E3	O=C1CCN(C(=O)N1)c1ccccc1
FAKP_chip_E_grid_fly_001_window_4	P 21 21 2	71.34	91.32	45.09	293751	35904	18607	13394	21018	91.32	1.6	1.66	1.6	19.7	46.73	0.9315	0.766	0.9821	0.932	5.1567	2.23	100.002	100	167.479	93.9	6650270	39708	3898	18.19	45.66	1.6	39642	0.1594	0.1943	2583	2284	2	297	23.05	21.31	11.77	36.47	0.013	1.044		1.472		E5	Cc1ccccc1CC(=O)N
FAKP_chip_E_grid_fly_001_window_5	P 21 21 2	71.53	91.47	45.23	295933	35904	13983	7866	10870	91.47	1.6	1.66	1.6	24.59	82.92	0.9064	0.522	0.9751	0.828	4.0063	1.37	99.9975	100	75.1944	38	3007025	39990	3916	17.7	45.74	1.6	39898	0.1841	0.2104	2565	2284	2	279	23.31	21.73	12.89	36.28	0.004	0.638		1.554		E6	OC1CC2CCC(C1)N2Cc1ccccc1
FAKP_chip_E_grid_fly_001_window_6	P 21 21 2	71.61	91.56	45.25	296687	35904	19218	13838	19011	91.56	1.6	1.66	1.6	20.39	53.56	0.9346	0.681	0.983	0.9	4.9538	2.05	100.002	100	136.995	73.2	5491722	40087	3913	18.1	45.78	1.6	40014	0.1665	0.1923	2555	2284	2	269	24.12	22.59	13.76	37.16	0.01	0.905		1.488		E7	CN1CCCc2cc(CN)ccc12
FAKP_chip_E_grid_fly_001_window_7	P 21 21 2	71.49	91.49	45.18	295505	35904	15878	10844	14385	91.49	1.6	1.66	1.6	23.58	63.73	0.9118	0.636	0.9766	0.882	4.233	1.74	100	100	103.249	56.2	4122819	39931	3919	18.05	45.74	1.6	39837	0.1766	0.2091	2562	2284	2	276	23.07	21.51	13.24	36.1	0.003	0.649		1.515		E8	COCCc1nnc(N)o1
FAKP_chip_E_grid_fly_001_window_8	P 21 21 2	71.49	91.49	45.18	295505	35904	18998	15680	24870	91.49	1.6	1.66	1.6	17.45	46.56	0.9505	0.769	0.9872	0.932	5.3913	2.16	100.002	100	191.079	105.6	7630178	39932	3919	18.94	45.74	1.6	39867	0.161	0.1913	2547	2284	2	261	23.1	21.29	13.01	39.04	0.005	0.84		1.487		E9	COC(=O)Cc1ccc(OC)cc1OC
FAKP_chip_E_grid_fly_001_window_9	P 21 21 2	71.53	91.53	45.22	296062	35904	23679	21424	34663	91.53	1.6	1.66	1.6	14.29	41.19	0.9698	0.804	0.9923	0.944	6.6408	2.51	100.002	100	267.737	138.1	10712420	40011	3927	18.85	45.76	1.6	39942	0.1433	0.1731	2518	2284	2	232	24.11	22.9	13.61	36.14	0.01	0.886		1.474		E10	CC(=O)Nc1c(cc(cc1)F)[N+](=O)[O-]
FAKP_chip_F_grid_fly_001_window_0	P 21 21 2	71.61	91.6	45.26	296882	35904	18924	13772	18902	91.6	1.6	1.66	1.6	20.38	52.64	0.9253	0.716	0.9804	0.913	4.9564	1.98	100.002	100	140.724	77.8	5644428	40110	3921	18.45	45.8	1.6	40037	0.1606	0.1915	2540	2284	2	254	23.9	22.45	13.86	37.03	0.014	1.159		1.499		F2	CCOC(=O)c1c[nH]nc1C(F)(F)F
FAKP_chip_F_grid_fly_001_window_10	P 21 21 2	71.81	91.76	45.42	299285	35904	23190	19330	30431	91.76	1.4	1.45	1.4	15.31	103.96	0.9683	0.447	0.9919	0.786	5.0786	0.94	100.002	100	173.34	47.5	10394844	59968	5895	18.36	45.88	1.4	59757	0.1593	0.1843	2534	2284	2	248	23.61	22.17	13.89	36.95	0.012	1.147		1.427		F11	FS(=O)(=O)c1ccc(cc1)CCN
FAKP_chip_F_grid_fly_001_window_11	P 21 21 2	71.82	91.76	45.37	298998	35904	22893	18716	30115	91.76	1.4	1.45	1.4	15.7	127.91	0.9666	0.328	0.9915	0.703	4.8919	0.83	100.002	100	172.107	46.7	10311072	59911	5889	18.33	45.88	1.4	59667	0.1627	0.1903	2520	2284	2	234	23.42	22.15	13.89	35.86	0.008	1.087		1.448		F12	CC(C)NCc1ccc(nc1)N1CCCC1C
FAKP_chip_F_grid_fly_001_window_2	P 21 21 2	71.82	91.78	45.38	299129	35904	22760	18896	29337	91.78	1.4	1.45	1.4	16.6	114.91	0.9585	0.387	0.9894	0.747	4.661	0.87	100.002	100	165.483	47.6	9919217	59941	5893	18.77	45.89	1.4	59766	0.1722	0.1909	2564	2284	2	278	23.73	21.96	14.51	38.33	0.005	0.781		1.442		F3	COCCOCC(=O)Nc1cccc(F)c1
FAKP_chip_F_grid_fly_001_window_3	P 21 21 2	71.79	91.72	45.37	298742	35904	25620	22454	36571	91.72	1.4	1.45	1.4	15.08	92.13	0.9615	0.489	0.9901	0.811	5.1211	1.03	100.002	100	232.732	69.2	13931570	59861	5894	18.48	45.86	1.4	59716	0.1592	0.1807	2535	2284	2	249	23.43	21.95	14.1	37.1	0.005	0.824		1.417		F4	Cc1cc(CNCCS(=O)(=O)C)ccc1Br
FAKP_chip_F_grid_fly_001_window_4	P 21 21 2	71.71	91.66	45.33	297951	35904	25873	21910	34584	91.66	1.4	1.45	1.4	15.36	109.21	0.965	0.434	0.9911	0.778	5.009	0.89	100	99.98	199.077	54.8	11882697	59689	5862	18.76	45.83	1.4	59471	0.1858	0.2058	2547	2284	1	262	23.68	22.09	13.66	37.54	0.023	1.499		1.437		F5	NCCNc1ccccc1
FAKP_chip_F_grid_fly_001_window_5	P 21 21 2	71.69	91.66	45.29	297605	35904	20153	15853	23363	91.66	1.5	1.55	1.5	17.95	77.46	0.95	0.538	0.9871	0.836	4.9459	1.33	100.002	100	159.271	66.7	7749174	48654	4812	17.79	45.83	1.5	48556	0.1632	0.193	2533	2284	2	247	23.29	21.86	13.56	36.59	0.004	0.768		1.486		F6	CC(C)(C)NC(=O)C1CCCCN1
FAKP_chip_F_grid_fly_001_window_6	P 21 21 2	71.71	91.68	45.32	297951	35904	14571	11138	15725	91.68	1.6	1.66	1.6	21.64	53.89	0.9224	0.711	0.9796	0.912	4.6117	1.91	100.002	100	111.956	61	4506352	40251	3943	18.57	45.84	1.6	40179	0.1717	0.2003	2556	2284	2	270	24.18	22.54	13.9	38.13	0.006	0.769		1.495		F7	CC(C)(C)OC(=O)c1cc(ncc1)Cl
FAKP_chip_F_grid_fly_001_window_7	P 21 21 2	71.78	91.74	45.36	298700	35904	24220	20877	33162	91.74	1.4	1.45	1.4	16.95	87.48	0.9537	0.469	0.9881	0.799	4.8646	1.11	100.002	100	189.282	58.9	11329843	59857	5896	18.34	45.87	1.4	59665	0.1622	0.1904	2530	2284	2	244	23.37	21.82	14.01	37.97	0.019	1.346		1.403		F8	CNCc1ccc(O)cc1
FAKP_chip_F_grid_fly_001_window_8	P 21 21 2	71.74	91.67	45.31	297977	35904	24903	20434	29792	91.67	1.4	1.45	1.4	18.01	89.82	0.9464	0.493	0.9861	0.813	4.6152	1.07	100.002	100	177.57	60.2	10600736	59699	5875	19.12	45.83	1.4	59526	0.1889	0.2135	2562	2284	1	277	23.74	21.95	14.55	38.56	0.02	1.477		1.411		F9	Oc1ccc(cc1)c1ccccn1
FAKP_chip_F_grid_fly_001_window_9	P 21 21 2	71.71	91.63	45.3	297657	35904	25493	21513	32272	91.63	1.4	1.45	1.4	16.02	95.05	0.9586	0.422	0.9894	0.77	4.9899	1.05	100.002	100	187.106	57.8	11156783	59628	5850	18.63	45.81	1.4	59447	0.1598	0.1856	2531	2284	2	245	24.19	22.75	14.77	37.68	0.005	0.754		1.414		F10	CC(N)c1ccc(OCC2CC2)c(F)c1
FAKP_chip_G_grid_fly_001_window_0	P 21 21 2	71.48	91.53	45.26	296116	35903	20735	18920	27491	91.53	1.4	1.45	1.4	16.6	100.61	0.9533	0.449	0.988	0.787	4.6709	0.95	100	99.98	153.345	35.8	9098587	59334	5841	18.94	45.76	1.4	59203	0.1663	0.197	2552	2284	1	267	23.75	22.06	14.57	38.21	0.025	1.93		1.43		G1	COC(=O)c1ccc2nccnc2c1
FAKP_chip_G_grid_fly_001_window_1	P 21 21 2	71.51	91.52	45.21	295881	35904	21714	19096	27580	91.52	1.4	1.45	1.4	17.1	83.16	0.9541	0.502	0.9882	0.818	4.8244	1.14	100	99.98	160.339	46.8	9505082	59281	5832	19.22	45.76	1.4	59150	0.167	0.1956	2540	2284	1	255	23.57	22.04	14.32	37.26	0.022	1.815		1.4		G2	COC(=O)COc1cccc(CN)c1
FAKP_chip_G_grid_fly_001_window_10	P 21 21 2	71.68	91.72	45.34	298087	35904	20334	18024	25266	91.72	1.4	1.45	1.4	17.82	142.37	0.9528	0.137	0.9878	0.491	4.3047	0.75	99.9967	99.97	128.923	28.1	7697493	59706	5850	19.17	45.86	1.4	59436	0.1673	0.1871	2519	2284	2	233	24.51	23.03	15.13	39.01	0.006	0.942		1.48		G11	CC(=O)Nc1cccc(CO)c1
FAKP_chip_G_grid_fly_001_window_11	P 21 21 2	71.5	91.64	45.27	296621	35904	13942	11826	16904	91.64	1.6	1.66	1.6	18.85	89.18	0.9529	0.453	0.9879	0.789	4.6008	1.22	100	100	91.7612	33.1	3677787	40080	3936	18.25	45.82	1.6	39977	0.168	0.1917	2552	2284	2	266	25	23.51	13.57	37.87	0.003	0.688		1.601		G12	O=C(N/N=C/c1cccs1)C1CC1
FAKP_chip_G_grid_fly_001_window_2	P 21 21 2	71.32	91.32	45.08	293603	35904	23018	20592	30594	91.32	1.4	1.45	1.4	16.32	83.01	0.9581	0.516	0.9893	0.825	5.0789	1.17	100.002	100	183.958	52.9	10820953	58823	5792	19.2	45.66	1.4	58695	0.1637	0.1899	2527	2284	2	241	23.31	21.98	14.8	35.96	0.005	0.924		1.398		G3	CCOc1cccc(c1)C(=N)N
FAKP_chip_G_grid_fly_001_window_3	P 21 21 2	71.45	91.46	45.2	295374	35904	22331	19987	32970	91.46	1.4	1.45	1.4	15.59	82.47	0.9581	0.534	0.9892	0.834	5.2108	1.12	100.002	100	192.681	51.6	11403270	59182	5835	18.85	45.73	1.4	59046	0.164	0.1888	2524	2284	1	239	23.48	22.12	13.79	36.59	0.015	1.609		1.405		G4	COc1ccc(NC(=O)C)cc1
FAKP_chip_G_grid_fly_001_window_4	P 21 21 2	71.62	91.67	45.29	297347	35904	24535	22123	32368	91.67	1.4	1.45	1.4	15.17	85.21	0.961	0.536	0.99	0.836	5.1681	1.09	100.002	100	194.114	49.4	11563203	59569	5845	18.38	45.83	1.4	59438	0.1562	0.186	2531	2284	2	245	23.45	21.96	13.35	37.34	0.011	0.988		1.409		G5	CC(C)NC(=O)Nc1ccccc1
FAKP_chip_G_grid_fly_001_window_5_1	P 21 21 2	71.65	91.76	45.36	298224	35904	19767	15371	23958	91.76	1.6	1.66	1.6	12.81	71.04	0.98	0.61	0.9949	0.87	7.1011	1.48	100.002	100	192.91	41.5	7773481	40296	3947	17.5	45.88	1.6	40227	0.1495	0.1842	2531	2284	2	245	23.68	22.41	13.77	35.54	0.006	0.831		1.57		G6	OC(=O)CNCc1cccc(F)c1
FAKP_chip_G_grid_fly_001_window_5_2	P 21 21 2	69.66	91.16	45.41	288363	35904	19767	2377	2803	91.16	1.6	1.66	1.6	16.99	nan	0.9814	nan	0.9953	nan	5.1663	-0.14	68.6432	2.04	35.5674	2.1	948653	26672	78	15.02	45.58	1.6	26156	0.1999	0.2363	2581	2284	1	296	21.9	19.93	17.03	37.09	0.014	1.229		1.824		G6	OC(=O)CNCc1cccc(F)c1
FAKP_chip_G_grid_fly_001_window_6	P 21 21 2	71.54	91.59	45.28	296690	35904	8390	7895	11335	91.59	1.6	1.66	1.6	23.89	66.53	0.9138	0.622	0.9772	0.876	4.1446	1.57	99.99	99.9	71.6789	32	2873105	40083	3927	18.31	45.79	1.6	40012	0.1753	0.2088	2562	2284	2	276	24.55	22.94	13.3	37.99	0.006	0.667		1.537		G7	Cn1cnnc1SCC(=O)O
FAKP_chip_G_grid_fly_001_window_7	P 21 21 2	71.67	91.67	45.31	297686	35904	23827	22174	32751	91.67	1.4	1.45	1.4	15.98	98.86	0.9552	0.475	0.9885	0.803	4.9715	0.98	100.002	100	172.099	40.4	10262968	59634	5851	18.81	45.83	1.4	59501	0.1622	0.1872	2538	2284	2	252	23.93	22.45	14.79	37.42	0.004	0.723		1.424		G8	CCNC(=O)CSc1nnc(o1)C(C)C
FAKP_chip_G_grid_fly_001_window_8	P 21 21 2	71.46	91.46	45.18	295284	35904	24306	22262	31059	91.46	1.5	1.55	1.5	10.89	101.99	0.9874	0.437	0.9968	0.78	7.3227	1.06	100	99.98	232.159	32.6	11200506	48245	4718	17.79	45.73	1.5	48153	0.1531	0.1829	2520	2284	1	235	23.51	22.24	15.18	35.88	0.02	1.748		1.516		G9	CC(=O)NC(CCc1ccccc1)C(=O)O
FAKP_chip_G_grid_fly_001_window_9	P 21 21 2	71.68	91.69	45.34	297990	35904	16118	14151	21536	91.69	1.5	1.55	1.5	19	68.76	0.9427	0.604	0.9851	0.868	4.7575	1.43	100.002	100	138.402	56.1	6742521	48717	4803	18.81	45.85	1.5	48633	0.1629	0.1841	2544	2284	2	258	24.14	22.58	14.29	38.01	0.004	0.686		1.464		G10	Clc1nnnn1c1ccccc1
FAKP_chip_H_grid_fly_001_window_0	P 21 21 2	71.68	91.72	45.39	298416	35904	32126	15786	23136	91.72	1.5	1.55	1.5	18.18	72.27	0.9494	0.567	0.9869	0.85	4.7433	1.29	100.002	100	154.716	71.7	7548894	48792	4799	19.12	45.86	1.5	48628	0.1572	0.196	2548	2284	2	262	24.57	22.95	14.94	38.73	0.014	1.034		1.486		H1	CCN(CC)CCOc1ccc(cc1)[N+](=O)[O-]
FAKP_chip_H_grid_fly_001_window_1	P 21 21 2	71.29	91.41	45.22	294682	35904	35726	23195	34112	91.41	1.4	1.45	1.4	11.12	86.66	0.9841	0.499	0.996	0.816	6.8577	0.91	100.002	100	274.707	96.9	16218177	59038	5806	17.44	45.71	1.4	58438	0.1444	0.1646	2525	2284	2	239	22.59	21.24	13.56	35.61	0.013	1.098		1.432		H2	O=C(CCC1CCCC1)N1CCNCC1
FAKP_chip_H_grid_fly_001_window_10	P 21 21 2	71.63	91.8	45.49	299126	35904	35822	20149	29038	91.8	1.5	1.55	1.5	12.73	57.65	0.9635	0.684	0.9907	0.901	6.6783	1.55	100.002	100	246.001	114.5	12031157	48907	4825	18.1	45.9	1.5	48736	0.1493	0.1761	2507	2284	2	221	22.78	21.58	13.36	35.23	0.009	1.042		1.473		H11	O=C(NCC1CCCO1)NC1CCCC1
FAKP_chip_H_grid_fly_001_window_11	P 21 21 2	71.58	91.75	45.48	298688	35904	35890	21991	33347	91.75	1.4	1.45	1.4	15.09	108.57	0.9644	0.081	0.9909	0.387	5.2788	0.82	100.002	100	214.081	78.7	12812549	59849	5877	18.7	45.87	1.4	59143	0.1657	0.1927	2525	2284	1	240	23.83	22.32	15.16	38.26	0.025	1.943		1.451		H12	c1csc(c1)CCNC(=O)c1ccncc1
FAKP_chip_H_grid_fly_001_window_2_1	P 21 21 2	69.47	90.93	45.22	285651	35904	31270	9824	12273	90.93	1.6	1.66	1.6	14.87	136.78	0.9779	0.102	0.9944	0.431	6.2665	0.96	100.003	100	119.802	34.8	4627714	38628	3813	17.06	45.47	1.6	38428	0.1632	0.2057	2526	2284	2	240	22.83	21.58	13.38	34.74	0.01	1.201		1.636		H3	CC(N(C)C(=O)OCc1ccccc1)C(=O)O
FAKP_chip_H_grid_fly_001_window_2_2	P 21 21 2	71.39	91.54	45.25	295711	35904	31270	6030	8052	91.54	1.7	1.76	1.7	18.77	108.28	0.9543	0.421	0.9882	0.77	4.4808	1	100.003	100	65.8837	30.6	2202229	33426	3287	20.73	45.77	1.7	33329	0.1696	0.2038	2529	2284	2	243	24.72	23.21	15.44	38.99	0.003	0.678		1.725		H3	CC(N(C)C(=O)OCc1ccccc1)C(=O)O
FAKP_chip_H_grid_fly_001_window_3	P 21 21 2	69.42	91	45.32	286296	35904	35839	25416	37257	91	1.4	1.45	1.4	10.39	72.84	0.9808	0.58	0.9951	0.857	7.7677	1.02	100.002	100	293.248	89.7	16827458	57383	5644	16.35	45.5	1.4	56738	0.1413	0.177	2527	2284	2	241	21.66	20.25	13.14	35.16	0.008	0.93		1.418		H4	O=C(NCC#N)OCc1ccccc1
FAKP_chip_H_grid_fly_001_window_4_1	P 21 21 2	69.45	90.88	45.25	285601	35904	35691	3646	5124	90.88	1.6	1.66	1.6	19.4	75.98	0.941	0.136	0.9847	0.49	4.7896	1.67	99.9689	99.82	54.1308	27.2	2090207	38614	3803	16.42	45.44	1.6	38508	0.1615	0.2103	2554	2284	2	268	22.31	20.66	12.51	36.37	0.006	0.694		1.543		H5	Cc1cc(NCc2cccnc2)nc(N)n1
FAKP_chip_H_grid_fly_001_window_4_2	P 21 21 2	71.35	91.5	45.28	295612	34792	34581	20299	30470	91.5	1.5	1.55	1.5	12.99	60.43	0.9478	0.677	0.9865	0.899	6.7466	1.48	100.002	100	229.071	99.1	11065937	48308	4733	18.75	45.75	1.5	48096	0.1426	0.1733	2513	2284	2	227	23.88	22.64	14.22	36.45	0.007	0.866		1.482		H5	Cc1cc(NCc2cccnc2)nc(N)n1
FAKP_chip_H_grid_fly_001_window_5_1	P 21 21 2	69.48	90.98	45.29	286291	35904	35633	11903	17385	90.98	1.5	1.55	1.5	12.38	78.94	0.9798	0.557	0.9949	0.846	6.5231	1.19	100.002	100	154.392	52.7	7230483	46832	4603	16.44	45.49	1.5	46576	0.1484	0.179	2522	2284	2	236	22.01	20.73	11.95	34.42	0.006	0.889		1.505		H6	CCOC(=O)/C=C/c1ccc(N)cc1
FAKP_chip_H_grid_fly_001_window_5_2	P 21 21 2	71.37	91.58	45.31	296149	35904	35633	10025	14218	91.58	1.6	1.66	1.6	16.82	82.09	0.955	0.239	0.9884	0.621	5.4454	1.42	100.002	100	118.493	63.2	4742449	40023	3947	18.41	45.79	1.6	39870	0.1537	0.1877	2519	2284	2	233	23.45	21.97	14.06	38.04	0.006	0.739		1.568		H6	CCOC(=O)/C=C/c1ccc(N)cc1
FAKP_chip_H_grid_fly_001_window_6	P 21 21 2	71.64	91.69	45.32	297692	35904	13895	8940	11296	91.69	1.6	1.66	1.6	25.5	108.04	0.9062	0.278	0.9751	0.659	3.4162	0.96	99.9975	99.95	57.9032	25.4	2328462	40213	3932	18.98	45.85	1.6	40101	0.194	0.2254	2563	2284	2	277	24.58	23	15.12	37.73	0.004	0.658		1.642		H7	Oc1ccc(NC(=O)Cn2cccn2)cc1
FAKP_chip_H_grid_fly_001_window_7	P 21 21 2	71.57	91.73	45.44	298319	35904	35878	22259	33812	91.73	1.4	1.45	1.4	11.86	78.92	0.9809	0.54	0.9952	0.838	6.428	0.92	100.002	100	246.735	90.2	14748598	59775	5876	18.05	45.87	1.4	58996	0.1545	0.1858	2523	2284	1	238	23.31	21.88	14.05	37.12	0.024	1.889		1.434		H8	CN(Cc1cnn(C)c1)C(=O)C1CCC=CC1
FAKP_chip_H_grid_fly_001_window_8	P 21 21 2	71.6	91.75	45.4	298246	35904	14521	8895	11859	91.75	1.7	1.76	1.7	23.03	82.12	0.9097	0.529	0.9761	0.832	3.9448	1.28	100	100	65.145	34.2	2196624	33719	3313	20.72	45.87	1.7	33647	0.1806	0.2193	2558	2284	2	272	25.82	24.23	16.25	39.29	0.006	0.826		1.661		H9	FC(N1CN(F)C=N1)C(=O)c1ccccc1
FAKP_chip_H_grid_fly_001_window_9	P 21 21 2	69.53	91.09	45.42	287667	35904	35887	20222	29333	91.09	1.5	1.55	1.5	9.89	45.75	0.985	0.767	0.9962	0.932	8.6365	1.78	100.002	100	262.051	122.4	12333447	47065	4619	16.42	45.54	1.5	46903	0.136	0.1722	2534	2284	2	248	22.12	20.54	13.16	36.76	0.008	0.979		1.455		H10	CC(NCCn1cccn1)c1ccc(F)cc1
FAKP_chip_I_grid_fly_001_window_0	P 21 21 2	71.65	91.65	45.27	297276	35904	27634	10322	13041	91.65	1.6	1.66	1.6	20.69	96.87	0.9326	0.191	0.9824	0.566	4.211	1.11	100.002	100	78.6701	37.2	3159232	40158	3925	19.01	45.83	1.6	40003	0.1729	0.2028	2523	2284	2	237	24.78	23.22	14.72	39.83	0.004	0.799		1.612		A12	CC(C)c1noc(O)n1
FAKP_chip_I_grid_fly_001_window_1	P 21 21 2	71.44	91.48	45.21	295462	35904	31639	20268	26957	91.48	1.5	1.55	1.5	14.95	78.19	0.9675	0.547	0.9917	0.841	5.3952	1.19	100.002	100	182.116	68.1	8791291	48273	4726	18.82	45.74	1.5	48096	0.1544	0.1849	2515	2284	2	229	24.83	23.55	14.97	37.59	0.01	0.96		1.499		B5	CC(=O)c1ccccc1C(=O)O
FAKP_chip_I_grid_fly_001_window_10_1	P 21 21 2	71.68	91.75	45.42	298711	35904	35726	19641	27302	91.75	1.5	1.55	1.5	14.01	45.77	0.9636	0.777	0.9907	0.935	6.5568	1.69	100.002	100	206.541	102.8	10087481	48840	4814	18.06	56.49	1.5	48695	0.1479	0.1706	2516	2284	2	230	24	22.72	13.68	36.83	0.013	1.099		1.457		apo	-
FAKP_chip_I_grid_fly_001_window_10_2	P 21 21 2	69.64	91.23	45.39	288374	35904	35726	3227	4249	91.23	1.6	1.66	1.6	32.3	81.9	0.7212	0.409	0.9154	0.762	3.4236	1.44	99.7204	99.21	37.4558	22.8	1456207	38878	3791	16.9	55.36	1.6	38708	0.2089	0.2461	2577	2284	2	291	22.79	21.12	12.57	35.98	0.01	0.888		1.531		apo	-
FAKP_chip_I_grid_fly_001_window_11	P 21 21 2	72.08	92.08	45.54	302255	35904	35023	5868	7736	92.08	1.7	1.76	1.7	30.15	96.08	0.8586	0.39	0.9612	0.749	3.4728	1.06	99.9444	99.91	50.4767	30.4	1723073	34136	3341	19.33	56.76	1.7	33975	0.1966	0.2395	2592	2284	2	306	26.01	24.19	15.34	39.7	0.004	0.625		1.717		apo	-
FAKP_chip_I_grid_fly_001_window_2	P 21 21 2	71.5	91.53	45.24	296068	35904	34079	18896	25245	91.53	1.4	1.45	1.4	17.48	95.71	0.9527	0.428	0.9878	0.774	4.5348	0.85	100.002	100	144.375	50.7	8564786	59323	5839	18.12	45.76	1.4	58617	0.1677	0.1898	2551	2284	2	265	23.21	21.66	12.79	36.62	0.004	0.714		1.45		B6	CC(O)c1ccc(cc1)[N+](=O)[O-]
FAKP_chip_I_grid_fly_001_window_3	P 21 21 2	71.69	91.74	45.41	298654	35904	35362	21847	29668	91.74	1.4	1.45	1.4	16.07	85.2	0.9602	0.502	0.9898	0.818	4.8325	0.92	100.002	100	196.362	74.1	11750309	59840	5886	19.03	45.87	1.4	59293	0.164	0.1902	2533	2284	2	247	24.69	23.14	15.07	39.08	0.016	1.234		1.432		apo	-
FAKP_chip_I_grid_fly_001_window_4	P 21 21 2	71.67	91.75	45.42	298669	35904	35632	22065	31511	91.75	1.4	1.45	1.4	13.63	84.38	0.9688	0.546	0.992	0.841	5.7407	0.9	100.002	100	227.882	73.8	13636474	59840	5877	18.15	45.88	1.4	59322	0.154	0.1764	2510	2284	2	224	23.8	22.38	13.99	38.32	0.006	0.862		1.434		apo	-
FAKP_chip_I_grid_fly_001_window_5	P 21 21 2	71.71	91.82	45.43	299130	35904	33003	19979	26752	91.82	1.5	1.55	1.5	16.72	60.93	0.9546	0.658	0.9883	0.891	5.3612	1.46	100.002	100	167.164	76.2	8176180	48911	4828	18.75	45.91	1.5	48768	0.1572	0.1877	2505	2284	2	219	24.13	22.91	14.56	36.95	0.007	0.898		1.465		apo	-
FAKP_chip_I_grid_fly_001_window_6	P 21 21 2	71.62	91.7	45.31	297576	35904	13318	10847	13158	91.7	1.6	1.66	1.6	22.63	145.22	0.927	0.241	0.9809	0.623	3.6189	0.79	99.9179	99.31	52.3768	12.9	2103817	40167	3903	19.15	45.85	1.6	40008	0.183	0.2155	2531	2284	2	245	25.27	23.91	15.58	38.09	0.005	0.638		1.687		C2	COc1c(F)c(F)cc(C(=O)O)c1F
FAKP_chip_I_grid_fly_001_window_7	P 21 21 2	71.72	91.79	45.44	299140	35904	35649	21568	29456	91.79	1.5	1.55	1.5	14.76	49.3	0.9619	0.742	0.9903	0.923	6.1728	1.62	100.002	100	208.13	103.7	10179636	48910	4828	18.35	45.9	1.5	48715	0.1527	0.1782	2506	2284	2	220	23.97	22.8	13.77	36.17	0.006	0.766		1.46		D12	CCN(CCO)c1cc(OC)ncn1
FAKP_chip_I_grid_fly_001_window_8	P 21 21 2	71.84	91.72	45.41	299214	35904	30187	15480	19664	91.72	1.5	1.55	1.5	20.43	68.86	0.9282	0.583	0.9812	0.858	4.466	1.37	100.002	100	116.894	53.3	5717051	48908	4815	17.67	45.86	1.5	48766	0.1685	0.2017	2554	2284	2	268	23.24	21.73	12.93	36.21	0.005	0.722		1.475		E12	Cn1c2ccc(N)cc2oc1=O
FAKP_chip_I_grid_fly_001_window_9	P 21 21 2	71.88	91.89	45.49	300464	35904	33733	16330	21020	91.89	1.5	1.55	1.5	20.09	72.13	0.9193	0.579	0.9788	0.857	4.4851	1.16	100.002	100	123.62	57.6	6070629	49107	4826	19	45.94	1.5	48868	0.1673	0.1989	2534	2284	2	248	24.95	23.36	14.57	39.64	0.003	0.652		1.501		apo	-
FAKP_chip_J_grid_fly_001_window_0	P 21 21 2	71.58	91.63	45.32	297248	35904	31444	16471	27128	91.63	1.5	1.55	1.5	16.39	73.71	0.9142	0.569	0.9773	0.852	5.1129	1.28	100.002	100	180.719	84.6	8780780	48588	4805	19.05	56.41	1.5	48485	0.1561	0.1756	2526	2284	2	240	24.84	23.56	14.18	37.12	0.009	1.04		1.488		apo	-
FAKP_chip_J_grid_fly_001_window_1	P 21 21 2	71.49	91.53	45.27	296223	35904	32813	16308	26138	91.53	1.5	1.55	1.5	16.78	69.41	0.9537	0.551	0.9881	0.843	5.0142	1.36	100.002	100	190.373	94.3	9217275	48417	4758	18.74	56.34	1.5	48297	0.1567	0.1889	2512	2284	2	226	24.61	23.43	14.72	36.64	0.008	1.114		1.482		apo	-
FAKP_chip_J_grid_fly_001_window_10	P 21 21 2	71.54	91.61	45.35	297214	35904	35823	21975	33016	91.61	1.5	1.55	1.5	12.18	50.8	0.9785	0.728	0.9946	0.918	7.0386	1.85	100.002	100	260.278	131.8	12644545	48581	4798	17.95	56.38	1.5	48416	0.1436	0.1664	2513	2284	2	227	23.79	22.6	13.87	35.81	0.01	1.005		1.444		apo	-
FAKP_chip_J_grid_fly_001_window_11	P 21 21 2	71.6	91.7	45.34	297690	35904	35556	19375	29441	91.7	1.5	1.55	1.5	15.25	58.14	0.9644	0.644	0.9909	0.885	5.6572	1.59	100.002	100	231.92	114.1	11285443	48661	4812	18.23	56.43	1.5	48528	0.1556	0.1861	2528	2284	2	242	23.29	21.95	13.71	36.01	0.011	1.006		1.456		apo	-
FAKP_chip_J_grid_fly_001_window_2	P 21 21 2	71.68	91.75	45.35	298251	35904	28640	12259	20441	91.75	1.6	1.66	1.6	18.37	61.29	0.9395	0.413	0.9843	0.765	4.9627	1.74	100.002	100	145.896	84.4	5878872	40295	3943	19.41	56.49	1.6	40211	0.1625	0.189	2540	2284	2	254	24.35	22.86	13.67	37.88	0.009	0.93		1.524		apo	-
FAKP_chip_J_grid_fly_001_window_3	P 21 21 2	71.77	91.81	45.4	299150	35904	30690	15235	23717	91.81	1.5	1.55	1.5	17.03	81.73	0.9578	0.506	0.9892	0.82	4.7385	1.19	100.002	100	156.594	75.6	7659806	48915	4826	19.26	56.54	1.5	48788	0.1574	0.1888	2521	2284	2	235	25.01	23.79	14.25	36.96	0.009	0.892		1.503		apo	-
FAKP_chip_J_grid_fly_001_window_4	P 21 21 2	71.45	91.57	45.34	296645	35904	35782	21607	31957	91.57	1.5	1.55	1.5	11.85	56.77	0.9779	0.696	0.9944	0.906	7.1649	1.66	100.002	100	248.073	117.8	12027069	48482	4778	17.95	56.33	1.5	48311	0.1411	0.1636	2523	2284	2	237	23.5	22.19	13.22	36.23	0.006	0.965		1.461		apo	-
FAKP_chip_J_grid_fly_001_window_5	P 21 21 2	71.41	91.49	45.24	295567	35904	35242	22772	35344	91.49	1.4	1.45	1.4	14.74	91.87	0.9644	0.477	0.9909	0.804	5.3519	0.95	100.002	100	238.171	88.3	14105922	59226	5849	18.26	56.29	1.4	58923	0.1647	0.1932	2535	2284	1	250	23.42	21.96	14.41	36.82	0.024	1.926		1.429		apo	-
FAKP_chip_J_grid_fly_001_window_6	P 21 21 2	71.56	91.64	45.31	297132	35904	23091	13007	21750	91.64	1.6	1.66	1.6	16.78	63.68	0.96	0.404	0.9897	0.759	5.2266	1.67	100.002	100	153.152	80.6	6147537	40140	3922	19.06	56.4	1.6	40057	0.155	0.1864	2516	2284	2	230	24.03	22.86	14.51	35.78	0.005	0.835		1.533		apo	-
FAKP_chip_J_grid_fly_001_window_7	P 21 21 2	71.49	91.54	45.23	295994	35904	25178	13519	21968	91.54	1.5	1.55	1.5	17.24	93.28	0.9624	0.495	0.9904	0.814	4.5191	1.02	100.002	100	138.25	60.8	6689063	48384	4765	19.13	56.34	1.5	48254	0.1741	0.1933	2538	2284	2	252	23.81	22.31	13.25	37.51	0.008	0.911		1.521		apo	-
FAKP_chip_J_grid_fly_001_window_8	P 21 21 2	71.75	91.84	45.41	299230	35904	22007	13040	21361	91.84	1.6	1.66	1.6	17.19	63.83	0.9547	0.453	0.9883	0.79	5.0387	1.6	100.002	100	143.755	79.3	5812447	40433	3960	19.12	56.54	1.6	40345	0.1577	0.1908	2540	2284	2	254	24.81	23.42	14.49	37.38	0.004	0.782		1.543		apo	-
FAKP_chip_J_grid_fly_001_window_9	P 21 21 2	71.59	91.67	45.32	297420	35904	22026	10987	18449	91.67	1.6	1.66	1.6	19.27	65.89	0.9314	0.411	0.9821	0.763	4.6447	1.52	100.002	100	125.39	71	5037538	40175	3931	18.9	45.83	1.6	40092	0.1625	0.1911	2536	2284	2	250	23.93	22.55	14.34	36.6	0.004	0.779		1.538		apo	-
FAKP_chip_K_grid_fly_001_window_0	P 21 21 2	71.57	91.54	45.26	296522	35904	32795	15231	20954	91.54	1.5	1.55	1.5	19.1	83.45	0.9425	0.52	0.9851	0.827	4.3989	1.03	100.002	100	124.943	54.8	6055856	48469	4770	19.23	56.38	1.5	48205	0.1676	0.1898	2527	2284	2	241	25.23	23.85	15.72	38.37	0.012	1.181		1.52		E1	COC(=O)c1cccc(N)c1O
FAKP_chip_K_grid_fly_001_window_1	P 21 21 2	71.73	91.68	45.37	298362	35904	35315	18590	25460	91.68	1.4	1.45	1.4	18.95	96.38	0.9416	0.448	0.9848	0.787	4.1656	0.78	100.002	100	146.65	59.8	8765694	59773	5881	19.01	56.49	1.4	59124	0.1686	0.1955	2530	2284	2	244	23.79	22.32	13.46	37.66	0.003	0.643		1.465		E2	COC(=O)C1CCCCN1
FAKP_chip_K_grid_fly_001_window_10	P 21 21 2	71.59	91.6	45.28	296930	35904	28677	17340	23356	91.6	1.4	1.45	1.4	18.88	105.71	0.945	0.349	0.9858	0.72	4.2228	0.85	100.002	100	162.306	62.7	9656886	59498	5853	18.83	56.41	1.4	59065	0.1686	0.1916	2529	2284	2	243	23.85	22.45	14.06	37.12	0.004	0.786		1.447		E11	OCc1cnc(s1)N1CCOCC1
FAKP_chip_K_grid_fly_001_window_11	P 21 21 2	71.66	91.59	45.26	297057	35904	34753	3664	4851	91.59	1.7	1.76	1.7	35.33	116.62	0.8433	0.315	0.9565	0.693	2.8574	1.01	99.7082	99.24	39.0006	24.4	1306129	33490	3278	17.92	56.44	1.7	33335	0.217	0.2488	2608	2284	2	322	24.45	22.65	12.75	37.25	0.006	0.675		1.729		E12	Cn1c2ccc(N)cc2oc1=O
FAKP_chip_K_grid_fly_001_window_2	P 21 21 2	71.58	91.59	45.35	297315	35904	35174	20737	29449	91.59	1.4	1.45	1.4	16.51	87.23	0.9543	0.492	0.9882	0.812	4.7379	0.9	100.002	100	189.578	70.4	11292986	59569	5859	18.46	56.4	1.4	59136	0.1542	0.187	2523	2284	2	237	23.28	22.01	14.12	35.57	0.018	1.463		1.437		E3	O=C1CCN(C(=O)N1)c1ccccc1
FAKP_chip_K_grid_fly_001_window_3	P 21 21 2	71.73	91.65	45.34	298068	35904	35699	20239	28878	91.65	1.4	1.45	1.4	17.24	71.9	0.9507	0.585	0.9873	0.859	4.7893	1.07	100.002	100	191.504	81.1	11435629	59715	5872	18.64	56.49	1.4	59367	0.1661	0.1924	2541	2284	2	255	23.15	21.62	13.83	36.92	0.008	0.893		1.41		E4	Nc1cc(no1)c1ccccc1
FAKP_chip_K_grid_fly_001_window_4	P 21 21 2	71.6	91.56	45.28	296842	35904	34539	19380	27796	91.56	1.4	1.45	1.4	15.91	73.66	0.9591	0.58	0.9895	0.857	5.1238	1.05	100.002	100	191.23	74.9	11373992	59478	5847	18.65	56.4	1.4	58958	0.1608	0.1851	2529	2284	2	243	23.89	22.37	14.93	38.28	0.01	1.015		1.414		E5	Cc1ccccc1CC(=O)N
FAKP_chip_K_grid_fly_001_window_5	P 21 21 2	71.52	91.43	45.2	295566	35904	34652	16686	23728	91.43	1.4	1.45	1.4	19.64	126.7	0.9432	0.325	0.9853	0.701	3.9214	0.63	100	99.98	138.2	49.7	8183764	59217	5830	19.02	56.33	1.4	58519	0.167	0.192	2540	2284	2	254	24.51	23.05	14.15	37.67	0.008	0.87		1.498		E6	OC1CC2CCC(C1)N2Cc1ccccc1
FAKP_chip_K_grid_fly_001_window_6	P 21 21 2	71.75	91.68	45.4	298643	35904	34265	20524	29346	91.68	1.4	1.45	1.4	17.27	68.05	0.9509	0.61	0.9873	0.87	4.7739	1.19	100.002	100	225.719	98.5	13507470	59842	5894	17.28	56.5	1.4	59575	0.1572	0.1893	2544	2284	2	258	22.24	20.6	12.37	36.9	0.007	0.893		1.391		E7	CN1CCCc2cc(CN)ccc12
FAKP_chip_K_grid_fly_001_window_7	P 21 21 2	71.77	91.79	45.46	299480	35904	35449	20484	28697	91.79	1.4	1.45	1.4	17.81	78.9	0.9481	0.558	0.9866	0.846	4.5449	0.94	100.002	100	178.301	78.4	10699292	60007	5905	18.96	56.54	1.4	59520	0.165	0.1968	2536	2284	2	250	23.73	22.25	14.54	37.36	0.008	0.91		1.43		E8	COCCc1nnc(N)o1
FAKP_chip_K_grid_fly_001_window_8	P 21 21 2	71.68	91.7	45.37	298220	35904	34051	22222	31290	91.7	1.4	1.45	1.4	16.25	70.01	0.9504	0.588	0.9872	0.861	5.1676	1.13	100.002	100	198.957	80.8	11885065	59737	5861	18.59	56.47	1.4	59341	0.1577	0.182	2523	2284	2	237	23.4	22.04	13.98	36.64	0.005	0.8		1.403		E9	COC(=O)Cc1ccc(OC)cc1OC
FAKP_chip_K_grid_fly_001_window_9	P 21 21 2	71.51	91.45	45.24	295851	35904	5977	3792	5314	91.45	1.6	1.66	1.6	36.26	82.86	0.7843	0.36	0.9376	0.727	3.0043	1.32	99.8799	99.77	40.7495	26.2	1627085	39929	3902	17.77	56.33	1.6	39763	0.2199	0.2584	2605	2284	2	319	23.25	21.35	14.17	36.91	0.005	0.693		1.541		E10	CC(=O)Nc1c(cc(cc1)F)[N+](=O)[O-]

## Sheet: TableS1_source_cryo1
dataset	space group	A	B	C	volume	low res	highres	HR shell, low res	HR shell, highres	Rmerge	Rmerge, HR	Rmeas	Rmeas, HR	Rpim	Rpim, HR	observations	observations, HR	unique	unique, HR	SNR	SNR, HR	completeness	completeness, HR	multiplicity	multiplicity, HR	CC1/2	CC1/2, HR	CC*	CC*, HR	wilsonB refinement	refinement low resolution	refinement, high resolution	no. reflections	Rwork	Rfree	no. atoms, total	no. atoms, protein	no. atoms, ligand/ion	no. atoms, water	B-factor, total	B-factor, protein	B-factor, ligand/ion	B-factor, water	RMS deviations, bond lengths	RMS deviations, bond angles		compound	SMILES
FAKP_14153_0_001	P 21 21 2	68.076	89.807	44.929	274682	54.251	1.13	1.15	1.13	0.049	0.975	0.051	1.09	0.014	0.473	978357	8362	79044	1667	25.3	1.3	76.2	32.2	12.4	5	1	0.544	1	0.839442	11.88	54.25	1.13	79035	0.1351	0.1515	2844	2336	6	502	16.19	13.52	26.07	28.52	0.01	1.145		apo	-
FAKP_14154_1_001	P 21 21 2	68.041	89.897	44.955	274975	54.253	1.142	1.162	1.142	0.072	1.017	0.075	1.176	0.021	0.574	990002	10426	88380	2630	15.5	1.2	87.9	53	11.2	4	0.999	0.52	0.99975	0.82717	12.02	54.25	1.14	88341	0.139	0.16	2846	2336	7	503	16.35	13.74	26.4	28.3	0.01	1.161		apo	-
FAKP_14155_0_001	P 21 21 2	68.137	89.935	44.968	275559	54.31	1.109	1.129	1.109	0.06	0.637	0.063	0.754	0.017	0.388	1086012	3660	87455	1038	22.7	1.5	79.6	18.9	12.4	3.5	0.999	0.71	0.99975	0.911268	10.47	54.31	1.11	87436	0.1336	0.1507	2848	2336	6	506	14.65	12.11	23.85	26.27	0.009	1.105		apo	-
FAKP_14155_1_001	P 21 21 2	68.067	89.77	44.936	274576	54.238	1.121	1.14	1.121	0.065	1.033	0.067	1.147	0.019	0.48	1016758	6103	83178	1159	18.2	1.2	78.3	22.2	12.2	5.3	0.999	0.503	0.99975	0.818125	11.71	54.24	1.12	83153	0.1382	0.1561	2851	2336	6	509	15.86	13.18	27.31	28.02	0.008	1.056		apo	-
FAKP_14155_2_001	P 21 21 2	68.069	89.934	44.904	274890	54.276	1.163	1.183	1.163	0.064	1.098	0.067	1.222	0.019	0.518	1002421	14537	85527	2807	18.1	1.2	89.7	59.4	11.7	5.2	1	0.653	1	0.888864	12.69	54.28	1.16	85488	0.1411	0.1634	2831	2336	6	489	17.07	14.63	29.87	28.55	0.016	1.472		apo	-
FAKP_14156_0_001	P 21 21 2	68.049	89.808	44.937	274625	54.238	1.106	1.125	1.106	0.049	0.578	0.052	0.739	0.014	0.449	1078628	2956	94031	1146	24.4	1.4	85	20.9	11.5	2.6	1	0.62	1	0.87489	10.76	54.24	1.11	94011	0.134	0.1487	2856	2336	6	514	14.39	11.92	24.8	25.47	0.007	1.011		apo	-
FAKP_14156_1_001	P 21 21 2	68.09	89.78	44.903	274497	54.252	1.156	1.176	1.156	0.066	1.602	0.069	1.706	0.019	0.563	943984	12814	72851	1505	19.5	1.1	75.1	31.6	13	8.5	1	0.604	1	0.867823	12.47	54.25	1.16	72805	0.1455	0.1674	2815	2336	6	473	17.44	14.98	29.32	29.44	0.011	1.116		apo	-
FAKP_14156_2_001	P 21 21 2	68.088	89.775	44.942	274712	54.25	1.128	1.148	1.128	0.054	0.775	0.057	0.899	0.016	0.44	1023311	7843	88976	2002	20.6	1.3	85.4	39.2	11.5	3.9	1	0.632	1	0.880062	11.64	54.25	1.13	88965	0.1363	0.1539	2853	2336	6	511	16.03	13.34	27.39	28.22	0.009	1.116		apo	-
FAKP_14157_0_001	P 21 21 2	67.827	89.54	44.929	272864	54.066	1.15	1.169	1.15	0.084	1.148	0.088	1.268	0.025	0.517	1037236	11403	87376	2042	15.6	1.1	89.2	42.2	11.9	5.6	0.999	0.651	0.99975	0.888039	11.16	54.07	1.15	87297	0.1418	0.1588	2858	2336	7	515	15.51	13.07	25.95	26.4	0.009	1.022		apo	-
FAKP_14157_0_002	P 21 21 2	67.625	89.542	44.92	272003	53.964	1.112	1.131	1.112	0.063	0.621	0.067	0.756	0.02	0.415	935121	3719	89539	1333	19.1	1.3	83	25	10.4	2.8	0.999	0.676	0.99975	0.898155	10.26	53.96	1.11	89498	0.1342	0.1507	2870	2336	6	528	14.07	11.45	22.72	25.56	0.009	1.12		apo	-
FAKP_14158_0_001	P 21 21 2	68.072	89.894	44.939	274994	54.268	1.183	1.203	1.183	0.082	1.481	0.086	1.603	0.024	0.598	1026795	17598	83144	2601	17	1.1	91.7	58.6	12.3	6.8	1	0.593	1	0.862848	11.56	54.27	1.18	83128	0.143	0.1636	2849	2336	6	507	15.78	13.39	26.23	26.63	0.009	1.128		apo	-
FAKP_14158_1_001	P 21 21 2	68.118	89.785	44.928	274779	54.267	1.136	1.156	1.136	0.08	1.154	0.083	1.257	0.023	0.479	1010695	9590	82780	1487	16.8	1.3	81.1	29.4	12.2	6.4	0.999	0.541	0.99975	0.837939	11.18	54.27	1.14	82750	0.1453	0.1638	2860	2336	6	518	15.34	12.79	27.18	26.71	0.006	0.965		apo	-
FAKP_14158_2_001	P 21 21 2	67.923	89.727	44.968	274059	54.156	1.103	1.122	1.103	0.052	0.49	0.054	0.645	0.015	0.412	1055479	2300	93523	978	22.5	1.3	84.1	17.9	11.3	2.4	1	0.723	1	0.916097	10.65	54.16	1.1	93499	0.1349	0.1525	2843	2336	7	500	14.56	12.08	22.66	26.06	0.01	1.118		apo	-
FAKP_14159_1_001	P 21 21 2	68.09	89.782	44.958	274840	54.253	1.139	1.159	1.139	0.06	0.831	0.063	0.948	0.018	0.437	1056272	10007	90633	2301	18.9	1.3	89.4	46.1	11.7	4.3	1	0.66	1	0.891729	12.12	54.25	1.14	90602	0.1372	0.1559	2814	2336	6	472	16.3	13.98	28.26	27.63	0.008	1.02		apo	-
FAKP_14160_0_001	P 21 21 2	68.208	89.791	44.972	275429	54.314	1.199	1.219	1.199	0.072	1.372	0.075	1.507	0.021	0.608	952389	20512	79826	3518	15.6	1.1	91.4	81.4	11.9	5.8	0.999	0.49	0.99975	0.810998	13.15	54.31	1.2	79714	0.1436	0.1663	2851	2336	6	509	17.82	14.98	29.47	30.76	0.007	0.975		A1	NCC1CCCCO1
FAKP_14160_1_001	P 21 21 2	68.019	89.828	44.922	274474	44.922	1.273	1.295	1.273	0.097	1.654	0.101	1.747	0.029	0.549	784779	33477	64839	3480	12.7	1.1	89	97	12.1	9.6	0.999	0.618	0.99975	0.874017	13.64	44.92	1.27	64818	0.1485	0.172	2811	2336	6	469	17.98	15.52	32.61	30.05	0.005	0.863		A1	NCC1CCCCO1
FAKP_14161_0_001	P 21 21 2	67.984	89.882	44.919	274479	54.221	1.113	1.132	1.113	0.045	0.681	0.047	0.835	0.013	0.467	1081815	4473	95283	1501	24.6	1.2	87.9	28	11.4	3	1	0.614	1	0.872263	11.55	54.22	1.11	95257	0.1361	0.1496	2829	2336	6	487	15.65	13.33	26.57	26.66	0.006	0.939		B1	NC(=O)c1cccnc1
FAKP_14161_2_001	P 21 21 2	68.176	89.987	44.922	275594	40.192	1.214	1.235	1.214	0.114	1.639	0.12	1.764	0.037	0.627	785049	17810	78411	2487	11.9	1.1	93.1	60.5	10	7.2	0.999	0.504	0.99975	0.818665	11.53	40.19	1.21	78273	0.1469	0.1707	2853	2336	6	511	16.1	13.33	29.58	28.57	0.004	0.841		B1	NC(=O)c1cccnc1
FAKP_14162_0_001	P 21 21 2	68.115	89.783	44.937	274815	54.266	1.121	1.141	1.121	0.055	0.803	0.058	0.965	0.016	0.518	1065812	6124	96824	1901	20.2	1.2	91.2	36.4	11	3.2	1	0.546	1	0.84044	11.9	54.27	1.12	96802	0.137	0.1521	2830	2336	6	488	15.67	13.39	25.63	26.48	0.006	0.976		C1	Nc1cc(ccc1Cl)C(F)(F)F
FAKP_14162_1_001	P 21 21 2	68.05	89.933	44.938	275018	54.266	1.287	1.31	1.287	0.133	1.825	0.14	1.919	0.041	0.582	690433	34784	63501	3354	9.7	1.1	90	96.7	10.9	10.4	0.998	0.558	0.999499	0.846347	12.51	54.27	1.29	63480	0.1549	0.1719	2858	2336	6	516	16.48	13.78	28.06	28.58	0.004	0.811		C1	Nc1cc(ccc1Cl)C(F)(F)F
FAKP_14162_2_001	P 21 21 2	68.012	89.903	44.923	274681	54.24	1.158	1.178	1.158	0.104	1.702	0.108	1.824	0.029	0.64	1046850	13746	82423	1780	13.4	1.1	85.5	37.2	12.7	7.7	0.999	0.491	0.99975	0.811553	12.38	54.24	1.16	82399	0.1456	0.1632	2827	2336	6	485	16.44	14	28.35	28.05	0.006	0.978		C1	Nc1cc(ccc1Cl)C(F)(F)F
FAKP_14163_0_001	P 21 21 2	67.396	89.772	44.93	271839	53.897	1.54	1.566	1.54	0.134	1.457	0.142	1.542	0.043	0.495	383620	18399	37355	1994	13.9	1.6	90.8	99.3	10.3	9.2	0.999	0.712	0.99975	0.912017	13.79	53.9	1.54	37198	0.161	0.1935	2818	2336	6	476	19.16	16.69	33.64	31.12	0.009	0.957		E1	COC(=O)c1cccc(N)c1O
FAKP_14163_2_001	P 21 21 2	68.007	89.793	44.917	274288	54.213	1.131	1.15	1.131	0.066	1.1	0.069	1.214	0.019	0.494	930351	8471	74310	1507	20.1	1.3	71.9	29.3	12.5	5.6	1	0.548	1	0.841434	11.19	54.21	1.13	74283	0.1444	0.1613	2822	2336	6	480	15.79	13.13	26.36	28.64	0.005	0.89		E1	COC(=O)c1cccc(N)c1O
FAKP_14164_1_001	P 21 21 2	67.998	89.832	44.914	274353	54.217	1.198	1.218	1.198	0.09	1.451	0.094	1.586	0.026	0.613	1016570	20598	83272	3246	14.8	1.1	95.5	75.4	12.2	6.3	0.999	0.432	0.99975	0.776757	11.76	54.22	1.2	83180	0.1414	0.1632	2829	2336	6	487	16.11	13.65	29.51	27.77	0.008	1.096		D1	Cc1csc(Cc2ccccn2)n1
FAKP_14164_3_001	P 21 21 2	68.069	89.885	44.933	274917	54.265	1.132	1.151	1.132	0.07	1.235	0.073	1.348	0.02	0.525	1046232	8507	84959	1380	16.9	1.2	82.2	26.8	12.3	6.2	0.999	0.605	0.99975	0.868271	11.52	54.26	1.13	84900	0.142	0.1592	2838	2336	6	496	16.02	13.38	28.1	28.33	0.007	0.938		D1	Cc1csc(Cc2ccccn2)n1
FAKP_14165_0_001	P 21 21 2	66.904	89	44.703	266182	53.479	1.633	1.661	1.633	0.332	1.7	0.373	1.91	0.166	0.844	144522	7938	28677	1611	4.6	1.5	84.5	94.5	5	4.9	0.964	0.354	0.990793	0.723115	8.89	53.48	1.63	27373	0.209	0.2409	2889	2336	6	547	15.17	12.5	45.3	26.25	0.003	0.595		F1	COCn1c2ccccc2nn1
FAKP_14165_1_001	P 21 21 2	67.914	89.577	44.91	273211	54.118	1.16	1.18	1.16	0.075	0.848	0.08	1.003	0.028	0.518	613061	8268	84845	2494	12.5	1.1	88.9	52.7	7.2	3.3	0.999	0.509	0.99975	0.821352	10.85	54.12	1.16	84802	0.1424	0.1608	2868	2336	6	526	15.43	12.61	26.38	27.8	0.01	1.172		F1	COCn1c2ccccc2nn1
FAKP_14166_0_001	P 21 21 2	68.061	89.9	44.939	274968	54.264	1.105	1.125	1.105	0.048	0.583	0.05	0.691	0.013	0.356	1036720	3016	80710	869	27.9	1.5	72.9	15.9	12.8	3.5	1	0.706	1	0.909762	10.66	54.26	1.11	80700	0.1318	0.1488	2834	2336	6	492	15.03	12.44	25.02	27.21	0.009	1.152		G1	COC(=O)c1ccc2nccnc2c1
FAKP_14166_1_001	P 21 21 2	68.198	90.148	45.015	276748	54.388	1.191	1.211	1.191	0.06	1.184	0.063	1.298	0.018	0.51	1015222	18852	84454	3151	19.1	1.1	94.4	71.2	12	6	1	0.572	1	0.853074	13.62	54.39	1.19	84417	0.141	0.1578	2849	2336	6	507	17.85	15.16	31.47	30.11	0.013	1.269		G1	COC(=O)c1ccc2nccnc2c1
FAKP_14166_2_001	P 21 21 2	68.064	89.899	44.868	274542	54.265	1.134	1.154	1.134	0.075	1.202	0.078	1.293	0.021	0.46	1082407	9247	82205	1251	17.2	1.2	80.2	24.7	13.2	7.4	0.999	0.583	0.99975	0.85824	11.95	54.27	1.13	82192	0.1401	0.1594	2780	2336	6	438	16.28	14.07	29.61	27.9	0.007	1.041		G1	COC(=O)c1ccc2nccnc2c1
FAKP_14167_0_001	P 21 21 2	67.897	89.598	44.91	273207	54.114	1.124	1.143	1.124	0.06	0.983	0.062	1.105	0.017	0.487	937145	6770	79043	1426	18.6	1.2	75.4	27.6	11.9	4.7	1	0.532	1	0.833377	12.38	54.11	1.12	79010	0.1381	0.1555	2824	2336	6	482	16.52	13.91	27.4	29.04	0.014	1.309		H1	CCN(CC)CCOc1ccc(cc1)[N+](=O)[O-]
FAKP_14167_1_001	P 21 21 2	68.203	89.714	44.954	275063	54.295	1.186	1.206	1.186	0.093	1.947	0.097	2.058	0.026	0.648	912208	18260	69995	1952	16	1.1	77.8	44.4	13	9.4	0.999	0.465	0.99975	0.796751	11.96	54.29	1.19	69938	0.1524	0.175	2831	2336	6	489	16.02	13.22	28.63	29.22	0.005	0.889		H1	CCN(CC)CCOc1ccc(cc1)[N+](=O)[O-]
FAKP_14167_2_001	P 21 21 2	68.141	89.746	44.962	274960	54.271	1.207	1.227	1.207	0.107	1.944	0.112	2.082	0.032	0.723	874562	20258	76064	2577	13.2	1	88.9	60.6	11.5	7.9	0.999	0.365	0.99975	0.731299	11.61	54.27	1.21	75973	0.1463	0.1665	2837	2336	6	495	15.86	13.18	25.83	28.39	0.006	0.902		H1	CCN(CC)CCOc1ccc(cc1)[N+](=O)[O-]
FAKP_14168_0_001	P 21 21 2	68.054	89.95	44.905	274884	54.271	1.16	1.18	1.16	0.066	1.298	0.068	1.418	0.019	0.553	1046963	13878	87328	2258	19.3	1.2	91	47.3	12	6.1	1	0.665	1	0.893755	12.12	54.27	1.16	87301	0.1406	0.1611	2827	2336	6	485	16.52	14.07	30.13	28.16	0.009	1.079		A2	C1CC1c1cscn1
FAKP_14168_1_001	P 21 21 2	67.897	89.977	44.917	274406	54.198	1.155	1.175	1.155	0.077	1.632	0.08	1.756	0.022	0.632	1065615	12705	85843	1774	16.4	1.1	88.4	37.2	12.4	7.2	0.999	0.549	0.99975	0.841929	12.07	54.2	1.16	85787	0.1403	0.1589	2816	2336	6	474	16.74	14.33	29.08	28.43	0.006	0.945		A2	C1CC1c1cscn1
FAKP_14168_2_001	P 21 21 2	68.078	89.788	44.94	274700	54.248	1.181	1.201	1.181	0.102	1.64	0.107	1.77	0.03	0.646	1047352	17399	83767	2489	13.4	1.1	91.9	55.5	12.5	7	0.999	0.512	0.99975	0.822951	11.65	54.25	1.18	83666	0.145	0.1618	2817	2336	6	475	15.31	12.93	27.62	26.88	0.009	1.139		A2	C1CC1c1cscn1
FAKP_14169_0_001	P 21 21 2	68.15	89.792	44.998	275357	54.285	1.178	1.198	1.178	0.134	1.773	0.139	1.9	0.038	0.659	1038446	16787	81575	2175	10.8	1.1	88.7	47.8	12.7	7.7	0.997	0.41	0.999249	0.762601	11.73	54.29	1.18	81523	0.1429	0.1643	2828	2336	6	486	15.95	13.41	26.95	28.02	0.009	1.032		B2	C1CNCc2ccccc12
FAKP_14169_2_001	P 21 21 2	68.057	89.706	44.96	274486	54.219	1.176	1.196	1.176	0.106	1.573	0.11	1.706	0.03	0.642	1008501	16665	81277	2488	13.4	1.1	88.3	54.6	12.4	6.7	0.999	0.523	0.99975	0.828735	11.11	54.22	1.18	81248	0.148	0.1686	2820	2336	6	478	15.77	13.31	27.4	27.65	0.005	0.898		B2	C1CNCc2ccccc12
FAKP_14169_3_001	P 21 21 2	68.135	89.69	44.959	274746	54.255	1.274	1.296	1.274	0.189	1.807	0.198	2.008	0.058	0.857	475968	15326	62895	2982	8.9	1.2	86.5	82.9	7.6	5.1	0.995	0.929	0.998746	0.981424	9.05	54.26	1.27	53199	0.2379	0.2695	2774	2336	6	432	15.64	13.47	27.48	27.25	0.002	0.591		B2	C1CNCc2ccccc12
FAKP_14171_0_001	P 21 21 2	68.029	89.751	44.976	274609	54.215	1.16	1.18	1.16	0.075	1.478	0.078	1.613	0.022	0.627	1062861	13894	86152	2221	18.3	1.1	89.7	46.6	12.3	6.3	1	0.506	1	0.819743	11.57	54.21	1.16	86077	0.1411	0.1583	2818	2336	6	476	16.12	13.74	28.1	27.66	0.007	0.992		D2	CCCS(=O)(=O)Nc1cc(N)c(F)cc1F
FAKP_14171_1_001	P 21 21 2	67.994	89.735	44.944	274223	54.194	1.112	1.131	1.112	0.049	0.801	0.051	0.907	0.014	0.41	1080604	4245	84651	944	26.7	1.4	77.9	17.6	12.8	4.5	1	0.705	1	0.909384	11.18	54.19	1.11	84623	0.1322	0.1464	2818	2336	6	476	15.45	13.11	25.97	26.8	0.01	1.233		D2	CCCS(=O)(=O)Nc1cc(N)c(F)cc1F
FAKP_14171_2_001	P 21 21 2	68.045	89.749	44.957	274551	54.223	1.13	1.149	1.13	0.068	0.976	0.071	1.1	0.019	0.491	1080910	8178	87041	1718	20.3	1.2	83.9	33.3	12.4	4.8	1	0.611	1	0.870939	10.81	54.22	1.13	87006	0.1369	0.1537	2832	2336	6	490	15.24	12.79	25.65	26.75	0.011	1.148		D2	CCCS(=O)(=O)Nc1cc(N)c(F)cc1F
FAKP_14172_0_001	P 21 21 2	68.372	89.929	44.971	276510	54.428	1.152	1.172	1.152	0.073	1.088	0.077	1.22	0.024	0.526	828975	9458	87301	1995	14.8	1.2	88.6	41.5	9.5	4.7	0.999	0.687	0.99975	0.902476	11.89	54.43	1.15	87282	0.1435	0.161	2842	2336	6	500	16.42	14.01	27.62	27.58	0.007	1.007		E2	COC(=O)C1CCCCN1
FAKP_14172_1_001	P 21 21 2	68.167	89.833	44.982	275454	54.303	1.256	1.277	1.256	0.118	1.696	0.123	1.808	0.034	0.614	926585	31082	72793	3717	11.6	1.2	95.6	99.2	12.7	8.4	0.999	0.492	0.99975	0.812107	12.52	54.3	1.26	72719	0.1448	0.1671	2824	2336	6	482	15.82	13.38	28.9	27.51	0.007	1.075		E2	COC(=O)C1CCCCN1
FAKP_14172_2_001	P 21 21 2	68.092	89.743	44.935	274588	54.245	1.376	1.4	1.376	0.2	2.57	0.208	2.673	0.057	0.728	715141	37365	54766	2844	10.1	1.1	94.6	100	13.1	13.1	0.998	0.556	0.999499	0.845371	11.99	54.25	1.38	54727	0.1636	0.1896	2851	2336	6	509	15.79	13.2	28.91	27.51	0.004	0.758		E2	COC(=O)C1CCCCN1
FAKP_14173_0_001	P 21 21 2	68.005	90.031	44.973	275350	54.264	1.18	1.2	1.18	0.074	1.243	0.077	1.401	0.022	0.63	1042810	16961	89767	3594	16.9	1.1	98.2	79.6	11.6	4.7	1	0.563	1	0.848769	12.28	54.26	1.18	89714	0.141	0.1589	2810	2336	6	468	16.77	14.47	28.72	28.07	0.007	1.005		F2	CCOC(=O)c1c[nH]nc1C(F)(F)F
FAKP_14173_1_001	P 21 21 2	68.253	90.283	44.942	276936	54.445	1.292	1.315	1.292	0.111	1.953	0.117	2.067	0.037	0.67	629107	32325	64544	3454	11.7	1.1	91.8	99.6	9.7	9.4	0.999	0.591	0.99975	0.861933	13.13	54.45	1.29	64515	0.1524	0.1733	2828	2336	6	486	17.69	15.05	32.12	30.19	0.004	0.853		F2	CCOC(=O)c1c[nH]nc1C(F)(F)F
FAKP_14173_2_001	P 21 21 2	68.189	90.217	44.899	276210	44.899	1.346	1.369	1.346	0.161	2.217	0.168	2.309	0.047	0.64	777753	38964	61936	3069	10.3	1.1	99.6	99.9	12.6	12.7	0.998	0.554	0.999499	0.844393	12.95	44.9	1.35	61851	0.1662	0.1924	2789	2336	6	447	17.25	14.99	30.8	28.87	0.01	1.043		F2	CCOC(=O)c1c[nH]nc1C(F)(F)F
FAKP_14173_3_001	P 21 21 2	68.165	89.889	45.039	275967	54.314	1.286	1.308	1.286	0.127	1.997	0.134	2.105	0.041	0.651	756985	33562	69603	3398	11.5	1.2	98	98.2	10.9	9.9	0.998	0.536	0.999499	0.835414	12.65	54.31	1.29	69555	0.1553	0.1768	2834	2336	7	491	16.48	13.92	25.67	28.52	0.004	0.751		F2	CCOC(=O)c1c[nH]nc1C(F)(F)F
FAKP_14174_0_001	P 21 21 2	68.05	89.734	44.968	274593	54.222	1.218	1.239	1.218	0.106	1.589	0.11	1.739	0.031	0.691	930680	24006	77242	3945	13	1.1	92.9	96.4	12	6.1	0.999	0.454	0.99975	0.790243	11.81	54.22	1.22	77107	0.1487	0.1723	2852	2336	6	510	15.87	13.15	26.14	28.2	0.005	0.883		G2	COC(=O)COc1cccc(CN)c1
FAKP_14174_1_001	P 21 21 2	67.728	89.501	44.913	272250	54.007	1.154	1.174	1.154	0.084	1.399	0.088	1.531	0.025	0.602	962201	11330	83393	1884	14	1.2	86.4	39.4	11.5	6	0.999	0.594	0.99975	0.863305	12.12	54.01	1.15	83355	0.1464	0.1705	2840	2336	6	498	16.3	13.8	29.18	27.91	0.007	1.034		G2	COC(=O)COc1cccc(CN)c1
FAKP_14174_2_001	P 21 21 2	67.978	89.751	44.912	274012	54.189	1.151	1.171	1.151	0.056	1.123	0.058	1.238	0.016	0.508	1000457	12268	82332	2177	19.8	1.2	84.1	45.2	12.2	5.6	1	0.56	1	0.847319	13.15	54.19	1.15	82319	0.1406	0.1591	2829	2336	6	487	17.53	14.9	28.32	30	0.007	0.968		G2	COC(=O)COc1cccc(CN)c1
FAKP_14175_0_001	P 21 21 2	67.419	89.479	44.867	270664	44.867	1.228	1.249	1.228	0.772	1.041	0.867	1.207	0.376	0.586	408875	11494	69902	3035	9.9	1.2	87.4	76.6	5.8	3.8	0.691	0.528	0.904029	0.831324	N/A	44.87	1.23	69600	0.2051	0.2257	2903	2336	6	561	7.64	4.37	13.88	21.2	0.008	1.022		H2	O=C(CCC1CCCC1)N1CCNCC1
FAKP_14175_1_001	P 21 21 2	68.198	89.855	44.954	275475	54.323	1.162	1.182	1.162	0.076	1.268	0.079	1.41	0.022	0.6	1036726	14198	88031	2697	16.2	1.1	91.8	56.5	11.8	5.3	0.999	0.507	0.99975	0.82028	12.09	54.32	1.16	87963	0.1419	0.1615	2849	2336	6	507	16.24	13.6	31.66	28.2	0.007	1.021		H2	O=C(CCC1CCCC1)N1CCNCC1
FAKP_14175_2_001	P 21 21 2	68.137	89.84	44.94	275097	54.289	1.248	1.269	1.248	0.11	1.732	0.115	1.842	0.032	0.606	848953	14079	66164	1668	12.4	1	85.4	43.8	12.8	8.4	0.999	0.549	0.99975	0.841929	12.34	54.29	1.25	66069	0.1506	0.1726	2830	2336	6	488	15.97	13.33	35.86	28.37	0.006	0.953		H2	O=C(CCC1CCCC1)N1CCNCC1
FAKP_14176_0_001	P 21 21 2	68.218	89.876	44.999	275896	54.338	1.199	1.22	1.199	0.076	1.45	0.08	1.585	0.023	0.62	888580	18694	80270	3044	15.5	1.1	91.9	70.4	11.1	6.1	0.999	0.436	0.99975	0.779258	13.04	54.34	1.2	80235	0.1455	0.1662	2837	2336	6	495	16.96	14.62	29.77	27.85	0.01	1.198		A3	OCc1cccc(Cl)c1
FAKP_14176_1_001	P 21 21 2	68.024	89.737	44.916	274179	54.209	1.266	1.288	1.266	0.194	1.889	0.202	2.003	0.056	0.65	921648	32086	73757	3537	8.3	1.1	99.7	97.2	12.5	9.1	0.998	0.511	0.999499	0.822419	12.07	54.21	1.27	73715	0.1624	0.1835	2822	2336	6	480	15.6	13.24	28.71	26.92	0.003	0.704		A3	OCc1cccc(Cl)c1
FAKP_14176_2_001	P 21 21 2	68.032	89.897	44.911	274670	54.249	1.166	1.186	1.166	0.069	1.458	0.072	1.584	0.02	0.599	918009	14774	75155	2280	18.3	1.2	79.6	48.8	12.2	6.5	1	0.592	1	0.862391	12.41	54.25	1.17	75118	0.1453	0.1693	2832	2336	6	490	17.25	14.52	28.12	30.15	0.007	1.029		A3	OCc1cccc(Cl)c1
FAKP_14177_0_001	P 21 21 2	68.04	89.8	44.989	274882	54.231	1.191	1.212	1.191	0.158	1.63	0.165	1.741	0.047	0.597	853258	18102	73010	2258	9.5	1.1	82.2	51.3	11.7	8	0.996	0.549	0.998997	0.841929	10.45	54.23	1.19	72967	0.1447	0.1753	2855	2336	6	513	14.29	11.4	24.49	27.36	0.012	1.156		B3	CCC(N)c1ccccc1O
FAKP_14177_1_001	P 21 21 2	67.992	89.859	45.021	275064	54.22	1.187	1.208	1.187	0.069	1.258	0.072	1.381	0.02	0.556	892944	18668	74615	3190	16.8	1.1	83.2	72.5	12	5.9	0.999	0.503	0.99975	0.818125	13.44	54.22	1.19	74600	0.1471	0.169	2824	2336	6	482	17.06	14.34	31.68	30.04	0.005	0.906		B3	CCC(N)c1ccccc1O
FAKP_14177_2_001	P 21 21 2	67.817	89.604	44.883	272739	54.075	1.173	1.193	1.173	0.098	1.513	0.102	1.637	0.028	0.606	917357	15833	76220	2306	12	1.1	82.7	50.6	12	6.9	0.999	0.489	0.99975	0.810442	12.85	54.08	1.17	76194	0.1409	0.1633	2835	2336	6	493	17.51	14.68	31.65	30.75	0.017	1.418		B3	CCC(N)c1ccccc1O
FAKP_14178_0_001	P 21 21 2	67.844	89.626	44.894	272982	54.094	1.24	1.261	1.24	0.151	1.444	0.159	1.577	0.047	0.617	765794	15487	69067	2502	8.9	1.1	88.1	64.6	11.1	6.2	0.997	0.586	0.999249	0.859631	10.82	54.09	1.24	68962	0.148	0.173	2867	2336	6	525	14.59	11.78	27.31	26.99	0.007	1.02		C3	COc1cc(Cl)nc(SC)n1
FAKP_14178_1_001	P 21 21 2	67.968	89.777	44.934	274186	54.19	1.337	1.36	1.337	0.281	3.22	0.293	3.354	0.081	0.932	702922	39534	55230	3127	8	1.1	87.8	100	12.7	12.6	0.994	0.49	0.998494	0.810998	10.52	54.19	1.34	55036	0.1601	0.1867	2858	2336	6	516	15.15	12.5	26.89	27.01	0.007	1.005		C3	COc1cc(Cl)nc(SC)n1
FAKP_14178_2_001	P 21 21 2	67.89	89.759	44.889	273542	54.146	1.175	1.196	1.175	0.122	1.479	0.127	1.602	0.035	0.599	982874	16413	79924	2393	10.9	1.2	86.9	52.5	12.3	6.9	0.998	0.5	0.999499	0.816497	12.16	54.15	1.18	79908	0.1461	0.1656	2842	2336	6	500	16.2	13.66	28.22	27.94	0.006	0.998		C3	COc1cc(Cl)nc(SC)n1
FAKP_14178_3_002	P 21 21 2	67.962	89.818	44.903	274097	54.196	1.144	1.163	1.144	0.064	1.007	0.067	1.15	0.02	0.541	947251	9720	88670	2297	18.5	1.2	88.7	46.4	10.7	4.2	1	0.558	1	0.846347	11.2	54.2	1.14	88586	0.1361	0.1514	2849	2336	6	507	15.81	13.22	27.71	27.57	0.008	1.061		C3	COc1cc(Cl)nc(SC)n1
FAKP_14179_0_002	P 21 21 2	68.049	89.616	44.96	274179	54.195	1.132	1.151	1.132	0.118	0.828	0.123	0.989	0.035	0.526	796521	5280	86617	1679	14.6	1.3	84	32.9	9.2	3.1	0.998	0.784	0.999499	0.937509	11.83	54.2	1.13	86005	0.1642	0.1831	2819	2336	6	477	15.77	13.38	28.6	27.29	0.006	0.961		D3	CN1CCC(CC1)NC(=O)OC(C)(C)C
FAKP_14179_1_002	P 21 21 2	68.098	89.705	44.931	274471	54.24	1.112	1.132	1.112	0.054	0.942	0.057	1.058	0.015	0.464	1084817	4515	82587	930	22.8	1.3	76	17.3	13.1	4.9	1	0.573	1	0.853548	12.22	54.24	1.11	82579	0.1354	0.1502	2836	2336	6	494	16.32	13.8	26.92	28.09	0.009	1.12		D3	CN1CCC(CC1)NC(=O)OC(C)(C)C
FAKP_14179_2_002	P 21 21 2	67.953	89.641	44.914	273588	54.152	1.133	1.152	1.133	0.052	0.79	0.054	0.891	0.015	0.398	960103	8790	82205	1880	21.3	1.4	80.2	37.1	11.7	4.7	1	0.734	1	0.920107	11.93	54.15	1.13	82159	0.1377	0.156	2852	2336	6	510	16.76	13.88	29.98	29.82	0.007	1.048		D3	CN1CCC(CC1)NC(=O)OC(C)(C)C
FAKP_14180_1_001	P 21 21 2	67.985	89.807	44.938	274370	44.938	1.147	1.167	1.147	0.062	0.796	0.065	0.947	0.021	0.494	731405	8612	85439	2720	16.3	1.2	86.3	55.6	8.6	3.2	0.999	0.563	0.99975	0.848769	11.55	44.94	1.15	85416	0.1397	0.1595	2855	2336	6	513	14.99	12.15	26.84	27.78	0.009	1.124		E3	O=C1CCN(C(=O)N1)c1ccccc1
FAKP_14181_0_001	P 21 21 2	67.879	89.688	44.928	273519	44.928	1.128	1.147	1.128	0.06	0.708	0.063	0.797	0.019	0.352	881629	6615	84730	1498	19.7	1.4	81.5	29.2	10.4	4.4	0.999	0.71	0.99975	0.911268	10.61	44.93	1.13	84680	0.1368	0.1542	2868	2336	6	526	14.96	12.18	24.48	27.17	0.006	0.979		F3	COCCOCC(=O)Nc1cccc(F)c1
FAKP_14181_1_001	P 21 21 2	68.113	89.911	44.901	274979	54.293	1.137	1.156	1.137	0.084	1.315	0.088	1.446	0.024	0.58	952437	9771	77799	1688	15.4	1.2	76.2	33.4	12.2	5.8	0.999	0.451	0.99975	0.788442	11.58	54.29	1.14	77738	0.145	0.1637	2825	2336	7	482	15.91	13.32	27.27	28.29	0.006	1.015		F3	COCCOCC(=O)Nc1cccc(F)c1
FAKP_14181_2_001	P 21 21 2	67.969	89.734	44.902	273863	54.181	1.174	1.194	1.174	0.078	1.54	0.082	1.662	0.023	0.602	875062	14707	75872	2073	15.6	1	82.1	45.6	11.5	7.1	1	0.584	1	0.858705	13.1	54.18	1.17	75821	0.143	0.1632	2818	2336	6	476	17.68	15.02	32.29	30.52	0.007	1.001		F3	COCCOCC(=O)Nc1cccc(F)c1
FAKP_14182_1_001	P 21 21 2	68.211	89.817	44.935	275295	54.322	1.207	1.228	1.207	0.066	1.438	0.069	1.57	0.019	0.61	887789	21475	73966	3424	17.9	1.1	86.4	80.2	12	6.3	1	0.493	1	0.812659	13.05	54.32	1.21	73883	0.154	0.173	2819	2336	6	477	17.69	15.15	28.72	29.96	0.007	0.966		G3	CCOc1cccc(c1)C(=N)N
FAKP_14182_1_002	P 21 21 2	68.127	89.799	44.919	274803	54.275	1.176	1.196	1.176	0.089	1.457	0.093	1.575	0.026	0.582	1046917	16510	85894	2399	15.1	1.1	93.2	52.6	12.2	6.9	0.999	0.573	0.99975	0.853548	11.34	54.28	1.18	85869	0.1463	0.1706	2819	2336	6	477	15.71	13.25	27.74	27.65	0.005	0.864		G3	CCOc1cccc(c1)C(=N)N
FAKP_14182_2_001	P 21 21 2	67.886	89.659	44.886	273203	54.122	1.145	1.164	1.145	0.054	1.191	0.057	1.308	0.016	0.524	928546	11040	75334	1860	21.8	1.2	75.8	37.7	12.3	5.9	1	0.628	1	0.87835	12.43	54.12	1.15	75254	0.1439	0.1661	2821	2336	6	479	17.46	14.87	29.64	29.95	0.013	1.349		G3	CCOc1cccc(c1)C(=N)N
FAKP_14182_3_001	P 21 21 2	67.827	89.773	44.872	273227	54.117	1.165	1.185	1.165	0.087	1.37	0.091	1.49	0.026	0.57	896701	14133	74426	2170	14.2	1.1	78.9	47	12	6.5	0.999	0.57	0.99975	0.852124	11.95	54.12	1.17	74390	0.1482	0.1705	2832	2336	8	488	16.21	13.5	24.3	29.06	0.007	1.029		G3	CCOc1cccc(c1)C(=N)N
FAKP_14182_4_001	P 21 21 2	67.931	89.907	44.96	274592	54.2	1.565	1.592	1.565	0.286	1.881	0.319	2.065	0.137	0.831	219420	13045	32998	1859	9.9	2.7	83.4	95.5	6.6	7	0.952	0.347	0.987628	0.717788	14.29	54.2	1.57	32113	0.1859	0.2198	2804	2336	6	462	19.27	17.03	32.63	30.43	0.005	0.76		G3	CCOc1cccc(c1)C(=N)N
FAKP_14184_0_001	P 21 21 2	68.151	89.839	44.969	275328	54.296	1.177	1.198	1.177	0.107	2.046	0.111	2.153	0.03	0.644	925296	16735	69383	1627	15.7	1.1	75.4	35.8	13.3	10.3	0.999	0.401	0.99975	0.756603	11.08	54.3	1.18	69331	0.1508	0.1738	2835	2336	6	493	15.58	12.7	29.03	29.05	0.006	0.864		A4	Nc1cccc(n1)C(F)(F)F
FAKP_14184_0_002	P 21 21 2	68.133	89.812	44.95	275056	54.281	1.186	1.207	1.186	0.102	2.169	0.106	2.273	0.028	0.659	1047345	18376	77149	1658	15.4	1.1	85.8	37.7	13.6	11.1	1	0.496	1	0.814311	11.94	54.28	1.19	77110	0.1436	0.1625	2807	2336	6	465	16.7	14.29	30.95	28.6	0.011	1.095		A4	Nc1cccc(n1)C(F)(F)F
FAKP_14185_1_001	P 21 21 2	67.978	89.717	44.875	273683	54.182	1.294	1.316	1.294	0.136	2.32	0.142	2.427	0.041	0.704	746666	39297	62497	3387	12.2	1.1	90.2	99.4	11.9	11.6	0.999	0.535	0.99975	0.834906	11.66	54.18	1.29	62393	0.1502	0.1771	2854	2336	6	512	15.12	12.49	28.16	26.96	0.005	0.906		B4	COc1ccccc1C(N)C#N
FAKP_14185_2_001	P 21 21 2	67.938	89.78	44.927	274031	40.177	1.236	1.257	1.236	0.104	1.303	0.111	1.464	0.037	0.647	522154	13416	66311	2908	10	1	83.5	74.4	7.9	4.6	0.999	0.454	0.99975	0.790243	12	40.18	1.24	66103	0.1574	0.1776	2882	2336	6	540	16.12	13	28.8	29.51	0.005	0.914		B4	COc1ccccc1C(N)C#N
FAKP_14185_2_002	P 21 21 2	68.017	89.909	44.941	274830	54.244	1.217	1.238	1.217	0.078	1.511	0.081	1.635	0.023	0.605	1011439	23537	82052	3468	16.5	1.1	98.4	84.8	12.3	6.8	0.999	0.458	0.99975	0.792627	12.95	54.24	1.22	82002	0.1426	0.1575	2817	2336	6	475	16.77	14.64	29.88	27.07	0.007	1.014		B4	COc1ccccc1C(N)C#N
FAKP_14186_0_001	P 21 21 2	68.02	89.706	44.941	274221	54.2	1.209	1.23	1.209	0.121	1.777	0.127	1.949	0.037	0.778	928117	21691	78982	3632	12	1	93.2	87.5	11.8	6	0.999	0.433	0.99975	0.777384	11.31	54.2	1.21	78838	0.1539	0.178	2876	2336	6	534	15.78	12.87	27.25	28.37	0.007	1.003		C4	COc1ccnc(NN)n1
FAKP_14186_1_001	P 21 21 2	68.052	89.806	44.944	274674	54.239	1.155	1.175	1.155	0.063	1.339	0.066	1.455	0.018	0.552	929187	12717	77804	1958	18	1.1	80	41.1	11.9	6.5	1	0.583	1	0.85824	12.8	54.24	1.16	77765	0.1441	0.1632	2835	2336	6	493	17.11	14.45	30.16	29.57	0.006	0.989		C4	COc1ccnc(NN)n1
FAKP_14186_2_001	P 21 21 2	68.081	89.904	44.99	275373	54.275	1.247	1.268	1.247	0.118	1.618	0.124	1.748	0.037	0.646	871704	25638	77375	3723	12.3	1.2	99.5	97.4	11.3	6.9	0.999	0.471	0.99975	0.800238	12.21	54.27	1.25	77279	0.1398	0.159	2828	2336	6	486	15.28	12.79	28.76	27.05	0.011	1.258		C4	COc1ccnc(NN)n1
FAKP_14187_0_001	P 21 21 2	68.05	89.776	44.945	274581	54.231	1.144	1.164	1.144	0.065	1.045	0.068	1.181	0.019	0.534	960159	11085	82782	2396	18.1	1.2	82.8	48.4	11.6	4.6	1	0.56	1	0.847319	11.57	54.23	1.14	82738	0.1439	0.1631	2858	2336	6	516	16.28	13.44	26.67	29.06	0.005	0.894		D4	COC(=O)C(N)Cc1ccc(F)cc1
FAKP_14187_1_001	P 21 21 2	67.998	89.895	44.825	274001	54.231	1.183	1.204	1.183	0.076	1.411	0.08	1.532	0.022	0.578	1035656	17800	85025	2703	14.9	1.1	94.2	61.2	12.2	6.6	1	0.498	1	0.815406	13.24	54.23	1.18	85000	0.1396	0.1589	2815	2336	6	473	17.39	15	32.38	28.98	0.013	1.335		D4	COC(=O)C(N)Cc1ccc(F)cc1
FAKP_14187_2_001	P 21 21 2	68.021	89.7	44.905	273987	54.2	1.234	1.256	1.234	0.104	1.649	0.109	1.789	0.031	0.677	853481	25358	71542	3813	12.2	1.1	89.8	97.2	11.9	6.7	0.999	0.488	0.99975	0.809885	12.43	54.2	1.23	71518	0.1507	0.1711	2830	2336	6	488	16.72	14.35	31.2	27.91	0.006	0.966		D4	COC(=O)C(N)Cc1ccc(F)cc1
FAKP_14188_0_001	P 21 21 2	68.129	89.751	44.927	274713	54.266	1.118	1.137	1.118	0.05	0.896	0.052	1.028	0.014	0.485	967490	5617	81840	1358	22.8	1.2	76.5	25.8	11.8	4.1	1	0.611	1	0.870939	11.72	54.27	1.12	81817	0.143	0.1569	2837	2336	6	495	16.39	13.6	27.89	29.43	0.006	0.958		E4	Nc1cc(no1)c1ccccc1
FAKP_14188_1_001	P 21 21 2	68.136	89.783	44.862	274441	54.276	1.187	1.208	1.187	0.072	1.282	0.075	1.401	0.021	0.549	920587	18745	76244	3035	16.3	1.2	85.2	68.7	12.1	6.2	0.999	0.564	0.99975	0.849251	12.8	54.28	1.19	76212	0.1464	0.1694	2814	2336	6	472	17	14.38	30.74	29.78	0.006	0.93		E4	Nc1cc(no1)c1ccccc1
FAKP_14188_2_001	P 21 21 2	67.786	89.477	44.891	272277	54.032	1.204	1.224	1.204	0.09	1.508	0.094	1.61	0.026	0.544	1003445	21057	80180	2563	15	1.1	94	61.2	12.5	8.2	0.999	0.576	0.99975	0.854965	11.94	54.03	1.2	80094	0.1433	0.1674	2822	2336	6	480	15.09	12.59	27.97	27.1	0.011	1.212		E4	Nc1cc(no1)c1ccccc1
FAKP_14189_0_001	P 21 21 2	68.182	89.592	44.937	274500	54.257	1.158	1.178	1.158	0.064	0.992	0.067	1.126	0.019	0.515	964727	10195	86628	2354	17.4	1.2	89.9	49.4	11.1	4.3	0.999	0.518	0.99975	0.826122	12.88	54.26	1.16	86586	0.1605	0.1752	2838	2336	6	496	16.89	14.39	30.06	28.54	0.006	0.906		F4	Cc1cc(CNCCS(=O)(=O)C)ccc1Br
FAKP_14189_1_001	P 21 21 2	68.294	89.783	45.026	276083	54.356	1.266	1.288	1.266	0.236	4.068	0.249	4.319	0.075	1.412	876347	31545	74072	3599	11.8	1.3	99.5	98	11.8	8.8	0.963	0.644	0.990531	0.88513	11.74	54.36	1.27	73819	0.1616	0.1787	2815	2336	8	471	15.21	12.81	25.2	26.92	0.003	0.761		F4	Cc1cc(CNCCS(=O)(=O)C)ccc1Br
FAKP_14190_0_001	P 21 21 2	68.021	89.736	44.912	274140	54.208	1.101	1.12	1.101	0.043	0.455	0.044	0.612	0.013	0.404	1062620	1963	97049	891	26.4	1.4	86.7	16.1	10.9	2.2	1	0.689	1	0.903254	11.06	54.21	1.1	97021	0.1362	0.149	2852	2336	6	510	15.09	12.54	23.45	26.64	0.007	1.016		G4	COc1ccc(NC(=O)C)cc1
FAKP_14190_1_001	P 21 21 2	68.164	89.846	44.92	275102	54.304	1.121	1.14	1.121	0.052	0.733	0.054	0.855	0.015	0.425	1047466	6095	89900	1609	22.1	1.3	84.4	30.6	11.7	3.8	1	0.661	1	0.892136	11.33	54.3	1.12	89839	0.1374	0.1544	2843	2336	6	501	15.75	13.14	26.57	27.81	0.006	0.989		G4	COc1ccc(NC(=O)C)cc1
FAKP_14191_1_001	P 21 21 2	68.189	90.255	45.084	277465	54.407	1.252	1.273	1.252	0.082	1.647	0.085	1.747	0.024	0.564	939344	29887	73817	3323	16.5	1.1	95.4	87	12.7	9	0.999	0.559	0.99975	0.846833	14.26	54.41	1.25	73754	0.1505	0.1718	2814	2336	6	472	18.11	15.69	29.74	29.92	0.006	0.901		H4	O=C(NCC#N)OCc1ccccc1
FAKP_14191_2_001	P 21 21 2	68.013	89.731	44.919	274135	54.202	1.209	1.229	1.209	0.111	1.926	0.115	2.032	0.031	0.621	998608	22155	75990	2242	13.8	1.1	89.6	53.9	13.1	9.9	0.999	0.543	0.99975	0.838942	11.6	54.2	1.21	75890	0.1543	0.1806	2812	2336	7	469	15.48	13.05	27.2	27.39	0.008	0.955		H4	O=C(NCC#N)OCc1ccccc1
FAKP_14192_1_001	P 21 21 2	67.984	89.687	44.9	273768	54.178	1.206	1.226	1.206	0.08	1.245	0.085	1.388	0.026	0.586	712430	17639	72504	3432	13.7	1.1	84.9	81.4	9.8	5.1	0.999	0.491	0.99975	0.811553	11.95	54.18	1.21	72378	0.1518	0.1735	2857	2336	6	515	16.73	14.04	28.88	28.8	0.007	1.017		A5	Oc1cccc2CCCc12
FAKP_14192_2_001	P 21 21 2	68.031	89.902	44.923	274755	54.249	1.208	1.229	1.208	0.068	1.326	0.071	1.456	0.02	0.584	890491	22221	73539	3760	16.7	1.1	86.4	90.2	12.1	5.9	1	0.5	1	0.816497	13.51	54.25	1.21	73523	0.1463	0.1683	2825	2336	6	483	17.55	14.79	33.82	30.71	0.008	1.038		A5	Oc1cccc2CCCc12
FAKP_14194_0_001	P 21 21 2	67.965	89.758	44.91	273969	54.184	1.126	1.145	1.126	0.056	0.744	0.059	0.874	0.017	0.444	1011560	7182	89572	1977	19.8	1.3	85.6	38.7	11.3	3.6	1	0.651	1	0.888039	11.36	54.18	1.13	89521	0.1388	0.1584	2848	2336	6	506	15.94	13.26	25.91	28.21	0.01	1.108		C6	CC(=O)Nc1ccc(C)c(Cl)c1
FAKP_14194_1_001	P 21 21 2	67.987	89.847	44.893	274226	54.215	1.123	1.142	1.123	0.062	0.858	0.064	1.019	0.018	0.531	975173	6529	85741	1865	19.5	1.2	81.3	36.1	11.4	3.5	1	0.497	1	0.814859	10.78	54.21	1.12	85721	0.1414	0.1545	2855	2336	6	513	15.53	12.72	26.7	28.18	0.005	0.85		C6	CC(=O)Nc1ccc(C)c(Cl)c1
FAKP_14194_2_001	P 21 21 2	67.654	89.569	44.839	271711	53.985	1.221	1.242	1.221	0.1	1.87	0.105	1.996	0.029	0.678	937526	23874	75235	2938	14.5	1.1	92.1	73.5	12.5	8.1	0.999	0.455	0.99975	0.790841	11.83	53.98	1.22	75116	0.1573	0.1794	2831	2336	6	489	16.45	13.94	29.58	28.26	0.005	0.889		C6	CC(=O)Nc1ccc(C)c(Cl)c1
FAKP_14194_3_001	P 21 21 2	67.928	89.636	44.908	273436	54.139	1.164	1.184	1.164	0.088	1.519	0.092	1.649	0.026	0.621	917568	14569	75908	2195	13.8	1.1	80.3	47	12.1	6.6	0.999	0.513	0.99975	0.823482	11.81	54.14	1.16	75869	0.161	0.1829	2840	2336	6	498	16.51	13.9	28.14	28.61	0.006	0.983		C6	CC(=O)Nc1ccc(C)c(Cl)c1
FAKP_14195_0_001	P 21 21 2	68.134	89.734	44.939	274754	54.264	1.108	1.127	1.108	0.058	0.603	0.061	0.753	0.017	0.437	1070160	3374	93317	1228	20.3	1.4	84.8	22.5	11.5	2.7	0.999	0.641	0.99975	0.883873	10.6	54.26	1.11	93289	0.134	0.1481	2859	2336	6	517	14.83	12.18	22.85	26.67	0.009	1.089		C5	COc1cc(CN)ccn1
FAKP_14195_2_001	P 21 21 2	68.131	89.844	44.952	275158	54.287	1.107	1.126	1.107	0.058	0.626	0.06	0.801	0.017	0.488	1080008	3215	97101	1244	20.1	1.1	88	22.7	11.1	2.6	0.999	0.641	0.99975	0.883873	10.89	54.29	1.11	97090	0.1389	0.1525	2823	2336	6	481	14.81	12.49	24.8	25.97	0.008	1.02		C5	COc1cc(CN)ccn1
FAKP_14196_0_001	P 21 21 2	68.175	89.82	44.914	275030	54.304	1.221	1.242	1.221	0.089	1.55	0.092	1.689	0.026	0.655	904058	24457	73969	3799	15	1.1	89.6	93.2	12.2	6.4	0.999	0.502	0.99975	0.817583	12.21	54.3	1.22	73898	0.1461	0.1698	2836	2336	6	494	17.21	14.56	32.31	29.57	0.007	0.999		D5	CC(C)(C)OC(=O)NCc1ncccc1F
FAKP_14196_1_001	P 21 21 2	68.072	89.784	44.903	274437	54.244	1.199	1.219	1.199	0.07	1.353	0.073	1.486	0.02	0.597	904015	20664	74772	3521	17.5	1.1	86	82.2	12.1	5.9	1	0.527	1	0.830808	12.75	54.24	1.2	74727	0.1482	0.172	2826	2336	6	484	17.55	14.91	30.38	30.09	0.006	0.943		D5	CC(C)(C)OC(=O)NCc1ncccc1F
FAKP_14196_2_001	P 21 21 2	68.184	89.831	44.981	275510	54.311	1.235	1.256	1.235	0.103	1.572	0.108	1.688	0.03	0.594	967848	27109	76730	3554	14.5	1.1	95.9	89.8	12.6	7.6	0.999	0.547	0.99975	0.840937	11.67	54.31	1.24	76659	0.1445	0.1647	2823	2336	6	481	15.96	13.59	30.42	27.27	0.006	0.889		D5	CC(C)(C)OC(=O)NCc1ncccc1F
FAKP_14197_0_001	P 21 21 2	68.145	89.837	44.92	274998	54.293	1.189	1.21	1.189	0.092	1.495	0.096	1.608	0.027	0.577	986966	19238	79810	2609	14.4	1.2	89.4	59	12.4	7.4	0.999	0.6	0.99975	0.866025	11.73	54.29	1.19	79780	0.1448	0.168	2818	2336	6	476	16.29	13.78	28.08	28.43	0.009	1.076		E5	Cc1ccccc1CC(=O)N
FAKP_14197_1_001	P 21 21 2	67.961	89.734	44.909	273874	54.177	1.144	1.163	1.144	0.096	0.91	0.1	1.048	0.029	0.507	716237	6478	82045	1644	14.4	1.2	82.2	33.3	8.7	3.9	0.998	0.848	0.999499	0.957992	12.24	54.18	1.14	80833	0.1723	0.1996	2830	2336	6	488	17.11	14.46	30.38	29.62	0.008	1.102		E5	Cc1ccccc1CC(=O)N
FAKP_14198_0_001	P 21 21 2	68.118	89.748	44.935	274708	54.259	1.134	1.154	1.134	0.076	1.154	0.079	1.269	0.022	0.513	1053361	9059	83708	1570	17.5	1.3	81.6	31	12.6	5.8	0.999	0.5	0.99975	0.816497	11.16	54.26	1.13	83696	0.1397	0.157	2846	2336	6	504	15.65	12.87	25.24	28.38	0.005	0.905		F5	NCCNc1ccccc1
FAKP_14198_1_001	P 21 21 2	68.411	89.929	45.036	277067	54.447	1.137	1.157	1.137	0.071	0.848	0.075	0.992	0.022	0.499	1024360	9145	95818	2531	16.8	1.1	93.4	49.9	10.7	3.6	0.999	0.591	0.99975	0.861933	10.88	54.45	1.14	95793	0.1399	0.1559	2833	2336	6	491	15.07	12.68	24.63	26.32	0.006	0.977		F5	NCCNc1ccccc1
FAKP_14198_2_001	P 21 21 2	68.263	89.895	44.932	275725	54.365	1.131	1.15	1.131	0.075	1.069	0.079	1.21	0.022	0.549	1036629	8493	88201	1866	15.4	1.2	84.8	36.2	11.8	4.6	0.999	0.427	0.99975	0.773601	11.89	54.37	1.13	88160	0.1419	0.1623	2833	2336	6	491	16.02	13.47	27.68	27.97	0.008	1.014		F5	NCCNc1ccccc1
FAKP_14199_0_001	P 21 21 2	68.057	89.755	44.91	274331	44.91	1.157	1.177	1.157	0.082	1.307	0.087	1.453	0.029	0.622	625509	8944	73605	1754	14.2	1.1	76.2	36.8	8.5	5.1	0.999	0.496	0.99975	0.814311	10.65	44.91	1.16	73575	0.1468	0.1661	2867	2336	6	525	15.07	12.04	25.7	28.46	0.005	0.84		G5	CC(C)NC(=O)Nc1ccccc1
FAKP_14199_1_001	P 21 21 2	68.119	89.88	44.908	274951	54.289	1.23	1.252	1.23	0.077	0.909	0.084	1.045	0.034	0.498	396581	12119	68354	3228	11.5	1.2	84.7	80.5	5.8	3.8	0.999	0.603	0.99975	0.867375	12.37	54.29	1.23	68308	0.1482	0.1718	2860	2336	6	518	16.52	13.76	30.13	28.79	0.007	1.023		G5	CC(C)NC(=O)Nc1ccccc1
FAKP_14199_2_001	P 21 21 2	67.982	89.776	44.892	273983	37.461	1.339	1.362	1.339	0.199	2.245	0.221	2.468	0.093	1.01	277559	16676	50972	2983	7.5	1.1	81.5	96	5.4	5.6	0.992	0.399	0.99799	0.755253	11.65	37.46	1.34	50782	0.1643	0.196	2851	2336	6	509	15.85	12.9	28.03	29.21	0.005	0.841		G5	CC(C)NC(=O)Nc1ccccc1
FAKP_14200_0_001	P 21 21 2	68.15	89.834	44.976	275351	54.294	1.167	1.187	1.167	0.103	2.022	0.107	2.119	0.029	0.612	922950	14955	68478	1351	14.7	1.1	72.4	28.9	13.5	11.1	0.999	0.541	0.99975	0.837939	11.24	54.29	1.17	68429	0.1492	0.1671	2859	2336	6	517	16.32	13.42	25.92	29.3	0.006	0.892		H5	Cc1cc(NCc2cccnc2)nc(N)n1
FAKP_14200_1_001	P 21 21 2	67.939	89.7	44.932	273821	54.158	1.156	1.176	1.156	0.061	1.11	0.064	1.235	0.018	0.522	928913	13123	78322	2479	19.3	1.1	81	51.9	11.9	5.3	1	0.535	1	0.834906	12.48	54.16	1.16	78285	0.1413	0.1599	2850	2336	6	508	17.07	14.29	28.63	29.73	0.01	1.115		H5	Cc1cc(NCc2cccnc2)nc(N)n1
FAKP_14201_0_001	P 21 21 2	68.158	90.1	44.92	275855	54.357	1.584	1.612	1.584	0.233	1.97	0.251	2.134	0.092	0.791	220677	12066	31836	1875	6.7	1.1	83	99.8	6.9	6.4	0.986	0.434	0.996469	0.77801	13.86	54.36	1.58	31760	0.1881	0.2138	2822	2336	6	480	19.06	16.83	28.16	29.77	0.004	0.735		A6	CSc1nccnn1
FAKP_14201_0_002	P 21 21 2	68.081	89.922	44.893	274834	54.279	1.281	1.303	1.281	0.163	2.837	0.173	3.025	0.056	1.028	672380	28917	71347	3505	10.2	1.1	99.6	99.6	9.4	8.3	0.994	0.499	0.998494	0.815952	12.28	54.28	1.28	71212	0.1527	0.1733	2841	2336	6	499	16.13	13.92	30.05	26.32	0.007	0.964		A6	CSc1nccnn1
FAKP_14201_2_001	P 21 21 2	68.158	89.843	44.924	275093	54.301	1.234	1.255	1.234	0.117	1.754	0.125	1.946	0.041	0.812	616178	18225	68537	3606	8	1	85.5	90.5	9	5.1	0.998	0.457	0.999499	0.792033	11.69	54.3	1.23	68391	0.1547	0.1797	2849	2336	6	507	15.72	13	29.58	28.12	0.005	0.907		A6	CSc1nccnn1
FAKP_14201_2_002	P 21 21 2	68.171	89.756	44.959	275093	54.288	1.163	1.183	1.163	0.067	1.057	0.07	1.182	0.02	0.515	1069944	14413	90699	2885	17.1	1.2	95	60.9	11.8	5	1	0.601	1	0.866476	12.07	54.29	1.16	90647	0.1393	0.156	2825	2336	6	483	16.39	14.08	26.75	27.39	0.006	1.008		A6	CSc1nccnn1
FAKP_14202_0_001	P 21 21 2	68.037	89.912	44.841	274308	54.254	1.266	1.287	1.266	0.116	1.591	0.122	1.694	0.036	0.568	799454	31086	68348	3629	12.2	1.2	92.3	99.3	11.7	8.6	0.998	0.527	0.999499	0.830808	12.03	54.25	1.27	68227	0.1516	0.1775	2862	2336	6	520	16.1	13.19	30.43	29.03	0.006	1.014		B6	CC(O)c1ccc(cc1)[N+](=O)[O-]
FAKP_14202_1_001	P 21 21 2	68.035	89.795	44.914	274389	54.228	1.169	1.19	1.169	0.077	1.45	0.081	1.584	0.023	0.618	906376	15412	76964	2536	15.9	1.1	82.2	54.8	11.8	6.1	1	0.625	1	0.877058	12.2	54.23	1.17	76913	0.1497	0.1704	2830	2336	6	488	17.11	14.49	32.2	29.47	0.017	1.501		B6	CC(O)c1ccc(cc1)[N+](=O)[O-]
FAKP_14202_2_001	P 21 21 2	68.024	89.802	44.866	274073	54.224	1.144	1.164	1.144	0.059	1.065	0.063	1.194	0.021	0.523	655878	7793	76703	1643	16.4	1.1	76.9	33.3	8.6	4.7	1	0.562	1	0.848287	11.93	54.22	1.14	76668	0.1449	0.1645	2819	2336	6	477	16.54	13.94	29.05	29.12	0.007	1.014		B6	CC(O)c1ccc(cc1)[N+](=O)[O-]
FAKP_14202_2_002	P 21 21 2	68.005	89.812	44.938	274466	54.216	1.139	1.158	1.139	0.054	1.035	0.056	1.153	0.016	0.49	1077333	9808	89422	1904	22.2	1.3	88.2	38	12	5.2	1	0.591	1	0.861933	11.87	54.22	1.14	89364	0.1363	0.1525	2832	2336	6	490	15.96	13.56	26.81	27.25	0.009	1.13		B6	CC(O)c1ccc(cc1)[N+](=O)[O-]
FAKP_14203_0_001	P 21 21 2	67.696	89.596	44.897	272313	54.012	1.158	1.178	1.158	0.061	1.319	0.063	1.436	0.018	0.55	970339	12924	81648	2041	18.5	1.1	85.3	43	11.9	6.3	1	0.512	1	0.822951	13.1	54.01	1.16	81610	0.1424	0.163	2827	2336	6	485	17.52	14.99	30.68	29.55	0.008	1.138		D6	COc1cccc(c1)C(=O)N1CCCC1
FAKP_14203_1_001	P 21 21 2	68.003	89.781	44.921	274260	54.208	1.238	1.26	1.238	0.088	1.762	0.092	1.873	0.025	0.611	845277	18991	65868	2167	14.3	1	83.4	56.1	12.8	8.8	1	0.503	1	0.818125	13.62	54.21	1.24	65834	0.1531	0.1772	2825	2336	6	483	18.71	16.08	32.91	31.27	0.008	1.087		D6	COc1cccc(c1)C(=O)N1CCCC1
FAKP_14203_1_002	P 21 21 2	68.072	89.671	44.926	274232	54.219	1.177	1.197	1.177	0.073	1.474	0.076	1.586	0.021	0.565	1020838	16248	84091	2219	16.7	1.1	91.5	48.8	12.1	7.3	1	0.564	1	0.849251	13.02	54.22	1.18	84031	0.1407	0.1606	2812	2336	6	470	17.2	14.83	30.11	28.82	0.009	1.133		D6	COc1cccc(c1)C(=O)N1CCCC1
FAKP_14203_2_001	P 21 21 2	68.121	89.873	44.931	275078	54.288	1.15	1.17	1.15	0.074	1.282	0.077	1.406	0.022	0.557	1060196	12027	88361	2029	15.7	1.1	89.6	42	12	5.9	1	0.521	1	0.827693	12.33	54.29	1.15	88323	0.1427	0.1579	2812	2336	6	470	16.35	13.96	27.55	28.06	0.007	1.007		D6	COc1cccc(c1)C(=O)N1CCCC1
FAKP_14204_0_001	P 21 21 2	68.275	89.758	44.953	275482	54.341	1.141	1.16	1.141	0.053	1.055	0.055	1.19	0.016	0.532	933332	10271	80577	2180	21.6	1.2	79.7	44	11.6	4.7	1	0.537	1	0.835921	12.32	54.34	1.14	80524	0.1429	0.163	2852	2336	6	510	16.84	13.95	28.3	29.96	0.007	1.01		E6	OC1CC2CCC(C1)N2Cc1ccccc1
FAKP_14204_0_002	P 21 21 2	68.155	89.719	44.954	274885	54.272	1.107	1.126	1.107	0.048	0.572	0.05	0.716	0.014	0.418	1078229	3227	93122	1165	24.5	1.3	84.3	21.3	11.6	2.8	1	0.716	1	0.913509	11.01	54.27	1.11	93099	0.1361	0.1507	2842	2336	6	500	14.98	12.54	22.53	26.28	0.01	1.117		E6	OC1CC2CCC(C1)N2Cc1ccccc1
FAKP_14204_1_001	P 21 21 2	68.087	90.057	44.852	275019	54.312	1.537	1.563	1.537	0.417	3.791	0.434	3.955	0.119	1.106	459054	24105	35440	1990	6.6	1.1	84.6	97.2	13	12.1	0.991	0.467	0.997737	0.797918	11.15	54.31	1.54	35300	0.1838	0.2088	2835	2336	6	493	16.94	14.41	30.03	28.73	0.006	0.703		E6	OC1CC2CCC(C1)N2Cc1ccccc1
FAKP_14204_2_001	P 21 21 2	68.066	89.507	44.919	273664	40.147	1.391	1.414	1.391	0.196	1.86	0.212	1.996	0.075	0.703	384963	21903	47485	2703	7.8	1.3	84.9	98.9	8.1	8.1	0.992	0.398	0.99799	0.754576	11.65	40.15	1.39	46713	0.1783	0.2082	2879	2336	6	537	16.57	13.75	27.58	28.71	0.002	0.619		E6	OC1CC2CCC(C1)N2Cc1ccccc1
FAKP_14205_0_001	P 21 21 2	67.955	89.65	44.907	273581	54.155	1.109	1.129	1.109	0.044	0.74	0.046	0.86	0.013	0.421	947714	3757	80147	986	26.2	1.3	73.5	18.3	11.8	3.8	1	0.655	1	0.889686	11.68	54.16	1.11	80133	0.1391	0.1567	2845	2336	7	502	16.11	13.43	26.02	28.42	0.009	1.076		F6	CC(C)(C)NC(=O)C1CCCCN1
FAKP_14205_1_001	P 21 21 2	68.051	89.724	44.941	274401	54.22	1.107	1.126	1.107	0.047	0.637	0.049	0.761	0.014	0.4	1074604	3124	89308	955	26.1	1.3	81	17.5	12	3.3	1	0.707	1	0.910139	11.21	54.22	1.11	89290	0.134	0.1477	2855	2336	6	513	15.42	12.83	24.91	27.08	0.008	1.049		F6	CC(C)(C)NC(=O)C1CCCCN1
FAKP_14207_0_001	P 21 21 2	68.019	89.702	44.962	274333	54.199	1.155	1.175	1.155	0.084	1.193	0.087	1.336	0.025	0.584	961308	12798	82550	2554	14.9	1.1	85.1	53.7	11.6	5	0.999	0.55	0.99975	0.842424	11.85	54.2	1.16	82536	0.1418	0.1634	2825	2336	6	483	16.05	13.45	28.6	28.48	0.018	1.452		H6	CCOC(=O)/C=C/c1ccc(N)cc1
FAKP_14207_0_002	P 21 21 2	67.932	89.521	44.91	273113	54.115	1.125	1.145	1.125	0.081	0.908	0.086	1.067	0.029	0.546	713429	4764	89753	1568	11.4	1.2	85.9	30.6	7.9	3	0.999	0.375	0.99975	0.738549	9.57	54.12	1.13	89741	0.1331	0.1521	2839	2336	6	497	13.89	11.37	24.26	25.63	0.016	1.418		H6	CCOC(=O)/C=C/c1ccc(N)cc1
FAKP_14207_1_001	P 21 21 2	68.045	89.883	44.946	274894	54.252	1.133	1.152	1.133	0.053	0.821	0.055	0.946	0.016	0.453	1019322	8686	89086	2128	20.6	1.3	86.5	41.7	11.4	4.1	1	0.678	1	0.898947	12.41	54.25	1.13	89055	0.1385	0.1547	2830	2336	6	488	16.46	13.98	29.07	28.18	0.01	1.178		H6	CCOC(=O)/C=C/c1ccc(N)cc1
FAKP_14207_2_001	P 21 21 2	68.058	89.831	44.9	274506	54.247	1.335	1.358	1.335	0.152	2.349	0.161	2.474	0.051	0.767	516561	28762	53545	2933	10.1	1.1	84.6	93.6	9.6	9.8	0.998	0.597	0.999499	0.864669	12.46	54.25	1.34	53492	0.1616	0.1929	2807	2336	6	465	17.09	14.75	31.35	28.63	0.006	0.929		H6	CCOC(=O)/C=C/c1ccc(N)cc1
FAKP_14207_3_001	P 21 21 2	67.967	89.677	44.919	273785	54.167	1.149	1.168	1.149	0.079	1.635	0.082	1.738	0.022	0.57	942780	11706	71800	1358	16.3	1.2	72.9	28.1	13.1	8.6	0.999	0.46	0.99975	0.793812	12.67	54.17	1.15	71759	0.1461	0.1655	2813	2336	6	471	17.29	14.62	27.61	30.44	0.008	1.095		H6	CCOC(=O)/C=C/c1ccc(N)cc1
FAKP_14208_0_001	P 21 21 2	68.123	89.866	44.938	275108	54.288	1.197	1.217	1.197	0.074	1.755	0.077	1.857	0.021	0.582	1040665	20243	79429	2163	16.5	1.1	90.6	49.8	13.1	9.4	1	0.465	1	0.796751	14.19	54.29	1.2	79366	0.1393	0.162	2806	2336	6	464	18.23	15.99	28.54	29.34	0.014	1.366		A7	Nc1ncccc1CO
FAKP_14208_1_001	P 21 21 2	68.253	89.884	44.984	275970	54.358	1.17	1.19	1.17	0.064	1.377	0.067	1.51	0.019	0.6	1031520	14177	87740	2410	18.4	1.1	93.3	52.2	11.8	5.9	1	0.513	1	0.823482	12.9	54.36	1.17	87686	0.139	0.1566	2830	2336	6	488	16.95	14.55	29.99	28.28	0.011	1.255		A7	Nc1ncccc1CO
FAKP_14208_2_001	P 21 21 2	68.083	89.769	44.94	274662	54.246	1.142	1.162	1.142	0.076	0.997	0.079	1.14	0.022	0.534	1078762	10656	91745	2442	16.1	1.1	91.3	49	11.8	4.4	0.999	0.507	0.99975	0.82028	11.1	54.25	1.14	91725	0.1406	0.1572	2790	2336	6	448	14.85	12.81	26.96	25.32	0.009	1.149		A7	Nc1ncccc1CO
FAKP_14209_1_001	P 21 21 2	68.074	89.737	44.914	274369	54.235	1.129	1.149	1.129	0.062	0.842	0.065	0.986	0.018	0.497	1080036	8277	94224	2215	18.1	1.2	90.7	42.9	11.5	3.7	1	0.549	1	0.841929	11.56	54.23	1.13	94211	0.1376	0.1555	2811	2336	6	469	15.59	13.31	27.09	26.81	0.01	1.118		B7	CCN(CC)c1cccc(NC(=O)C)c1
FAKP_14209_2_001	P 21 21 2	68.029	89.747	44.92	274255	54.214	1.162	1.182	1.162	0.073	1.334	0.076	1.441	0.021	0.53	1061460	14206	84188	2022	16.7	1.2	88.2	42.6	12.6	7	1	0.549	1	0.841929	12.52	54.21	1.16	84122	0.1384	0.1577	2807	2336	6	465	17.05	14.67	27.06	28.85	0.009	1.153		B7	CCN(CC)c1cccc(NC(=O)C)c1
FAKP_14210_0_001	P 21 21 2	68.014	89.723	44.934	274206	54.201	1.104	1.123	1.104	0.05	0.64	0.052	0.751	0.014	0.38	1080392	2549	87595	711	24.1	1.5	78.9	13	12.3	3.6	1	0.777	1	0.935151	10.88	54.2	1.1	87568	0.1348	0.1507	2836	2336	6	494	15.43	12.96	24.11	26.98	0.007	0.964		C7	C1CC(=O)Nc2ccccc12
FAKP_14210_1_001	P 21 21 2	68.042	89.843	44.969	274900	54.242	1.15	1.17	1.15	0.063	0.821	0.067	0.938	0.02	0.435	872249	9556	90676	2330	16.7	1.2	92	48.3	9.6	4.1	0.999	0.665	0.99975	0.893755	11.64	54.24	1.15	90629	0.135	0.1508	2856	2336	6	514	15.89	13.32	26.78	27.46	0.009	1.145		C7	C1CC(=O)Nc2ccccc12
FAKP_14210_2_001	P 21 21 2	68.062	89.911	44.944	275036	54.267	1.125	1.145	1.125	0.063	0.866	0.066	1.02	0.018	0.522	1085550	7326	94206	2017	18.1	1.2	89.6	38.9	11.5	3.6	1	0.546	1	0.84044	11.62	54.27	1.13	94190	0.1366	0.1514	2822	2336	6	480	15.5	13.18	27.96	26.59	0.007	1.017		C7	C1CC(=O)Nc2ccccc12
FAKP_14211_0_001	P 21 21 2	68.125	89.785	44.899	274629	54.271	1.118	1.137	1.118	0.059	0.812	0.062	0.949	0.017	0.471	1084112	5708	90660	1510	20.9	1.3	84.7	28.6	12	3.8	1	0.551	1	0.842917	11.18	54.27	1.12	90639	0.1363	0.1564	2830	2336	8	486	15.16	12.74	24.32	26.67	0.011	1.215		D7	Fc1ccccc1S(=O)(=O)NCc1ccco1
FAKP_14211_1_001	P 21 21 2	68.112	89.689	44.87	274106	54.243	1.21	1.231	1.21	0.083	1.508	0.086	1.628	0.024	0.596	1015702	22125	82194	3154	16.3	1.1	97.3	76.6	12.4	7	1	0.449	1	0.787234	12.59	54.24	1.21	82177	0.1436	0.1677	2799	2336	6	457	16.84	14.64	33.03	27.86	0.019	1.534		D7	Fc1ccccc1S(=O)(=O)NCc1ccco1
FAKP_14211_1_002	P 21 21 2	68.013	89.76	44.855	273833	54.209	1.249	1.271	1.249	0.104	1.531	0.108	1.638	0.03	0.562	981837	29780	76777	3730	12.5	1.2	99.9	98.6	12.8	8	0.999	0.611	0.99975	0.870939	13.08	54.21	1.25	76764	0.1416	0.1673	2801	2336	6	459	16.4	14.02	31.1	28.29	0.013	1.324		D7	Fc1ccccc1S(=O)(=O)NCc1ccco1
FAKP_14211_2_001	P 21 21 2	67.973	89.695	44.88	273626	54.174	1.17	1.19	1.17	0.086	1.443	0.089	1.555	0.025	0.559	1052453	15419	84735	2136	14.7	1.1	90.8	46	12.4	7.2	1	0.599	1	0.865574	12.08	54.17	1.17	84646	0.1429	0.1635	2811	2336	6	469	16.35	14.07	30.39	27.54	0.011	1.225		D7	Fc1ccccc1S(=O)(=O)NCc1ccco1
FAKP_14211_2_002	P 21 21 2	67.971	89.778	44.897	273975	54.192	1.136	1.155	1.136	0.064	1.175	0.067	1.288	0.019	0.508	1071305	9100	87196	1524	19.3	1.2	85.5	30.2	12.3	6	1	0.601	1	0.866476	12.17	54.19	1.14	87142	0.1466	0.1682	2780	2336	7	437	16.19	14.04	27.46	27.5	0.008	1.1		D7	Fc1ccccc1S(=O)(=O)NCc1ccco1
FAKP_14212_0_001	P 21 21 2	68.269	89.877	44.989	276044	54.364	1.143	1.163	1.143	0.067	0.903	0.07	1.034	0.02	0.488	1056188	10652	92693	2510	17.5	1.2	92	50.5	11.4	4.2	0.999	0.593	0.99975	0.862848	11.5	54.36	1.14	92666	0.1409	0.1609	2827	2336	6	485	15.83	13.5	28.35	26.89	0.013	1.252		E7	CN1CCCc2cc(CN)ccc12
FAKP_14212_1_001	P 21 21 2	68.503	90.018	45.018	277604	54.513	1.27	1.292	1.27	0.113	1.858	0.118	1.969	0.033	0.634	919631	31532	73727	3457	12.5	1.1	99.5	94.4	12.5	9.1	0.999	0.525	0.99975	0.829774	12.95	54.51	1.27	73614	0.1604	0.1874	2801	2336	6	459	16.4	14.08	26.9	28.09	0.005	0.839		E7	CN1CCCc2cc(CN)ccc12
FAKP_14212_3_001	P 21 21 2	68.139	89.665	44.971	274759	54.252	1.178	1.198	1.178	0.072	1.344	0.075	1.449	0.021	0.528	1054519	16920	85054	2359	17.3	1.2	92.6	52.1	12.4	7.2	0.999	0.492	0.99975	0.812107	12.45	54.25	1.18	84976	0.1423	0.162	2816	2336	6	474	16.66	14.3	29.24	28.13	0.006	0.87		E7	CN1CCCc2cc(CN)ccc12
FAKP_14213_0_001	P 21 21 2	68.022	89.724	44.921	274162	54.205	1.16	1.18	1.16	0.075	1.418	0.078	1.544	0.022	0.594	1064359	13929	85770	2186	16.7	1.1	89.5	46	12.4	6.4	1	0.465	1	0.796751	12.25	54.21	1.16	85741	0.1374	0.1593	2824	2336	6	482	15.83	13.45	27.91	27.21	0.008	1.059		F7	CC(C)(C)OC(=O)c1cc(ncc1)Cl
FAKP_14213_1_001	P 21 21 2	68.121	89.781	44.923	274748	54.268	1.099	1.118	1.099	0.065	0.222	0.067	0.306	0.019	0.21	620666	559	84836	305	19.7	2.3	75.3	5.5	7.3	1.8	0.999	0.962	0.99975	0.990269	11.21	54.27	1.1	79617	0.1676	0.1862	2794	2336	6	452	16.06	13.81	27.24	27.56	0.006	0.861		F7	CC(C)(C)OC(=O)c1cc(ncc1)Cl
FAKP_14214_0_001	P 21 21 2	67.082	89.493	44.837	269173	53.676	2.318	2.358	2.318	0.319	1.168	0.34	1.237	0.112	0.394	87039	4016	10253	495	7.6	2.8	83.6	82.5	8.5	8.1	0.932	0.881	0.982244	0.967851	27.86	53.68	2.32	9620	0.269	0.3615	2476	2336	6	134	37.05	37.59	36.04	27.73	0.002	0.486		G7	Cn1cnnc1SCC(=O)O
FAKP_14214_2_001	P 21 21 2	68.103	89.819	44.964	275042	54.267	1.179	1.2	1.179	0.079	1.329	0.083	1.45	0.024	0.557	1031929	16853	86089	2712	16.1	1.1	94.1	60.1	12	6.2	0.999	0.589	0.99975	0.861015	12.29	54.27	1.18	85976	0.1516	0.1707	2805	2336	6	463	15.57	13.27	29.74	26.98	0.006	0.859		G7	Cn1cnnc1SCC(=O)O
FAKP_14215_1_001	P 21 21 2	68.17	89.896	44.954	275488	54.318	1.155	1.175	1.155	0.067	0.912	0.07	1.022	0.019	0.448	1061109	12974	89534	2632	17.3	1.2	91.8	54.8	11.9	4.9	0.999	0.69	0.99975	0.903642	11.9	54.32	1.16	89502	0.1394	0.1567	2824	2336	6	482	16.16	13.7	29.55	27.94	0.009	1.085		H7	Oc1ccc(NC(=O)Cn2cccn2)cc1
FAKP_14215_2_001	P 21 21 2	68.001	89.673	44.856	273525	54.184	1.192	1.212	1.192	0.114	1.626	0.119	1.779	0.035	0.695	877802	17329	80319	2897	12	1.1	91	66.2	10.9	6	0.999	0.498	0.99975	0.815406	11.71	54.18	1.19	80256	0.1435	0.1675	2832	2336	6	490	16.36	13.7	27.96	28.9	0.013	1.325		H7	Oc1ccc(NC(=O)Cn2cccn2)cc1
FAKP_14216_1_001	P 21 21 2	68.028	89.879	44.939	274770	54.243	1.227	1.248	1.227	0.114	1.47	0.119	1.594	0.035	0.594	897815	23185	79334	3377	13.5	1.1	97.6	83.8	11.3	6.9	0.999	0.426	0.99975	0.772965	11.18	54.24	1.23	79261	0.1452	0.1696	2869	2336	6	527	14.91	12.13	26.46	27.12	0.009	1.021		B8	CCOC(=O)N1Cc2ccncc2C1
FAKP_14216_2_001	P 21 21 2	68.097	89.796	44.956	274899	54.259	1.154	1.174	1.154	0.06	1.098	0.062	1.232	0.017	0.543	1019128	12699	86795	2607	19.7	1.1	89.1	54.2	11.7	4.9	1	0.629	1	0.878779	12.17	54.26	1.15	86771	0.1429	0.1599	2850	2336	6	508	17.09	14.48	28.25	28.97	0.007	0.992		B8	CCOC(=O)N1Cc2ccncc2C1
FAKP_14217_0_001	P 21 21 2	68.062	89.744	44.928	274427	54.23	1.128	1.147	1.128	0.064	1.072	0.066	1.201	0.018	0.523	1061406	7242	89358	1514	19	1.2	85.7	29.6	11.9	4.8	0.999	0.463	0.99975	0.795579	12.5	54.23	1.13	89316	0.1416	0.1561	2830	2336	6	488	16.52	14.12	28.49	27.86	0.006	1.015		C8	CN1C(O)c2ccccc2C1=O
FAKP_14217_1_001	P 21 21 2	68.136	89.887	44.952	275310	54.299	1.164	1.184	1.164	0.086	1.398	0.09	1.543	0.025	0.629	1014827	13073	87527	2380	14.6	1.1	91.9	50.2	11.6	5.5	0.999	0.427	0.99975	0.773601	12.31	54.3	1.16	87465	0.1416	0.1647	2829	2336	6	487	16.29	13.83	29.47	27.91	0.009	1.119		C8	CN1C(O)c2ccccc2C1=O
FAKP_14217_2_001	P 21 21 2	68.015	89.705	44.921	274076	54.198	1.226	1.247	1.226	0.117	1.731	0.122	1.852	0.034	0.631	970542	25242	77412	3109	12.6	1.1	95.3	77.1	12.5	8.1	0.999	0.505	0.99975	0.819205	11.35	54.2	1.23	77265	0.1506	0.1737	2828	2336	6	486	16	13.56	27.67	27.57	0.005	0.89		C8	CN1C(O)c2ccccc2C1=O
FAKP_14217_3_001	P 21 21 2	68.017	89.806	44.951	274576	54.221	1.163	1.183	1.163	0.069	1.285	0.072	1.409	0.02	0.562	971781	14288	79104	2352	18.2	1.1	83	49.7	12.3	6.1	1	0.527	1	0.830808	12.63	54.22	1.16	79053	0.1406	0.1603	2827	2336	6	485	17.01	14.41	32.5	29.3	0.011	1.354		C8	CN1C(O)c2ccccc2C1=O
FAKP_14219_0_001	P 21 21 2	68.208	89.83	44.969	275531	54.323	1.319	1.342	1.319	0.133	2.061	0.139	2.152	0.04	0.611	734679	38101	61839	3216	11.2	1.1	93.9	98.4	11.9	11.8	0.999	0.637	0.99975	0.882186	12.72	54.32	1.32	61769	0.1529	0.1764	2825	2336	6	483	16.48	14.1	29.66	27.83	0.007	1.05		D8	CN(C)C(=O)N(C)C1CCS(=O)(=O)C1
FAKP_14219_1_001	P 21 21 2	67.862	89.685	44.897	273252	54.116	1.147	1.166	1.147	0.528	1.015	0.572	1.16	0.21	0.544	813220	8793	86775	2109	14.3	1.2	87.8	43.4	9.4	4.2	0.725	0.487	0.916831	0.809327	N/A	54.12	1.15	86728	0.1657	0.1909	2799	2336	6	457	6.43	4.38	13.5	16.78	0.011	1.2		D8	CN(C)C(=O)N(C)C1CCS(=O)(=O)C1
FAKP_14219_2_001	P 21 21 2	68.011	89.779	44.921	274286	54.212	1.12	1.139	1.12	0.06	1.23	0.063	1.323	0.017	0.467	1082298	5973	80139	824	21.1	1.2	75.4	15.8	13.5	7.2	1	0.54	1	0.837436	12.66	54.21	1.12	80133	0.139	0.156	2802	2336	6	460	16.43	14.19	27.12	27.64	0.007	1.03		D8	CN(C)C(=O)N(C)C1CCS(=O)(=O)C1
FAKP_14220_0_001	P 21 21 2	68.149	89.975	44.968	275731	54.325	1.197	1.218	1.197	0.09	1.493	0.095	1.641	0.028	0.661	908159	17741	84939	3139	13	1.1	96.8	71.9	10.7	5.7	0.999	0.452	0.99975	0.789043	12.39	54.33	1.2	84885	0.1457	0.1666	2823	2336	6	481	15.91	13.5	29.42	27.46	0.007	0.913		E8	COCCc1nnc(N)o1
FAKP_14220_1_001	P 21 21 2	68.257	89.823	44.977	275756	44.977	1.232	1.253	1.232	0.091	1.291	0.096	1.408	0.029	0.544	744072	21676	73990	3525	13.8	1.2	91.7	87.9	10.1	6.1	0.999	0.597	0.99975	0.864669	11.63	44.98	1.23	73926	0.1539	0.1746	2854	2336	6	512	15.71	13.11	27.29	27.41	0.007	0.959		E8	COCCc1nnc(N)o1
FAKP_14221_0_001	P 21 21 2	68.292	89.795	44.962	275720	54.358	1.132	1.151	1.132	0.063	0.935	0.066	1.085	0.019	0.529	1083117	8730	95378	2263	18	1.2	92	43.7	11.4	3.9	1	0.6	1	0.866025	11.98	54.36	1.13	95315	0.1406	0.1562	2834	2336	7	491	15.98	13.54	26.91	27.44	0.006	0.998		F8	CNCc1ccc(O)cc1
FAKP_14221_1_001	P 21 21 2	68.151	89.767	44.956	275028	54.28	1.132	1.151	1.132	0.059	0.824	0.061	0.957	0.017	0.471	1075135	8723	92980	2240	19.9	1.2	89.9	43.5	11.6	3.9	1	0.622	1	0.875759	11.57	54.28	1.13	92954	0.1365	0.1541	2828	2336	6	486	15.57	13.22	26.08	26.72	0.009	1.078		F8	CNCc1ccc(O)cc1
FAKP_14221_2_001	P 21 21 2	68.124	89.717	44.96	274790	54.256	1.147	1.166	1.147	0.068	1.039	0.071	1.163	0.02	0.501	1054582	11477	88492	2291	17.3	1.1	89.1	46.6	11.9	5	1	0.629	1	0.878779	12.08	54.26	1.15	88418	0.1411	0.1574	2837	2336	6	495	16.56	14.07	28.41	28.17	0.01	1.119		F8	CNCc1ccc(O)cc1
FAKP_14221_2_002	P 21 21 2	68.155	89.732	44.979	275077	54.274	1.237	1.258	1.237	0.095	1.651	0.1	1.757	0.028	0.583	936639	25958	77232	3054	14.8	1.2	97.1	78.1	12.1	8.5	1	0.584	1	0.858705	12.49	54.27	1.24	77144	0.1468	0.1652	2831	2336	7	488	16.64	14.11	25.76	28.65	0.004	0.73		F8	CNCc1ccc(O)cc1
FAKP_14222_0_001	P 21 21 2	67.882	89.842	44.887	273750	54.16	1.508	1.534	1.508	0.341	1.917	0.386	2.187	0.174	1.016	149169	3600	34242	927	7.2	2	77.7	42.7	4.4	3.9	0.964	0.339	0.990793	0.711581	8.95	54.16	1.51	33515	0.1774	0.1983	2923	2336	6	581	14.69	11.46	27.76	27.56	0.006	0.761		F9	Oc1ccc(cc1)c1ccccn1
FAKP_14222_2_001	P 21 21 2	68.254	90.145	44.968	276677	54.416	1.287	1.309	1.287	0.138	2.161	0.145	2.293	0.045	0.749	700165	29569	70265	3407	10.2	1.2	98.8	98.2	10	8.7	0.997	0.531	0.999249	0.832865	12.53	54.42	1.29	70167	0.1491	0.175	2782	2336	6	440	15.94	13.66	28.57	27.88	0.009	1.039		F9	Oc1ccc(cc1)c1ccccn1
FAKP_14222_2_002	P 21 21 2	68.115	90.139	44.833	275266	54.344	1.164	1.184	1.164	0.078	1.418	0.081	1.533	0.022	0.565	1051003	14360	84503	2083	16.5	1.2	88.7	44.1	12.4	6.9	1	0.492	1	0.812107	12.14	54.34	1.16	84472	0.1431	0.1611	2792	2336	6	450	16.44	14.17	28.4	28.08	0.009	1.155		F9	Oc1ccc(cc1)c1ccccn1
FAKP_14223_0_001	P 21 21 2	68.068	89.838	44.943	274831	54.254	1.11	1.129	1.11	0.052	0.691	0.054	0.869	0.015	0.514	1081375	3766	97140	1404	22.4	1.2	88.7	25.7	11.1	2.7	1	0.633	1	0.880489	11.28	54.25	1.11	97106	0.1346	0.146	2843	2336	6	501	15.23	12.82	25.73	26.33	0.008	1.078		G8	CCNC(=O)CSc1nnc(o1)C(C)C
FAKP_14223_1_001	P 21 21 2	68.156	89.774	44.953	275051	54.284	1.238	1.259	1.238	0.094	1.773	0.098	1.89	0.027	0.632	984560	27199	76976	3208	14.5	1.1	97.2	83	12.8	8.5	0.999	0.6	0.99975	0.866025	12.26	54.28	1.24	76940	0.1471	0.1668	2818	2336	6	476	17.33	14.99	32.31	28.62	0.008	0.961		G8	CCNC(=O)CSc1nnc(o1)C(C)C
FAKP_14223_2_001	P 21 21 2	68.113	89.679	44.911	274330	54.242	1.238	1.259	1.238	0.085	1.576	0.09	1.697	0.027	0.608	751770	22196	72292	3091	13.5	1.1	91.4	80.1	10.4	7.2	0.999	0.616	0.99975	0.873142	12.9	54.24	1.24	72211	0.1466	0.168	2836	2336	6	494	16.69	14.17	30.22	28.46	0.01	1.157		G8	CCNC(=O)CSc1nnc(o1)C(C)C
FAKP_14224_0_001	P 21 21 2	68.18	89.805	44.913	274998	54.303	1.14	1.16	1.14	0.075	1.27	0.079	1.368	0.022	0.495	968004	9268	80802	1285	17	1.2	79.9	26.1	12	7.2	1	0.637	1	0.882186	11.41	54.3	1.14	80776	0.1371	0.1562	2825	2336	6	483	16.1	13.61	27.99	28	0.015	1.442		H8	CN(Cc1cnn(C)c1)C(=O)C1CCC=CC1
FAKP_14224_1_001	P 21 21 2	67.85	89.638	44.867	272878	54.099	1.313	1.335	1.313	0.152	2.381	0.159	2.478	0.044	0.684	813174	42312	62819	3268	10.3	1.1	95	100	12.9	12.9	0.999	0.522	0.99975	0.828215	12.6	54.1	1.31	62747	0.1562	0.175	2819	2336	6	477	16.29	14.09	30.81	26.91	0.004	0.795		H8	CN(Cc1cnn(C)c1)C(=O)C1CCC=CC1
FAKP_14224_2_001	P 21 21 2	68.138	89.814	44.918	274887	54.284	1.145	1.164	1.145	0.057	0.933	0.06	1.072	0.017	0.512	1062456	10998	92963	2643	19.4	1.2	93.1	53.6	11.4	4.2	1	0.576	1	0.854965	12.11	54.28	1.15	92915	0.1392	0.1538	2831	2336	6	489	16.36	13.83	28.24	28.29	0.007	1.01		H8	CN(Cc1cnn(C)c1)C(=O)C1CCC=CC1
FAKP_14224_3_001	P 21 21 2	67.835	89.667	44.891	273052	54.098	1.142	1.162	1.142	0.081	1.187	0.084	1.32	0.024	0.56	973104	9628	84787	1843	15.5	1.1	84.8	37.2	11.5	5.2	0.999	0.473	0.99975	0.801391	11.59	54.1	1.14	84778	0.1339	0.1515	2824	2336	6	482	15.87	13.21	28.31	28.61	0.017	1.496		H8	CN(Cc1cnn(C)c1)C(=O)C1CCC=CC1
FAKP_14225_0_001	P 21 21 2	67.906	89.755	44.977	274130	54.154	1.12	1.14	1.12	0.061	0.782	0.063	0.931	0.018	0.488	1004528	6235	89571	1831	18.9	1.2	84.3	35	11.2	3.4	0.999	0.611	0.99975	0.870939	10.98	54.15	1.12	89553	0.1431	0.1615	2887	2336	9	542	15.68	12.82	22.98	27.87	0.01	1.208		A9	Nc1nsc2ncccc12
FAKP_14225_1_001	P 21 21 2	67.942	89.797	44.924	274081	54.181	1.11	1.129	1.11	0.05	0.684	0.052	0.849	0.015	0.487	1063658	3932	92775	1373	23.7	1.3	85	25.5	11.5	2.9	1	0.588	1	0.860555	10.96	54.18	1.11	92761	0.141	0.1597	2881	2336	6	539	15.19	12.57	25.61	26.44	0.011	1.22		A9	Nc1nsc2ncccc12
FAKP_14225_2_001	P 21 21 2	67.793	89.652	44.877	272752	54.074	1.171	1.191	1.171	0.144	0.966	0.168	1.21	0.082	0.71	210364	3945	53858	1821	7.1	1.1	58.1	39.9	3.9	2.2	0.983	0.473	0.995704	0.801391	9.31	54.07	1.17	52866	0.1669	0.1971	2959	2336	6	617	14.16	10.49	25.74	27.91	0.01	1.098		A9	Nc1nsc2ncccc12
FAKP_14225_2_002	P 21 21 2	67.831	89.717	44.927	273407	54.107	1.099	1.118	1.099	0.065	0.44	0.068	0.544	0.018	0.311	1086773	1710	85483	588	21.6	1.8	76.2	10.6	12.7	2.9	0.999	0.8	0.99975	0.942809	9.48	54.11	1.1	85465	0.1351	0.1544	2860	2336	6	518	13.89	11.35	25.05	25.19	0.014	1.356		A9	Nc1nsc2ncccc12
FAKP_14225_3_001	P 21 21 2	67.728	89.608	44.93	272679	54.031	1.14	1.16	1.14	0.06	1.046	0.063	1.175	0.017	0.518	1068588	10365	89917	2102	20.3	1.2	89.7	42.2	11.9	4.9	1	0.562	1	0.848287	12.26	54.03	1.14	89898	0.1428	0.1637	2838	2336	6	496	17.09	14.63	34.19	28.51	0.011	1.184		A9	Nc1nsc2ncccc12
FAKP_14227_0_001	P 21 21 2	68.07	89.793	44.932	274634	54.245	1.156	1.176	1.156	0.073	1.208	0.076	1.32	0.021	0.518	1040891	12025	85120	1951	15.7	1.2	87.8	41.1	12.2	6.2	0.999	0.515	0.99975	0.824541	12.47	54.24	1.16	85083	0.1423	0.1589	2827	2336	6	485	16.69	14.24	26.74	28.38	0.006	0.922		C9	COc1ccc2OCCNc2c1
FAKP_14227_1_001	P 21 21 2	68.113	90.086	45.026	276281	54.331	1.216	1.237	1.216	0.096	1.487	0.101	1.599	0.029	0.572	917956	22310	77426	3034	12.5	1.1	92.2	73.6	11.9	7.4	0.998	0.521	0.999499	0.827693	12.79	54.33	1.22	77371	0.1477	0.1702	2835	2336	6	493	17.15	14.46	27.55	29.76	0.005	0.891		C9	COc1ccc2OCCNc2c1
FAKP_14227_1_002	P 21 21 2	67.901	89.801	44.893	273739	54.161	1.156	1.176	1.156	0.083	1.314	0.087	1.439	0.026	0.572	905589	11266	86755	1930	14.9	1.1	89.9	40.5	10.4	5.8	0.999	0.526	0.99975	0.830292	11.43	54.16	1.16	86681	0.1428	0.1638	2824	2336	6	482	15.85	13.43	27.91	27.43	0.01	1.222		C9	COc1ccc2OCCNc2c1
FAKP_14227_2_001	P 21 21 2	67.887	89.888	44.881	273874	54.173	1.161	1.181	1.161	0.076	1.401	0.079	1.507	0.022	0.538	1057308	13946	83203	1911	15.7	1.1	87.2	40.5	12.7	7.3	0.999	0.53	0.99975	0.832352	13.46	54.17	1.16	83190	0.1386	0.1628	2820	2336	6	478	17.53	15.08	28.04	29.36	0.018	1.485		C9	COc1ccc2OCCNc2c1
FAKP_14228_0_001	P 21 21 2	68.102	90.037	44.915	275405	54.315	1.138	1.157	1.138	0.082	1.344	0.085	1.457	0.024	0.552	1068844	9750	87690	1453	15.7	1.2	86	28.7	12.2	6.7	0.999	0.714	0.99975	0.912764	11.39	54.31	1.14	87643	0.1424	0.161	2842	2336	6	500	15.75	13.38	27.26	26.66	0.007	0.999		D9	COC(=O)c1cc(ccc1)Br
FAKP_14228_1_001	P 21 21 2	68.022	89.782	44.929	274388	54.218	1.148	1.168	1.148	0.069	1.355	0.072	1.471	0.02	0.554	1014598	11675	80919	1764	18	1.1	81.9	36.2	12.5	6.6	1	0.493	1	0.812659	12.56	54.22	1.15	80908	0.1388	0.1585	2859	2336	8	515	16.99	14.18	25.12	29.62	0.006	0.994		D9	COC(=O)c1cc(ccc1)Br
FAKP_14229_0_001	P 21 21 2	68.028	89.852	44.877	274309	54.237	1.17	1.19	1.17	0.081	1.454	0.085	1.609	0.025	0.659	951233	14212	86089	2643	15.6	1.1	92.1	57.1	11	5.4	0.999	0.507	0.99975	0.82028	12.05	54.24	1.17	86066	0.1431	0.1618	2853	2336	6	511	16.33	13.73	28.03	28.06	0.007	1.059		E9	COC(=O)Cc1ccc(OC)cc1OC
FAKP_14229_1_001	P 21 21 2	67.847	89.724	44.897	273311	54.117	1.142	1.162	1.142	0.098	1.085	0.105	1.305	0.036	0.702	685155	6816	89494	2292	7.7	1.2	89.5	46.3	7.7	3	0.999	0.369	0.99975	0.73422	10.3	54.12	1.14	89420	0.143	0.1652	2852	2336	6	510	13.89	11.24	23.97	25.92	0.009	1.1		E9	COC(=O)Cc1ccc(OC)cc1OC
FAKP_14229_2_001	P 21 21 2	67.914	89.69	44.879	273367	54.143	1.123	1.143	1.123	0.07	0.827	0.073	0.954	0.021	0.456	1059608	7015	89525	1753	17.7	1.3	85.2	33.9	11.8	4	0.999	0.611	0.99975	0.870939	11.27	54.14	1.12	89494	0.1365	0.1561	2851	2336	6	509	15.4	12.74	26.14	27.44	0.011	1.202		E9	COC(=O)Cc1ccc(OC)cc1OC
FAKP_14231_0_001	P 21 21 2	67.874	89.761	44.895	273520	54.139	1.149	1.168	1.149	0.096	1.444	0.102	1.628	0.034	0.729	688760	8220	79073	1776	12.6	1.1	80.4	37	8.7	4.6	0.999	0.355	0.99975	0.723868	11.61	54.14	1.15	78896	0.1513	0.1737	2888	2336	7	545	15.92	12.77	25.38	29.33	0.007	0.996		H9	FC(N1CN(F)C=N1)C(=O)c1ccccc1
FAKP_14231_1_001	P 21 21 2	68.067	89.865	44.979	275129	54.259	1.159	1.179	1.159	0.064	1.189	0.068	1.339	0.022	0.597	677203	9751	79036	2145	16.8	1.2	82.1	45	8.6	4.5	1	0.504	1	0.818665	12.08	54.26	1.16	78997	0.1425	0.1597	2841	2336	6	499	16.01	13.3	27.77	28.57	0.01	1.126		H9	FC(N1CN(F)C=N1)C(=O)c1ccccc1
FAKP_14231_2_001	P 21 21 2	68.068	89.799	44.938	274681	54.245	1.12	1.14	1.12	0.063	1.073	0.065	1.202	0.018	0.521	1005759	6024	81256	1220	19.7	1.2	76.4	23.3	12.4	4.9	1	0.571	1	0.852599	11.63	54.25	1.12	81233	0.1388	0.1538	2843	2336	6	501	16.27	13.54	26.8	28.89	0.006	0.923		H9	FC(N1CN(F)C=N1)C(=O)c1ccccc1
FAKP_14232_0_001	P 21 21 2	68.082	89.835	44.922	274750	54.26	1.155	1.175	1.155	0.079	1.25	0.083	1.375	0.025	0.554	844083	10455	81550	1872	14.3	1.1	83.9	39.2	10.4	5.6	0.999	0.488	0.99975	0.809885	11.99	54.26	1.16	81516	0.1416	0.1638	2875	2336	6	533	16.51	13.56	27.55	29.33	0.007	1.034		A10	OCCc1ccccn1
FAKP_14232_1_001	P 21 21 2	66.969	89.251	44.737	267395	53.566	1.54	1.566	1.54	0.086	1.22	0.091	1.347	0.028	0.547	316104	8904	35922	1742	14.4	1.2	88.8	89.2	8.8	5.1	0.999	0.576	0.99975	0.854965	16.07	53.57	1.54	35848	0.173	0.1956	2794	2336	6	452	22.07	19.82	38.88	33.52	0.003	0.717		A10	OCCc1ccccn1
FAKP_14232_2_001	P 21 21 2	68.025	89.754	44.918	274248	54.214	1.157	1.177	1.157	0.094	1.877	0.098	1.974	0.027	0.588	841475	12365	67516	1213	15.6	1.1	69.9	25.4	12.5	10.2	0.999	0.453	0.99975	0.789644	11.41	54.21	1.16	67475	0.1519	0.1787	2819	2336	6	477	15.91	13.25	27.74	28.78	0.005	0.887		A10	OCCc1ccccn1
FAKP_14233_0_001	P 21 21 2	67.898	89.691	44.922	273568	54.135	1.11	1.129	1.11	0.054	0.8	0.056	0.914	0.016	0.428	1065743	3881	87787	926	21.9	1.3	80.6	17.2	12.1	4.2	1	0.637	1	0.882186	11.49	54.14	1.11	87776	0.1306	0.1483	2842	2336	6	500	15.78	13.19	25.31	27.78	0.009	1.141		B10	B(c1ccccc1)(O)O
FAKP_14233_2_001	P 21 21 2	68.013	89.779	44.912	274239	54.213	1.147	1.167	1.147	0.066	1.325	0.069	1.448	0.019	0.563	920880	10231	75110	1648	18.1	1.2	75.9	33.7	12.3	6.2	0.999	0.432	0.99975	0.776757	12.91	54.21	1.15	75096	0.1413	0.1653	2832	2336	6	490	17.32	14.59	28.93	30.19	0.013	1.217		B10	B(c1ccccc1)(O)O
FAKP_14233_3_001	P 21 21 2	68.08	90.044	44.979	275730	54.305	1.287	1.309	1.287	0.096	2.073	0.1	2.165	0.027	0.612	877495	41775	67079	3480	14.3	1.2	94.6	99.5	13.1	12	0.999	0.568	0.99975	0.85117	14.55	54.31	1.29	66994	0.1444	0.1701	2817	2336	6	475	18.51	15.9	33.16	31.15	0.009	1.121		B10	B(c1ccccc1)(O)O
FAKP_14234_0_001	P 21 21 2	68.078	89.686	44.947	274430	54.225	1.213	1.234	1.213	0.213	1.513	0.225	1.703	0.072	0.757	750931	16474	82761	3490	9	1.1	98.5	84.2	9.1	4.7	0.988	0.597	0.996977	0.864669	7.97	54.23	1.21	82456	0.1635	0.1907	2836	2336	6	494	12.33	9.93	23.92	23.53	0.006	0.87		C10	NC(=S)c1ccc2OCOc2c1
FAKP_14234_1_001	P 21 21 2	68.11	89.698	44.892	274260	54.244	1.226	1.247	1.226	0.118	1.657	0.123	1.764	0.034	0.588	1005471	25821	79253	3065	12.2	1.1	97.4	76.1	12.7	8.4	0.999	0.569	0.99975	0.851647	11.4	54.24	1.23	79196	0.1413	0.1642	2833	2336	6	491	15.67	13.19	28.44	27.29	0.009	1.076		C10	NC(=S)c1ccc2OCOc2c1
FAKP_14234_2_001	P 21 21 2	68.278	89.802	44.974	275758	54.352	1.219	1.24	1.219	0.078	1.83	0.082	1.934	0.023	0.605	928972	19506	74732	2048	15.4	1	89.8	49.8	12.4	9.5	1	0.446	1	0.785413	14.01	54.35	1.22	74658	0.145	0.1685	2820	2336	6	478	18.36	16.03	31.09	29.56	0.011	1.108		C10	NC(=S)c1ccc2OCOc2c1
FAKP_14235_0_001	P 21 21 2	68.697	90.481	45.128	280505	54.714	2.39	2.431	2.39	1.522	9.373	1.596	9.81	0.473	2.852	127410	6640	11354	558	4.8	1.2	97.3	99.5	11.2	11.9	0.767	0.633	0.931739	0.880489	21.55	54.71	2.39	11266	0.2417	0.2965	2614	2336	6	272	30.18	30.42	44.86	27.73	0.012	1.583		D10	Cc1ccc(cc1)NC(C)(C)C(=O)O
FAKP_14235_1_001	P 21 21 2	68.461	90.232	45.005	278013	54.54	2.318	2.358	2.318	0.441	2.166	0.473	2.316	0.169	0.811	94998	5256	12456	653	4.4	1.1	98.4	100	7.6	8	0.976	0.487	0.993909	0.809327	25.26	54.54	2.32	12443	0.1947	0.2559	2608	2336	6	266	32.5	32.32	42.81	33.94	0.002	0.466		D10	Cc1ccc(cc1)NC(C)(C)C(=O)O
FAKP_14235_2_001	P 21 21 2	68.438	90.229	45.035	278095	54.527	1.697	1.726	1.697	0.185	2.017	0.195	2.12	0.061	0.647	303655	15847	30152	1522	9.3	1.2	95.3	97.8	10.1	10.4	0.997	0.665	0.999249	0.893755	18.69	54.53	1.7	30109	0.1739	0.1991	2761	2336	6	419	23.28	21.52	35.01	32.97	0.003	0.642		D10	Cc1ccc(cc1)NC(C)(C)C(=O)O
FAKP_14235_2_002	P 21 21 2	68.454	90.362	45.034	278564	54.565	1.588	1.616	1.588	0.151	2.298	0.158	2.398	0.046	0.679	405247	22275	34925	1844	10.6	1.1	90.8	97.3	11.6	12.1	0.998	0.621	0.999499	0.875325	18.73	54.56	1.59	34904	0.1713	0.196	2766	2336	6	424	24.01	22.23	33.87	33.66	0.007	0.843		D10	Cc1ccc(cc1)NC(C)(C)C(=O)O
FAKP_14236_0_001	P 21 21 2	68.177	89.808	44.961	275289	54.302	1.18	1.2	1.18	0.075	1.398	0.078	1.528	0.022	0.596	1014840	17469	84074	2817	17.3	1.1	91.9	62.6	12.1	6.2	1	0.548	1	0.841434	11.97	54.3	1.18	84040	0.1411	0.1623	2845	2336	6	503	16.45	13.83	29.93	28.43	0.014	1.298		E10	CC(=O)Nc1c(cc(cc1)F)[N+](=O)[O-]
FAKP_14236_1_001	P 21 21 2	68.162	89.937	44.951	275562	54.323	1.252	1.273	1.252	0.101	1.589	0.105	1.697	0.029	0.586	983454	30641	76867	3762	13.2	1.2	99.9	99.4	12.8	8.1	0.999	0.567	0.99975	0.850691	12.99	54.32	1.25	76756	0.1441	0.1631	2818	2336	6	476	16.42	14.28	29.8	26.76	0.005	0.857		E10	CC(=O)Nc1c(cc(cc1)F)[N+](=O)[O-]
FAKP_14236_2_001	P 21 21 2	68.069	89.932	44.902	274871	54.275	2.128	2.165	2.128	0.536	1.641	0.606	1.844	0.277	0.83	76809	3867	15947	780	6.1	3	99.3	99.6	4.8	5	0.868	0.42	0.964021	0.769122	8.27	54.28	2.13	15864	0.1805	0.2262	2817	2336	6	475	16.8	15.08	30.27	25.06	0.004	0.558		E10	CC(=O)Nc1c(cc(cc1)F)[N+](=O)[O-]
FAKP_14237_1_001	P 21 21 2	67.803	89.547	44.864	272394	54.056	1.386	1.41	1.386	0.223	2.555	0.233	2.666	0.067	0.752	634565	32652	53984	2722	9	1.1	95.9	97.5	11.8	12	0.997	0.587	0.999249	0.860093	10.83	54.06	1.39	53897	0.1606	0.1932	2834	2336	6	492	15.38	12.7	31.6	27.89	0.007	0.843		F10	CC(N)c1ccc(OCC2CC2)c(F)c1
FAKP_14237_1_002	P 21 21 2	68.041	89.797	44.979	274816	54.231	1.414	1.438	1.414	0.189	2.595	0.196	2.698	0.054	0.731	661894	33478	51206	2550	10.3	1.1	95.7	98	12.9	13.1	0.998	0.573	0.999499	0.853548	12.64	54.23	1.41	51148	0.1601	0.1896	2830	2336	6	488	16.22	13.54	31.15	28.86	0.006	0.834		F10	CC(N)c1ccc(OCC2CC2)c(F)c1
FAKP_14237_2_001	P 21 21 2	68.008	89.688	44.936	274087	54.19	1.271	1.292	1.271	0.123	2.363	0.128	2.476	0.035	0.722	924789	36063	70791	3232	11.8	1	96.7	89.4	13.1	11.2	0.999	0.565	0.99975	0.849732	12.48	54.19	1.27	70670	0.1528	0.1766	2807	2336	6	465	17.48	15.13	28.99	29.13	0.005	0.913		F10	CC(N)c1ccc(OCC2CC2)c(F)c1
FAKP_14238_0_001	P 21 21 2	68.106	89.885	44.957	275214	54.283	1.265	1.286	1.265	0.136	2.27	0.142	2.387	0.039	0.72	953435	33860	73637	3237	12.2	1.1	98.8	87.4	12.9	10.5	0.999	0.462	0.99975	0.794991	12	54.28	1.27	73537	0.1485	0.1692	2818	2336	6	476	16.46	14.15	27.98	27.64	0.007	0.894		H10	CC(NCCn1cccn1)c1ccc(F)cc1
FAKP_14238_0_002	P 21 21 2	68.055	89.642	44.937	274142	54.204	1.266	1.288	1.266	0.13	1.823	0.136	1.933	0.039	0.623	881424	31680	73507	3437	11	1.1	99.4	94.4	12	9.2	0.999	0.618	0.99975	0.874017	11.93	54.2	1.27	73480	0.1472	0.1671	2826	2336	6	484	15.15	12.97	29.08	25.48	0.006	0.898		H10	CC(NCCn1cccn1)c1ccc(F)cc1
FAKP_14238_1_001	P 21 21 2	67.958	89.649	44.99	274096	54.157	1.148	1.168	1.148	0.089	1.159	0.093	1.276	0.026	0.52	1024216	11391	86185	1992	14.2	1.2	87.3	41.2	11.9	5.7	0.999	0.525	0.99975	0.829774	11.33	54.16	1.15	86174	0.1401	0.1582	2816	2336	6	474	15.34	12.99	24.25	26.81	0.011	1.256		H10	CC(NCCn1cccn1)c1ccc(F)cc1
FAKP_14238_2_001	P 21 21 2	67.977	89.737	44.972	274332	54.186	1.157	1.177	1.157	0.075	1.434	0.078	1.525	0.021	0.5	1070203	13610	81429	1588	16.8	1.1	84.4	33.2	13.1	8.6	1	0.572	1	0.853074	12.36	54.19	1.16	81408	0.1396	0.1576	2802	2336	6	460	16.9	14.56	29.11	28.59	0.007	1.007		H10	CC(NCCn1cccn1)c1ccc(F)cc1
FAKP_14239_0_001	P 21 21 2	68.405	89.996	45.041	277280	54.459	1.386	1.41	1.386	0.121	2.342	0.126	2.442	0.035	0.683	712718	35300	57213	2838	13.3	1.1	99.9	100	12.5	12.4	0.999	0.558	0.99975	0.846347	14.89	54.46	1.39	57170	0.1498	0.1737	2801	2336	6	459	18.52	16.3	31.89	29.66	0.004	0.724		G10	Clc1nnnn1c1ccccc1
FAKP_14239_0_002	P 21 21 2	68.237	90.079	45.03	276787	54.393	1.295	1.317	1.295	0.097	1.992	0.101	2.082	0.029	0.595	847201	40796	69554	3434	13.7	1.1	99.6	100	12.2	11.9	0.999	0.597	0.99975	0.864669	14.11	54.39	1.3	69506	0.1414	0.1637	2826	2336	6	484	17.43	14.95	31.82	29.22	0.007	0.968		G10	Clc1nnnn1c1ccccc1
FAKP_14240_0_001	P 21 21 2	68.139	89.783	44.948	274979	54.278	1.219	1.24	1.219	0.101	1.386	0.107	1.534	0.033	0.639	845078	20314	82321	3706	12.5	1	99.2	90.7	10.3	5.5	0.999	0.437	0.99975	0.779879	11.66	54.28	1.22	82265	0.1439	0.165	2822	2336	6	480	15.73	13.4	30.4	26.91	0.006	0.916		A11	CCOc1ccnc(F)c1
FAKP_14240_1_001	P 21 21 2	68.076	89.799	44.953	274805	54.249	1.18	1.2	1.18	0.101	1.699	0.105	1.782	0.028	0.519	994395	17604	73145	1594	13.2	1.1	80.1	35.3	13.6	11	0.999	0.583	0.99975	0.85824	12.19	54.25	1.18	73092	0.1448	0.1674	2850	2336	6	508	16.25	13.38	28.64	29.32	0.006	0.959		A11	CCOc1ccnc(F)c1
FAKP_14240_2_001	P 21 21 2	67.999	89.862	44.924	274509	54.224	1.213	1.234	1.213	0.096	1.474	0.1	1.58	0.029	0.549	796174	20624	70859	2708	11.9	1.1	84.3	65.9	11.2	7.6	0.999	0.511	0.99975	0.822419	12.92	54.22	1.21	70817	0.1477	0.1671	2843	2336	6	501	16.9	14.14	28.51	29.66	0.005	0.92		A11	CCOc1ccnc(F)c1
FAKP_14241_0_001	P 21 21 2	67.931	89.474	44.835	272510	54.104	1.291	1.313	1.291	0.239	2.121	0.251	2.264	0.078	0.774	643207	28308	67319	3407	8.4	1.1	96.9	99.6	9.6	8.3	0.994	0.628	0.998494	0.87835	10.38	54.1	1.29	67143	0.1631	0.1891	2851	2336	6	509	13.43	10.74	28.04	25.62	0.005	0.897		B11	Oc1ccc(cc1)C(F)(F)F
FAKP_14241_1_001	P 21 21 2	68.13	89.852	44.931	275050	54.288	1.268	1.289	1.268	0.127	2.129	0.132	2.233	0.036	0.658	938850	35072	71447	3181	12.1	1.1	96.7	87.4	13.1	11	0.999	0.518	0.99975	0.826122	11.87	54.29	1.27	71360	0.1541	0.1727	2818	2336	6	476	16.39	14.13	30	27.3	0.004	0.773		B11	Oc1ccc(cc1)C(F)(F)F
FAKP_14241_2_001	P 21 21 2	68.071	89.829	44.937	274779	54.253	1.215	1.236	1.215	0.082	1.494	0.085	1.632	0.024	0.633	1024083	23435	83138	3776	15.6	1	99.4	91.9	12.3	6.2	1	0.416	1	0.766532	12.55	54.25	1.22	83120	0.1405	0.1592	2812	2336	6	470	16.21	14	30.01	27.01	0.011	1.229		B11	Oc1ccc(cc1)C(F)(F)F
FAKP_14242_0_001	P 21 21 2	68.125	90.16	45.017	276501	54.354	1.254	1.276	1.254	0.09	1.788	0.093	1.899	0.026	0.622	963862	30543	76156	3512	15.2	1.1	99.3	93.5	12.7	8.7	1	0.572	1	0.853074	13.43	54.35	1.25	76131	0.1451	0.1647	2838	2336	6	496	16.66	14.18	29.98	28.17	0.007	0.896		E11	OCc1cnc(s1)N1CCOCC1
FAKP_14242_1_001	P 21 21 2	68.235	89.894	44.962	275793	54.351	1.319	1.342	1.319	0.141	1.926	0.148	2.025	0.046	0.615	628422	32914	61057	3176	9.4	1.1	92.7	97.2	10.3	10.4	0.998	0.641	0.999499	0.883873	13	54.35	1.32	61029	0.1518	0.176	2841	2336	6	499	16.66	14.19	27.86	28.08	0.008	1.056		E11	OCc1cnc(s1)N1CCOCC1
FAKP_14242_2_001	P 21 21 2	68.186	89.932	44.998	275932	54.334	1.429	1.453	1.429	0.251	3.09	0.263	3.234	0.076	0.943	527509	28762	46390	2561	8	1.1	89	99.7	11.4	11.2	0.997	0.364	0.999249	0.730564	12.61	54.33	1.43	46283	0.1668	0.1941	2832	2336	6	490	16.82	14.36	30.86	28.4	0.005	0.83		E11	OCc1cnc(s1)N1CCOCC1
FAKP_14242_2_002	P 21 21 2	68.201	89.84	44.994	275686	54.322	1.433	1.458	1.433	0.119	1.691	0.124	1.792	0.035	0.581	598050	22889	51453	2535	11.8	1.1	99.8	99.7	11.6	9	0.999	0.514	0.99975	0.824012	15.37	54.32	1.43	51415	0.1554	0.1743	2803	2336	6	461	18.67	16.53	33	29.34	0.006	0.933		E11	OCc1cnc(s1)N1CCOCC1
FAKP_14243_0_001	P 21 21 2	68.247	89.903	44.995	276072	54.359	1.258	1.28	1.258	0.091	1.819	0.095	1.923	0.026	0.607	973139	32522	75065	3444	15.1	1.1	99	92.5	13	9.4	0.999	0.623	0.99975	0.876193	13.5	54.36	1.26	75023	0.1448	0.1658	2828	2336	6	486	17.43	14.92	31.71	29.32	0.008	0.976		F11	FS(=O)(=O)c1ccc(cc1)CCN
FAKP_14243_1_001	P 21 21 2	68.165	89.787	44.927	274968	54.292	1.175	1.195	1.175	0.078	1.201	0.082	1.336	0.023	0.57	1062398	16523	89554	3185	17.1	1.2	96.7	70	11.9	5.2	1	0.51	1	0.821886	11.54	54.29	1.18	89474	0.1384	0.1597	2825	2336	6	483	15.83	13.49	29.85	26.95	0.006	0.929		F11	FS(=O)(=O)c1ccc(cc1)CCN
FAKP_14243_2_001	P 21 21 2	68.273	89.972	44.997	276401	54.387	1.318	1.34	1.318	0.192	2.135	0.202	2.244	0.06	0.681	640559	32572	62706	3184	7.7	1.1	94.7	98	10.2	10.2	0.99	0.643	0.997484	0.884712	12.36	54.39	1.32	62599	0.1627	0.1865	2809	2336	6	467	16.26	14.01	29.94	27.36	0.004	0.767		F11	FS(=O)(=O)c1ccc(cc1)CCN
FAKP_14244_0_001	P 21 21 2	68.062	89.719	44.946	274461	54.225	1.161	1.181	1.161	0.08	1.484	0.083	1.578	0.023	0.513	1065497	14375	81207	1634	16.5	1.2	84.9	34.4	13.1	8.8	0.999	0.481	0.99975	0.805954	12.43	54.22	1.16	81199	0.141	0.1608	2817	2336	6	475	16.55	14.11	26.75	28.41	0.01	1.104		G11	CC(=O)Nc1cccc(CO)c1
FAKP_14244_1_001	P 21 21 2	68.067	89.92	44.953	275139	54.271	1.28	1.302	1.28	0.09	1.943	0.094	2.036	0.026	0.6	904054	38781	71678	3517	14.8	1.2	99.8	99.2	12.6	11	1	0.593	1	0.862848	14.06	54.27	1.28	71666	0.1441	0.167	2808	2336	6	466	17.38	15.15	30.24	28.36	0.006	0.987		G11	CC(=O)Nc1cccc(CO)c1
FAKP_14244_3_001	P 21 21 2	68.162	89.894	44.96	275486	54.314	1.332	1.355	1.332	0.115	2.102	0.12	2.192	0.034	0.615	775973	38997	61983	3153	12.3	1.1	97	99.9	12.5	12.4	0.999	0.669	0.99975	0.895365	13.97	54.31	1.33	61969	0.1504	0.1764	2821	2336	6	479	17.52	14.93	30.12	30.01	0.005	0.899		G11	CC(=O)Nc1cccc(CO)c1
FAKP_14245_0_001	P 21 21 2	68.214	89.838	44.989	275702	54.328	1.252	1.274	1.252	0.101	1.675	0.106	1.79	0.03	0.613	926514	28831	76516	3585	14.3	1.1	99.6	94.9	12.1	8	0.999	0.589	0.99975	0.861015	12.02	54.33	1.25	76470	0.143	0.1601	2820	2336	6	478	15.35	13	28.68	26.65	0.009	1.153		H11	O=C(NCC1CCCO1)NC1CCCC1
FAKP_14245_1_001	P 21 21 2	68.181	89.808	44.946	275213	54.304	1.29	1.312	1.29	0.136	2.297	0.141	2.391	0.039	0.655	913961	43787	70052	3450	11.7	1.2	99.7	99.3	13	12.7	0.999	0.569	0.99975	0.851647	12.23	54.3	1.29	70006	0.1536	0.1765	2834	2336	6	492	16.85	14.54	32.09	27.61	0.007	0.957		H11	O=C(NCC1CCCO1)NC1CCCC1
FAKP_14245_2_001	P 21 21 2	68.013	89.722	44.903	274010	54.2	1.362	1.386	1.362	0.232	2.923	0.242	3.043	0.067	0.835	766710	37593	59409	2895	9.1	1	99.8	99.9	12.9	13	0.997	0.513	0.999249	0.823482	11.65	54.2	1.36	59333	0.1656	0.1981	2839	2336	6	497	15.11	12.45	29.18	27.44	0.006	0.774		H11	O=C(NCC1CCCO1)NC1CCCC1
FAKP_14246_0_001	P 21 21 2	68.037	89.84	44.934	274657	54.239	1.292	1.314	1.292	0.154	2.005	0.163	2.111	0.051	0.656	648396	31188	65543	3133	8.4	1.1	94	91.3	9.9	10	0.998	0.672	0.999499	0.896564	12.46	54.24	1.29	65509	0.1479	0.1751	2805	2336	6	463	15.83	13.48	28.24	27.55	0.006	0.949		A12	CC(C)c1noc(O)n1
FAKP_14246_0_002	P 21 21 2	67.952	89.816	44.899	274027	54.19	1.341	1.364	1.341	0.152	2.216	0.159	2.304	0.044	0.627	752928	37404	59779	2901	10.4	1.1	95.9	94.4	12.6	12.9	0.998	0.676	0.999499	0.898155	13.3	54.19	1.34	59712	0.1621	0.1833	2801	2336	6	459	17.1	14.9	32.93	28.1	0.006	0.792		A12	CC(C)c1noc(O)n1
FAKP_14246_2_001	P 21 21 2	68.069	89.816	44.928	274676	54.25	1.273	1.295	1.273	0.117	1.889	0.122	1.986	0.034	0.603	953630	37358	72797	3543	11.5	1.1	99.9	98.9	13.1	10.5	0.999	0.573	0.99975	0.853548	13.54	54.25	1.27	72784	0.1449	0.1667	2802	2336	6	460	17.58	15.25	31.97	29.2	0.007	1.017		A12	CC(C)c1noc(O)n1
FAKP_14246_3_001	P 21 21 2	67.986	89.789	44.934	274295	54.202	1.265	1.287	1.265	0.137	1.988	0.143	2.095	0.041	0.641	836599	29728	71304	2936	9.6	1	96.1	80.2	11.7	10.1	0.998	0.552	0.999499	0.84341	12.79	54.2	1.27	71268	0.1479	0.1696	2813	2336	6	471	17.15	14.95	29.88	27.93	0.007	0.89		A12	CC(C)c1noc(O)n1
FAKP_14247_0_001	P 21 21 2	67.908	89.687	44.941	273712	54.14	1.159	1.179	1.159	0.074	1.177	0.078	1.326	0.022	0.594	1065610	13747	91278	2897	16.5	1.1	95.1	60.8	11.7	4.7	1	0.581	1	0.857308	11.4	54.14	1.16	91197	0.1419	0.1576	2841	2336	6	499	16.03	13.69	28.34	26.8	0.005	0.903		B12	c1c(cncc1C(F)(F)F)C#N
FAKP_14247_1_001	P 21 21 2	68.172	89.831	44.96	275333	54.305	1.288	1.311	1.288	0.11	2.032	0.115	2.121	0.032	0.604	897656	41805	70423	3455	13.1	1.2	99.9	99.3	12.7	12.1	0.999	0.659	0.99975	0.891322	12.88	54.3	1.29	70403	0.1445	0.1634	2824	2336	6	482	16.12	13.97	29.7	26.38	0.011	1.239		B12	c1c(cncc1C(F)(F)F)C#N
FAKP_14247_2_001	P 21 21 2	68.199	89.716	45.024	275481	54.293	1.195	1.215	1.195	0.122	1.305	0.128	1.463	0.038	0.644	752381	13358	83830	2756	11.9	1.1	95	62.9	9	4.8	0.997	0.797	0.999249	0.941825	11.61	54.29	1.2	82840	0.1739	0.1919	2830	2336	6	488	15.33	13.21	26.74	25.31	0.006	0.799		B12	c1c(cncc1C(F)(F)F)C#N
FAKP_14248_0_001	P 21 21 2	68.019	89.879	44.937	274721	54.238	1.149	1.169	1.149	0.068	1.388	0.071	1.5	0.02	0.555	1076885	12092	88009	1759	16.8	1.1	89.1	36.1	12.2	6.9	1	0.639	1	0.883031	12.53	54.24	1.15	87989	0.1396	0.1568	2831	2336	6	489	16.5	14.14	27.6	27.64	0.009	1.159		C12	CN(Cc1ccco1)c1cc(Cl)nc(N)n1
FAKP_14248_1_001	P 21 21 2	68.029	89.743	44.889	274053	54.213	1.218	1.239	1.218	0.087	1.646	0.091	1.76	0.025	0.6	1020395	24512	80535	3055	14.5	1	97.2	74.6	12.7	8	1	0.496	1	0.814311	13.03	54.21	1.22	80505	0.1448	0.1641	2809	2336	6	467	17.31	15.15	31.64	27.96	0.005	0.862		C12	CN(Cc1ccco1)c1cc(Cl)nc(N)n1
FAKP_14248_2_001	P 21 21 2	68.138	89.851	45.008	275551	54.292	1.243	1.264	1.243	0.089	1.644	0.093	1.753	0.026	0.59	952791	28680	74633	3437	14.5	1.1	95	88.7	12.8	8.3	0.999	0.573	0.99975	0.853548	13.24	54.29	1.24	74550	0.1462	0.1645	2834	2336	6	492	16.64	14.18	29.99	28.16	0.006	1.017		C12	CN(Cc1ccco1)c1cc(Cl)nc(N)n1
FAKP_14249_0_001	P 21 21 2	68.064	89.771	44.952	274665	54.237	1.198	1.219	1.198	0.098	2	0.102	2.085	0.028	0.579	952444	19064	71469	1535	13.6	1.1	81.9	35.6	13.3	12.4	0.999	0.557	0.99975	0.84586	13.03	54.24	1.2	71379	0.1412	0.1692	2849	2336	6	507	18.06	15.37	32.66	30.29	0.014	1.329		D12	CCN(CCO)c1cc(OC)ncn1
FAKP_14249_1_001	P 21 21 2	68.087	89.827	44.933	274813	54.261	1.211	1.232	1.211	0.112	1.569	0.118	1.732	0.038	0.715	729388	15989	80500	2942	11.3	1	95.3	71.3	9.1	5.4	0.999	0.388	0.99975	0.747715	11.41	54.26	1.21	80434	0.1479	0.1701	2838	2336	7	495	14.83	12.21	25.21	27.02	0.005	0.882		D12	CCN(CCO)c1cc(OC)ncn1
FAKP_14249_2_001	P 21 21 2	68.197	89.978	45	276130	54.35	1.294	1.317	1.294	0.104	2.304	0.108	2.4	0.03	0.664	901931	43189	69206	3415	14.4	1.1	99.2	99.6	13	12.6	0.999	0.557	0.99975	0.84586	13.55	54.35	1.29	69189	0.1466	0.1667	2819	2336	6	477	17.39	15.22	33.12	27.79	0.006	0.999		D12	CCN(CCO)c1cc(OC)ncn1
FAKP_14250_0_001	P 21 21 2	68	89.551	44.929	273594	54.156	1.21	1.231	1.21	0.092	1.342	0.097	1.434	0.028	0.486	902397	19982	78881	2470	13.2	1.2	93.5	59.9	11.4	8.1	0.999	0.668	0.99975	0.894963	12.11	54.16	1.21	78805	0.1468	0.1643	2825	2336	6	483	16.41	14.22	27.73	26.82	0.006	0.974		E12	Cn1c2ccc(N)cc2oc1=O
FAKP_14250_1_001	P 21 21 2	68.081	89.745	44.919	274452	54.24	1.136	1.155	1.136	0.081	1.186	0.084	1.296	0.023	0.506	1081763	9788	87325	1577	15.2	1.2	85.6	31.2	12.4	6.2	0.999	0.528	0.99975	0.831324	11.51	54.24	1.14	87308	0.1456	0.164	2810	2336	6	468	15.53	13.25	26.53	26.74	0.004	0.806		E12	Cn1c2ccc(N)cc2oc1=O
FAKP_14250_2_001	P 21 21 2	68.123	89.707	44.962	274768	54.253	1.316	1.338	1.316	0.145	2.396	0.152	2.501	0.043	0.707	747225	39610	60860	3260	11.3	1.1	92	100	12.3	12.2	0.998	0.503	0.999499	0.818125	12.62	54.25	1.32	60772	0.1586	0.1842	2810	2336	6	468	16.3	13.95	31.77	27.82	0.004	0.825		E12	Cn1c2ccc(N)cc2oc1=O
FAKP_14250_3_001	P 21 21 2	68.121	89.614	44.915	274188	44.915	1.319	1.342	1.319	0.197	1.804	0.208	1.913	0.066	0.617	565930	29165	61307	3205	9.3	1.1	93.6	99.8	9.2	9.1	0.996	0.528	0.998997	0.831324	7.98	44.92	1.32	60999	0.1639	0.1932	2851	2336	6	509	12.42	9.78	25.26	24.38	0.005	0.908		E12	Cn1c2ccc(N)cc2oc1=O
FAKP_14252_0_001	P 21 21 2	68.03	89.741	44.96	274484	54.213	1.195	1.216	1.195	0.112	1.825	0.116	1.933	0.032	0.614	1008479	20542	77305	2229	13.3	1.1	88	51.2	13	9.2	0.999	0.484	0.99975	0.807645	11.53	54.21	1.2	77258	0.147	0.1687	2806	2336	7	463	15.68	13.24	26.18	27.82	0.006	0.945		F12	CC(C)NCc1ccc(nc1)N1CCCC1C
FAKP_14252_1_001	P 21 21 2	68.258	89.874	45.005	276089	54.358	1.686	1.715	1.686	0.288	1.866	0.307	2.098	0.102	0.939	211613	6586	27032	1374	5.6	1	84.5	87.5	7.8	4.8	0.98	0.378	0.994937	0.74069	14.42	54.36	1.69	26783	0.1777	0.2118	2789	2336	6	447	19.73	17.64	32.56	30.48	0.005	0.626		F12	CC(C)NCc1ccc(nc1)N1CCCC1C
FAKP_14253_0_001	P 21 21 2	68.177	90.059	44.991	276243	54.358	1.291	1.313	1.291	0.124	2.172	0.129	2.267	0.036	0.64	869857	41753	68138	3453	11.3	1.2	96.8	99.4	12.8	12.1	0.998	0.55	0.999499	0.842424	13.39	54.36	1.29	68067	0.1495	0.1728	2823	2336	6	481	17.52	14.95	29.45	29.84	0.006	1.066		G12	O=C(N/N=C/c1cccs1)C1CC1
FAKP_14253_1_001	P 21 21 2	68.003	90.04	44.888	274849	54.265	1.376	1.4	1.376	0.126	2.003	0.132	2.088	0.037	0.584	651037	33922	53926	2781	11.3	1.2	93	97	12.1	12.2	0.999	0.64	0.99975	0.883452	14.14	54.27	1.38	53895	0.1524	0.1775	2807	2336	6	465	18.13	15.69	33.37	30.19	0.007	1.051		G12	O=C(N/N=C/c1cccs1)C1CC1
FAKP_14253_2_001	P 21 21 2	67.789	89.623	44.89	272727	54.065	1.236	1.258	1.236	0.083	1.294	0.087	1.394	0.024	0.509	946345	27387	75124	3786	14.3	1.2	95.2	97.8	12.6	7.2	0.999	0.679	0.99975	0.899341	13.31	54.07	1.24	75090	0.1432	0.1646	2819	2336	6	477	17.3	14.67	30.35	30.01	0.009	1.095		G12	O=C(N/N=C/c1cccs1)C1CC1
FAKP_14254_0_001	P 21 21 2	68.046	89.775	44.96	274653	54.229	1.2	1.221	1.2	0.12	1.735	0.126	1.858	0.035	0.643	964857	20080	80639	2618	12.1	1.1	92.9	61.3	12	7.7	0.999	0.536	0.99975	0.835414	10.94	54.23	1.2	80601	0.1471	0.1671	2860	2336	6	518	15.41	12.9	27.55	26.61	0.006	0.978		H12	c1csc(c1)CCNC(=O)c1ccncc1
FAKP_14254_1_001	P 21 21 2	67.907	89.675	44.867	273220	54.136	1.332	1.355	1.332	0.139	2.404	0.145	2.507	0.04	0.704	762032	38501	60351	3120	10.5	1.1	95.1	99.8	12.6	12.3	0.999	0.655	0.99975	0.889686	13.38	54.14	1.33	60261	0.1546	0.1803	2818	2336	6	476	17.73	15.55	30.86	28.26	0.007	1.028		H12	c1csc(c1)CCNC(=O)c1ccncc1
FAKP_14255_1_001	P 21 21 2	68.183	89.812	44.972	275393	54.306	1.293	1.315	1.293	0.145	2.433	0.151	2.526	0.041	0.672	879804	43874	64709	3227	10.9	1.1	92.7	93.9	13.6	13.6	0.998	0.587	0.999499	0.860093	12.49	54.31	1.29	64676	0.1473	0.1695	2835	2336	6	493	15.76	13.18	27.87	27.84	0.007	1.024		apo	-
FAKP_14256_0_001	P 21 21 2	67.953	89.841	44.937	274339	54.196	1.187	1.208	1.187	0.085	1.058	0.089	1.185	0.025	0.509	1007450	18147	87748	3648	13.9	1.1	98	82.4	11.5	5	0.999	0.567	0.99975	0.850691	11.99	54.2	1.19	87723	0.1415	0.158	2864	2336	6	522	16.06	13.53	26.63	27.29	0.008	1.018		apo	-
FAKP_14256_1_001	P 21 21 2	68.102	89.763	44.928	274647	54.255	1.175	1.196	1.175	0.093	1.333	0.097	1.44	0.027	0.528	1062627	16679	84521	2388	13.8	1.2	91.5	52.4	12.6	7	0.999	0.575	0.99975	0.854493	11.65	54.25	1.18	84493	0.1396	0.156	2815	2336	6	473	15.93	13.65	29.02	27.04	0.013	1.297		apo	-
FAKP_14257_0_001	P 21 21 2	67.867	89.598	44.92	273147	54.099	1.198	1.219	1.198	0.099	0.965	0.107	1.15	0.04	0.61	553005	11510	83206	3640	10.8	1.1	96	85.3	6.6	3.2	0.999	0.416	0.99975	0.766532	11.16	54.1	1.2	83131	0.1462	0.1667	2868	2336	6	526	14.32	11.86	25.98	25.11	0.01	1.132		apo	-
FAKP_14258_0_001	P 21 21 2	67.831	89.77	44.911	273472	54.119	1.112	1.131	1.112	0.055	0.814	0.057	0.908	0.015	0.387	1077650	4201	81481	821	24.1	1.5	75.1	15.3	13.2	5.1	1	0.619	1	0.874454	11.31	54.12	1.11	81460	0.132	0.1504	2854	2336	6	512	15.44	12.87	24.88	27.02	0.008	1.122		apo	-
FAKP_14259_0_001	P 21 21 2	68.045	89.713	44.935	274307	54.215	1.107	1.126	1.107	0.065	0.584	0.068	0.742	0.019	0.445	1086868	3127	95409	1202	18.8	1.3	86.6	22	11.4	2.6	0.999	0.618	0.99975	0.874017	10.1	54.21	1.11	95379	0.1325	0.1481	2845	2336	6	503	14.02	11.66	23.7	24.91	0.008	1.045		apo	-
FAKP_14259_1_001	P 21 21 2	67.917	89.994	44.872	274263	54.211	1.501	1.527	1.501	1.171	1.915	1.321	2.188	0.584	1.015	124948	6602	29348	1760	4.3	1.6	65.6	81.8	4.3	3.8	0.503	0.393	0.818125	0.751166	N/A	54.21	1.5	27378	0.1864	0.2327	3032	2336	6	690	9.11	4.98	17.21	23.02	0.018	1.922		apo	-
FAKP_14260_1_001	P 21 21 2	68.196	89.761	44.936	275069	54.302	1.106	1.125	1.106	0.054	0.535	0.056	0.689	0.016	0.424	1074201	2922	96294	1182	21	1.2	86.9	21.6	11.2	2.5	1	0.733	1	0.919746	11.01	54.3	1.11	96257	0.1385	0.1553	2875	2336	6	533	15.37	12.81	23.26	26.51	0.008	1.041		apo	-
FAKP_14260_2_001	P 21 21 2	68.274	89.791	44.955	275592	54.348	1.118	1.137	1.118	0.066	0.921	0.069	1.048	0.019	0.481	1068154	5858	88813	1325	18.6	1.3	82.6	25	12	4.4	1	0.527	1	0.830808	11.12	54.35	1.12	88782	0.1383	0.1569	2868	2336	6	526	15.33	12.73	25.58	26.76	0.009	1.181		apo	-
FAKP_14260_3_001	P 21 21 2	68.293	89.948	44.934	276021	54.392	1.199	1.22	1.199	0.127	1.454	0.133	1.57	0.038	0.574	951057	19365	82129	2781	11.2	1.1	94	64.4	11.6	7	0.999	0.619	0.99975	0.874454	11.18	54.39	1.2	82106	0.1421	0.1654	2860	2336	6	518	14.44	11.94	23.19	25.62	0.012	1.303		apo	-
FAKP_14261_0_001	P 21 21 2	68.132	89.774	44.982	275132	54.272	1.168	1.188	1.168	0.101	1.323	0.105	1.443	0.03	0.558	996380	14910	84924	2392	12.5	1.1	90.2	51.5	11.7	6.2	0.999	0.639	0.99975	0.883031	11.32	54.27	1.17	84898	0.1477	0.1645	2878	2336	6	536	15.44	12.75	24.94	27.06	0.005	0.865		apo	-
FAKP_14261_1_001	P 21 21 2	68.107	89.886	44.957	275221	54.284	1.168	1.188	1.168	0.078	1.101	0.081	1.248	0.023	0.573	1041222	15562	90568	3455	14	1.1	96.1	74	11.5	4.5	0.999	0.545	0.99975	0.839941	12.5	54.28	1.17	90550	0.1414	0.1589	2857	2336	6	515	16.38	13.84	28.54	27.75	0.009	1.087		apo	-
FAKP_14261_2_001	P 21 21 2	68.139	89.812	44.953	275099	54.284	1.145	1.165	1.145	0.073	0.975	0.076	1.09	0.021	0.47	1061135	11377	88116	2232	16.9	1.2	88.2	45.2	12	5.1	1	0.602	1	0.866926	11.85	54.28	1.15	88096	0.1398	0.1533	2868	2336	6	526	16.16	13.46	26.05	28.03	0.009	1.101		apo	-
FAKP_14261_3_001	P 21 21 2	68.115	89.804	44.964	275045	54.27	1.12	1.139	1.12	0.07	0.855	0.073	0.961	0.02	0.421	1036546	6263	85139	1304	18	1.3	79.8	24.7	12.2	4.8	0.999	0.63	0.99975	0.879208	10.88	54.27	1.12	85116	0.1404	0.1608	2898	2336	6	556	15.18	12.34	23.41	26.99	0.009	1.173		apo	-
FAKP_14262_0_001	P 21 21 2	67.984	89.65	44.945	273929	54.17	1.189	1.209	1.189	0.085	1.208	0.088	1.308	0.025	0.483	1008106	19169	82708	2789	14.4	1.2	92.9	63.3	12.2	6.9	0.999	0.669	0.99975	0.895365	12.24	54.17	1.19	82631	0.1434	0.16	2881	2336	6	539	15.77	12.95	26.32	27.87	0.008	0.994		apo	-
FAKP_14262_1_001	P 21 21 2	68.092	89.767	44.954	274777	54.25	1.16	1.18	1.16	0.063	0.989	0.065	1.099	0.018	0.461	1069831	14208	89521	2706	18.6	1.2	93.3	56.8	12	5.3	1	0.595	1	0.86376	12.45	54.25	1.16	89499	0.1396	0.156	2820	2336	6	478	16.57	14.32	28.95	27.41	0.006	0.911		apo	-
FAKP_14262_2_001	P 21 21 2	68.066	89.861	44.964	275021	54.258	1.146	1.166	1.146	0.079	1.193	0.082	1.303	0.023	0.507	1056729	11712	86619	1892	15.1	1.2	87	38.3	12.2	6.2	0.999	0.601	0.99975	0.866476	12.14	54.26	1.15	86609	0.1409	0.1621	2849	2336	6	507	16.16	13.48	27.47	28.37	0.009	1.173		apo	-
FAKP_14262_3_001	P 21 21 2	68.131	89.813	44.995	275327	54.28	1.19	1.211	1.19	0.099	1.533	0.103	1.627	0.028	0.534	1031293	19457	80745	2209	13.7	1.2	90.6	50.1	12.8	8.8	0.999	0.63	0.99975	0.879208	12.04	54.28	1.19	80712	0.1443	0.1628	2840	2336	6	498	16.2	13.66	27.69	27.97	0.007	1.006		apo	-

## Sheet: TableS1_source_cryo2
dataset	space group	A	B	C	volume	low res	highres	HR shell, low res	HR shell, highres	Rmerge	Rmerge, HR	Rmeas	Rmeas, HR	Rpim	Rpim, HR	observations	observations, HR	unique	unique, HR	SNR	SNR, HR	completeness	completeness, HR	multiplicity	multiplicity, HR	CC1/2	CC1/2, HR	CC*	CC*, HR	wilsonB refinement	refinement low resolution	refinement, high resolution	no. reflections	Rwork	Rfree	no. atoms, total	no. atoms, protein	no. atoms, ligand/ion	no. atoms, water	B-factor, total	B-factor, protein	B-factor, ligand/ion	B-factor, water	RMS deviations, bond lengths	RMS deviations, bond angles		compound	SMILES
FAKP_14274_0_001	P 21 21 2	68.101	89.618	44.93	274211	54.222	1.32	1.343	1.32	0.156	2.533	0.163	2.65	0.045	0.764	798969	35216	62649	3070	11.7	1.1	95.9	96.7	12.8	11.5	0.999	0.491	0.99975	0.811553	11.91	44.81	1.32	62563	0.1606	0.1881	2815	2336	6	473	16.92	14.73	29.7	27.6	0.003	0.744		A1	NCC1CCCCO1
FAKP_14274_1_001	P 21 21 2	67.993	89.628	44.9	273624	54.17	1.509	1.535	1.509	0.229	3.12	0.238	3.24	0.064	0.866	554801	29108	41427	2147	9.4	1.1	94.2	99.4	13.4	13.6	0.998	0.591	0.999499	0.861933	13.99	44.9	1.51	41322	0.1761	0.192	2809	2336	6	467	19.16	16.96	31.33	29.98	0.004	0.773		A1	NCC1CCCCO1
FAKP_14274_2_001	P 21 21 2	68.028	89.741	44.916	274208	54.212	1.461	1.487	1.461	0.206	2.975	0.214	3.085	0.056	0.811	635643	32473	45486	2303	10	1	93.9	96.6	14	14.1	0.998	0.514	0.999499	0.824012	13.18	44.92	1.46	45420	0.1612	0.1819	2819	2336	6	477	16.55	14.15	28.45	28.18	0.003	0.729		A1	NCC1CCCCO1
FAKP_14275_0_001	P 21 21 2	67.995	89.887	44.873	274258	54.228	1.236	1.258	1.236	0.134	2.715	0.139	2.829	0.038	0.785	1066904	48700	78878	3844	12.7	1	99.4	98.9	13.5	12.7	0.999	0.498	0.99975	0.815406	12.26	44.94	1.24	78841	0.1511	0.1739	2846	2336	6	504	16.57	13.94	31.19	28.57	0.007	0.934		A2	C1CC1c1cscn1
FAKP_14275_1_001	P 21 21 2	68.044	89.719	44.915	274199	54.216	1.253	1.275	1.253	0.144	2.638	0.15	2.735	0.04	0.717	1033108	52138	75220	3692	12.8	1.1	98.8	98.5	13.7	14.1	0.999	0.586	0.99975	0.859631	11.9	44.92	1.25	75188	0.1514	0.1733	2812	2336	6	470	15.87	13.57	28.93	27.13	0.005	0.89		A2	C1CC1c1cscn1
FAKP_14275_2_001	P 21 21 2	68.048	89.767	44.932	274466	54.228	1.468	1.494	1.468	0.208	2.313	0.219	2.434	0.068	0.751	489747	24700	47506	2372	8.7	1.2	99.4	100	10.3	10.4	0.998	0.513	0.999499	0.823482	12.62	44.93	1.47	47463	0.16	0.1809	2812	2336	6	470	16.13	14.06	30.05	26.23	0.003	0.741		A2	C1CC1c1cscn1
FAKP_14276_1_001	P 21 21 2	68.176	89.773	44.922	274939	54.294	1.232	1.253	1.232	0.151	2.403	0.157	2.511	0.042	0.716	1079405	47403	79780	3984	11.6	1.1	99.1	99.3	13.5	11.9	0.999	0.511	0.99975	0.822419	11.24	44.92	1.23	79638	0.1544	0.1706	2857	2336	6	515	14.65	12.2	25.76	25.64	0.005	0.844		A3	OCc1cccc(Cl)c1
FAKP_14276_2_001	P 21 21 2	68.18	89.843	44.946	275317	54.312	1.138	1.157	1.138	0.132	2.401	0.137	2.49	0.036	0.656	1358527	67651	98032	4834	12.2	1.1	96.2	95.8	13.9	14	0.999	0.623	0.99975	0.876193	10.99	44.95	1.14	97887	0.1502	0.1685	2849	2336	6	507	15.31	12.78	25.28	26.85	0.009	1.152		A3	OCc1cccc(Cl)c1
FAKP_14277_0_001	P 21 21 2	68.096	89.746	44.934	274607	54.248	1.289	1.311	1.289	0.154	2.738	0.16	2.837	0.043	0.74	954391	48440	69088	3388	10.8	1	98.4	97.6	13.8	14.3	0.999	0.571	0.99975	0.852599	12.18	44.93	1.29	69062	0.1526	0.1719	2828	2336	6	486	15.67	13.27	29.49	27.06	0.004	0.776		A4	Nc1cccc(n1)C(F)(F)F
FAKP_14277_1_001	P 21 21 2	68.204	89.899	44.992	275867	54.336	1.34	1.363	1.34	0.2	2.739	0.207	2.84	0.055	0.745	846948	43183	61931	3063	9.3	1.1	98.4	97.8	13.7	14.1	0.998	0.616	0.999499	0.873142	11.74	44.99	1.34	61854	0.1575	0.1834	2841	2336	6	499	16.14	13.78	30.7	26.98	0.011	1.227		A4	Nc1cccc(n1)C(F)(F)F
FAKP_14277_2_001	P 21 21 2	68.03	89.822	44.924	274512	54.231	1.502	1.528	1.502	0.283	3.095	0.295	3.227	0.083	0.906	534258	26043	44197	2144	7.2	1.1	99	99.7	12.1	12.1	0.995	0.383	0.998746	0.744223	12.38	44.92	1.5	44140	0.1696	0.1932	2874	2336	6	532	15.45	12.78	27.91	27.02	0.003	0.655		A4	Nc1cccc(n1)C(F)(F)F
FAKP_14278_0_001	P 21 21 2	68.153	89.81	44.952	275143	54.291	1.156	1.176	1.156	0.135	2.433	0.14	2.528	0.038	0.679	1292623	63193	96303	4700	12.1	1.1	99.2	98.5	13.4	13.4	0.999	0.576	0.99975	0.854965	11.09	44.95	1.16	96242	0.1564	0.1718	2830	2336	7	487	14.65	12.39	27	25.34	0.006	0.944		A5	Oc1cccc2CCCc12
FAKP_14278_1_001	P 21 21 2	68.16	89.774	44.983	275251	54.286	1.327	1.35	1.327	0.169	2.771	0.176	2.875	0.047	0.761	870268	43999	64431	3165	11.9	1.1	99.8	99.9	13.5	13.9	0.999	0.489	0.99975	0.810442	12.21	44.98	1.33	64401	0.1532	0.181	2815	2336	6	473	15.91	13.55	29.68	27.38	0.006	0.985		A5	Oc1cccc2CCCc12
FAKP_14278_2_001	P 21 21 2	68.011	89.702	44.919	274038	54.195	1.345	1.368	1.345	0.191	3.033	0.198	3.148	0.053	0.835	833850	42335	61810	3056	9.6	1.1	99.9	100	13.5	13.9	0.999	0.55	0.99975	0.842424	12.15	44.92	1.35	61728	0.1554	0.1851	2821	2336	6	479	15.51	13.33	28.43	25.98	0.006	0.931		A5	Oc1cccc2CCCc12
FAKP_14278_3_001	P 21 21 2	68.099	89.776	44.954	274833	54.256	1.244	1.265	1.244	0.15	2.641	0.156	2.745	0.042	0.739	1059772	51510	77585	3855	11	1.1	99.3	99.7	13.7	13.4	0.999	0.635	0.99975	0.881339	11.52	44.95	1.24	77501	0.1507	0.1743	2829	2336	6	487	15.47	13	29.18	27.16	0.007	0.962		A5	Oc1cccc2CCCc12
FAKP_14279_1_001	P 21 21 2	68.08	89.683	44.913	274222	54.226	1.309	1.331	1.309	0.17	2.765	0.177	2.868	0.048	0.757	887084	45565	65764	3261	10.4	1.1	98	98.1	13.5	14	0.999	0.503	0.99975	0.818125	12.07	44.84	1.31	65648	0.1585	0.18	2837	2336	6	495	15.71	13.45	26.71	26.23	0.006	0.997		A6	CSc1nccnn1
FAKP_14279_2_001	P 21 21 2	68.199	89.789	44.968	275362	54.309	1.347	1.37	1.347	0.164	2.712	0.171	2.814	0.046	0.745	837468	42384	61702	3052	11	1.1	99.7	99.9	13.6	13.9	0.999	0.574	0.99975	0.854021	12.52	44.97	1.35	61630	0.1524	0.1754	2823	2336	6	481	15.64	13.43	28.86	26.2	0.006	0.978		A6	CSc1nccnn1
FAKP_14280_0_001	P 21 21 2	68.192	89.798	44.943	275209	54.308	1.214	1.235	1.214	0.149	2.996	0.154	3.107	0.04	0.813	1127211	48221	77845	3387	13.7	1	92.7	82	14.5	14.2	0.999	0.488	0.99975	0.809885	11.53	44.94	1.21	77648	0.1548	0.1762	2848	2336	6	506	16.03	13.43	28.29	27.89	0.011	1.225		A7	Nc1ncccc1CO
FAKP_14280_1_001	P 21 21 2	67.941	89.617	44.897	273363	54.141	1.492	1.517	1.492	0.172	2.597	0.18	2.715	0.052	0.784	527893	25891	45328	2221	11.6	1.1	99.8	100	11.6	11.7	0.999	0.481	0.99975	0.805954	13.75	44.9	1.49	45269	0.1545	0.1831	2811	2336	6	469	18.13	15.71	33.77	30	0.007	0.848		A7	Nc1ncccc1CO
FAKP_14280_2_001	P 21 21 2	68.156	89.879	44.932	275244	54.307	1.26	1.281	1.26	0.149	2.589	0.155	2.687	0.042	0.715	1021907	52216	75311	3756	11.7	1.1	99.9	100	13.6	13.9	0.999	0.5	0.99975	0.816497	11.84	44.94	1.26	75248	0.1507	0.1708	2833	2336	6	491	15.7	13.25	29.08	27.17	0.007	0.904		A7	Nc1ncccc1CO
FAKP_14282_0_001	P 21 21 2	68.119	89.996	44.926	275416	54.314	1.236	1.257	1.236	0.132	2.475	0.137	2.574	0.037	0.697	1078811	51151	79308	3881	12.7	1.1	99.5	98.8	13.6	13.2	0.999	0.578	0.99975	0.855905	11.8	44.93	1.24	79265	0.1577	0.1803	2843	2336	6	501	15.69	13.23	26.52	27.06	0.009	1.143		A9	Nc1nsc2ncccc12
FAKP_14282_1_001	P 21 21 2	68.139	90.041	44.938	275708	54.335	1.249	1.27	1.249	0.107	2.402	0.111	2.491	0.03	0.655	1043530	53250	76294	3789	14.4	1.2	98.5	99.6	13.7	14.1	1	0.584	1	0.858705	13.19	45.02	1.25	76228	0.1549	0.1789	2826	2336	6	484	18.15	15.91	35.16	28.78	0.013	1.19		A9	Nc1nsc2ncccc12
FAKP_14282_2_001	P 21 21 2	68.117	89.836	44.891	274704	54.278	1.414	1.439	1.414	0.163	2.892	0.169	3.005	0.046	0.81	697798	35343	52211	2622	11.3	1.1	97.7	99.8	13.4	13.5	0.999	0.385	0.99975	0.745625	13.71	44.92	1.41	52191	0.1657	0.1915	2845	2336	7	502	17.8	15.47	33.94	28.42	0.006	0.777		A9	Nc1nsc2ncccc12
FAKP_14283_0_001	P 21 21 2	68.181	89.82	44.948	275262	54.307	1.66	1.689	1.66	0.274	2.483	0.287	2.608	0.082	0.782	388530	15509	32827	1466	9.7	1.1	98.5	91.4	11.8	10.6	0.994	0.506	0.998494	0.819743	13.55	40.2	1.66	32759	0.1649	0.1865	2832	2336	6	490	16.72	14.34	29.39	27.91	0.005	0.706		A10	OCCc1ccccn1
FAKP_14283_1_001	P 21 21 2	68.092	89.805	44.955	274900	54.259	1.337	1.36	1.337	0.167	2.579	0.174	2.677	0.047	0.711	845916	43843	62447	3149	10.4	1.1	98.9	100	13.5	13.9	0.999	0.642	0.99975	0.884292	12.25	44.96	1.34	62369	0.1542	0.1789	2818	2336	6	476	15.69	13.46	31	26.42	0.008	0.944		A10	OCCc1ccccn1
FAKP_14283_2_001	P 21 21 2	68.146	89.781	44.939	274947	54.281	1.33	1.353	1.33	0.17	2.953	0.177	3.063	0.047	0.809	866299	43964	63916	3159	11.4	1.1	99.6	99.7	13.6	13.9	0.999	0.487	0.99975	0.809327	11.79	44.94	1.33	63823	0.1599	0.1847	2810	2336	6	468	16.59	14.15	31.34	28.55	0.006	0.834		A10	OCCc1ccccn1
FAKP_14283_3_001	P 21 21 2	68.117	89.804	44.91	274723	54.271	1.58	1.607	1.58	0.268	2.612	0.279	2.72	0.076	0.748	477389	24546	36055	1923	7.7	1.2	93.4	99.3	13.2	12.8	0.994	0.56	0.998494	0.847319	13.24	44.91	1.58	35907	0.1854	0.2133	2835	2336	6	493	18.52	16.26	31.78	29.07	0.005	0.758		A10	OCCc1ccccn1
FAKP_14284_1_001	P 21 21 2	67.979	89.766	44.905	274019	54.193	1.191	1.212	1.191	0.135	2.479	0.14	2.574	0.037	0.686	1143289	54539	81998	3980	11.5	1.1	92.7	90.6	13.9	13.7	0.999	0.472	0.99975	0.800815	11.63	44.88	1.19	81908	0.1521	0.1732	2842	2336	6	500	16	13.36	29.05	28.19	0.007	0.945		A11	CCOc1ccnc(F)c1
FAKP_14284_2_001	P 21 21 2	68.03	89.681	44.925	274087	54.2	1.147	1.166	1.147	0.2	1.829	0.222	2.038	0.093	0.875	464975	24360	86641	4718	7	1.1	87.4	96.1	5.4	5.2	0.996	0.353	0.998997	0.72236	8.67	44.92	1.15	85516	0.1683	0.1956	2896	2336	6	554	13.31	10.37	21.98	25.58	0.013	1.302		A11	CCOc1ccnc(F)c1
FAKP_14285_0_001	P 21 21 2	68.016	89.697	44.914	274013	54.196	1.191	1.212	1.191	0.132	2.51	0.137	2.611	0.037	0.71	1142262	55953	83906	4281	11.1	1.1	94.8	97.5	13.6	13.1	0.999	0.533	0.99975	0.833888	11.89	44.85	1.19	83871	0.1537	0.1731	2827	2336	6	485	16.34	13.83	28.95	28.31	0.005	0.85		A12	CC(C)c1noc(O)n1
FAKP_14285_1_001	P 21 21 2	68.068	89.742	44.959	274635	44.959	1.339	1.362	1.339	0.158	1.314	0.171	1.411	0.061	0.488	528252	27267	61128	3086	10.2	1.8	97.3	99.1	8.6	8.8	0.986	0.339	0.996469	0.711581	10.71	44.96	1.34	59003	0.1601	0.1845	2855	2336	6	513	14.95	12.29	26.85	26.91	0.005	0.886		A12	CC(C)c1noc(O)n1
FAKP_14285_2_001	P 21 21 2	68.082	89.85	44.907	274704	54.264	1.438	1.463	1.438	0.172	2.854	0.179	2.963	0.048	0.79	677661	34210	50261	2510	11.3	1.1	98.8	100	13.5	13.6	0.999	0.413	0.99975	0.764573	14.12	44.91	1.44	50240	0.1572	0.1797	2835	2336	6	493	17.74	15.53	32.38	28.04	0.003	0.738		A12	CC(C)c1noc(O)n1
FAKP_14286_0_001	P 21 21 2	68.094	89.729	44.938	274571	54.243	1.175	1.196	1.175	0.114	2.556	0.119	2.66	0.032	0.728	1229966	59087	91929	4549	14.5	1.1	99.6	99.8	13.4	13	1	0.568	1	0.85117	11.79	44.94	1.18	91878	0.1517	0.1699	2830	2336	6	488	16.27	13.9	28.57	27.47	0.006	0.969		B1	NC(=O)c1cccnc1
FAKP_14286_1_001	P 21 21 2	68.059	89.862	44.891	274550	54.255	1.679	1.708	1.679	0.334	3.04	0.352	3.216	0.11	1.027	314297	15402	28858	1527	8.5	1.4	89.7	95.7	10.9	10.1	0.987	0.39	0.996723	0.7491	12.76	44.89	1.68	28438	0.1822	0.1951	2830	2336	6	488	17.63	15.28	28.26	28.75	0.003	0.637		B1	NC(=O)c1cccnc1
FAKP_14286_2_001	P 21 21 2	68.137	89.738	44.908	274589	54.267	1.294	1.316	1.294	0.138	2.724	0.144	2.827	0.039	0.752	938476	47607	69311	3441	12.9	1.1	99.8	99.9	13.5	13.8	0.999	0.482	0.99975	0.806519	12.24	44.91	1.29	69280	0.1547	0.1799	2813	2336	6	471	15.5	13.41	29.23	25.68	0.006	0.925		B1	NC(=O)c1cccnc1
FAKP_14287_0_001	P 21 21 2	68.183	90.023	44.96	275966	54.353	1.438	1.462	1.438	0.201	2.408	0.209	2.5	0.056	0.666	689642	34905	51075	2546	8.9	1.2	99.8	99.9	13.5	13.7	0.998	0.524	0.999499	0.829255	12.91	44.96	1.44	51004	0.1593	0.1881	2818	2336	6	476	15.99	13.8	29.84	26.57	0.007	0.91		B2	C1CNCc2ccccc12
FAKP_14287_1_001	P 21 21 2	68.024	89.665	44.954	274191	54.193	1.192	1.213	1.192	0.133	2.551	0.138	2.656	0.037	0.732	1185060	56161	87967	4387	11.3	1.1	99.6	100	13.5	12.8	0.999	0.521	0.99975	0.827693	11.86	44.83	1.19	87921	0.151	0.1742	2823	2336	6	481	15.81	13.39	27.06	27.45	0.006	0.95		B2	C1CNCc2ccccc12
FAKP_14287_2_001	P 21 21 2	67.984	89.767	44.961	274384	54.196	1.176	1.196	1.176	0.118	2.542	0.123	2.644	0.033	0.722	1232994	59420	91868	4550	12.8	1.1	99.7	99.8	13.4	13.1	1	0.571	1	0.852599	12.07	44.96	1.18	91798	0.1507	0.17	2815	2336	6	473	16.3	14.19	28.46	26.57	0.008	1.131		B2	C1CNCc2ccccc12
FAKP_14287_3_001	P 21 21 2	68.136	89.699	44.956	274759	54.258	1.311	1.334	1.311	0.145	2.513	0.151	2.619	0.043	0.732	803908	40611	66424	3247	11.9	1.1	99.5	98.7	12.1	12.5	0.999	0.475	0.99975	0.802538	12.01	44.85	1.31	66411	0.1552	0.1813	2823	2336	6	481	16.77	14.44	29.67	27.9	0.009	0.967		B2	C1CNCc2ccccc12
FAKP_14288_0_001	P 21 21 2	68.059	89.947	44.892	274815	54.273	1.525	1.551	1.525	0.186	1.92	0.196	2.023	0.06	0.621	410574	20746	39608	2070	9.5	1.3	92.5	97.8	10.4	10	0.997	0.515	0.999249	0.824541	13.08	44.97	1.53	39550	0.1721	0.1942	2843	2336	6	501	17.84	15.29	30.63	29.59	0.008	1.062		B3	CCC(N)c1ccccc1O
FAKP_14288_1_001	P 21 21 2	68.022	89.809	44.903	274312	54.224	1.381	1.405	1.381	0.149	2.738	0.155	2.842	0.042	0.757	751152	38869	55986	2825	12.7	1.1	97.8	99.9	13.4	13.8	0.999	0.586	0.99975	0.859631	13.44	44.9	1.38	55925	0.1532	0.1826	2819	2336	6	477	17.81	15.21	30.98	30.37	0.006	0.979		B3	CCC(N)c1ccccc1O
FAKP_14288_2_001	P 21 21 2	67.773	89.659	44.829	272402	54.065	1.531	1.558	1.531	0.196	2.455	0.204	2.563	0.057	0.725	487561	24726	39172	2047	9.3	1.1	93.4	98.8	12.4	12.1	0.998	0.488	0.999499	0.809885	14.56	44.83	1.53	39152	0.1731	0.1961	2788	2336	6	446	19.14	16.75	32.5	31.47	0.004	0.725		B3	CCC(N)c1ccccc1O
FAKP_14289_0_001	P 21 21 2	68.029	89.852	44.924	274600	54.237	1.409	1.433	1.409	0.224	3.131	0.233	3.25	0.063	0.864	725164	36030	53765	2640	10.2	1.2	99.6	99.7	13.5	13.6	0.998	0.403	0.999499	0.757947	12.18	44.92	1.41	53665	0.1628	0.1926	2824	2336	6	482	15.73	13.31	30.38	27.27	0.009	1.041		B4	COc1ccccc1C(N)C#N
FAKP_14289_1_001	P 21 21 2	68.063	89.835	44.928	274710	54.251	1.384	1.408	1.384	0.164	2.866	0.17	2.975	0.046	0.792	727834	38701	54228	2814	11.6	1.1	95.1	99.8	13.4	13.8	0.999	0.494	0.99975	0.813211	13.49	44.93	1.38	54150	0.1597	0.1826	2845	2336	6	503	17.26	14.78	31.88	28.6	0.005	0.892		B4	COc1ccccc1C(N)C#N
FAKP_14289_2_001	P 21 21 2	68.024	89.733	44.917	274173	54.208	1.437	1.462	1.437	0.176	2.47	0.184	2.601	0.054	0.803	574584	25740	50175	2506	10	1	98.7	99.8	11.5	10.3	0.998	0.403	0.999499	0.757947	12.85	44.87	1.44	50142	0.1588	0.1841	2818	2336	6	476	16.78	14.58	32.46	27.35	0.005	0.9		B4	COc1ccccc1C(N)C#N
FAKP_14291_0_001	P 21 21 2	68.13	89.8	44.925	274854	54.277	1.384	1.408	1.384	0.148	2.776	0.154	2.882	0.041	0.769	762675	38680	56511	2825	13	1.1	99.2	100	13.5	13.7	0.999	0.415	0.99975	0.76588	13.6	44.92	1.38	56484	0.1564	0.1819	2819	2336	6	477	16.87	14.71	29.07	27.26	0.007	1.149		B6	CC(O)c1ccc(cc1)[N+](=O)[O-]
FAKP_14291_1_001	P 21 21 2	68.058	89.754	44.9	274271	54.23	1.417	1.441	1.417	0.194	3.072	0.203	3.2	0.057	0.888	657480	32900	52732	2624	10.9	1.1	99.4	100	12.5	12.5	0.999	0.348	0.99975	0.718554	13.08	44.9	1.42	52660	0.1578	0.1829	2824	2336	6	482	17.08	14.78	32.48	28.04	0.005	0.911		B6	CC(O)c1ccc(cc1)[N+](=O)[O-]
FAKP_14291_2_001	P 21 21 2	68.068	89.681	44.933	274289	54.219	1.483	1.508	1.483	0.199	3.19	0.207	3.314	0.056	0.888	621517	30545	46285	2255	11.1	1.1	99.8	99.4	13.4	13.5	0.998	0.493	0.999499	0.812659	13.53	44.93	1.48	46216	0.163	0.1854	2802	2336	6	460	17.9	15.84	30.89	28.17	0.003	0.759		B6	CC(O)c1ccc(cc1)[N+](=O)[O-]
FAKP_14292_0_001	P 21 21 2	68.053	89.658	44.827	273512	54.207	1.465	1.49	1.465	0.216	2.792	0.225	2.912	0.064	0.822	568331	29427	46724	2381	9.9	1.1	97.4	99.9	12.2	12.4	0.998	0.439	0.999499	0.781118	12.61	44.83	1.47	46688	0.1611	0.1868	2832	2336	6	490	16.67	14.46	28.81	27.04	0.004	0.748		B7	CCN(CC)c1cccc(NC(=O)C)c1
FAKP_14292_1_001	P 21 21 2	67.903	89.623	44.811	272705	54.123	1.441	1.466	1.441	0.172	2.915	0.179	3.034	0.048	0.832	657870	31342	49348	2426	10.2	1	98.4	100	13.3	12.9	0.999	0.44	0.99975	0.781736	14.07	44.81	1.44	49316	0.1612	0.1876	2803	2336	6	461	17.41	15.14	32.78	28.71	0.004	0.724		B7	CCN(CC)c1cccc(NC(=O)C)c1
FAKP_14292_2_001	P 21 21 2	68.135	89.864	44.948	275211	54.294	1.501	1.527	1.501	0.186	2.613	0.193	2.715	0.052	0.729	587857	29544	43624	2190	10.4	1.1	97.2	99.9	13.5	13.5	0.998	0.529	0.999499	0.831839	14.12	44.95	1.5	43593	0.1598	0.1822	2830	2336	6	488	17.08	14.72	31.62	28.22	0.004	0.76		B7	CCN(CC)c1cccc(NC(=O)C)c1
FAKP_14293_0_001	P 21 21 2	68.064	89.804	44.929	274625	54.244	1.39	1.414	1.39	0.195	2.628	0.203	2.728	0.055	0.723	743561	37973	55468	2764	10.8	1.1	98.8	99.9	13.4	13.7	0.998	0.53	0.999499	0.832352	11.67	44.93	1.39	55447	0.1578	0.1859	2842	2336	6	500	14.45	12.1	30.34	25.2	0.006	0.945		B8	CCOC(=O)N1Cc2ccncc2C1
FAKP_14293_2_001	P 21 21 2	68.03	89.724	44.963	274451	54.21	1.231	1.252	1.231	0.13	2.329	0.136	2.431	0.037	0.687	1087424	49069	80536	4007	13.1	1.1	100	99.9	13.5	12.2	0.999	0.467	0.99975	0.797918	11.81	44.96	1.23	80425	0.1469	0.1664	2843	2336	6	501	15.33	13.15	27.87	25.37	0.011	1.24		B8	CCOC(=O)N1Cc2ccncc2C1
FAKP_14293_3_001	P 21 21 2	67.903	89.738	44.869	273408	54.148	1.365	1.389	1.365	0.138	2.541	0.144	2.638	0.039	0.7	789486	40179	58210	2897	12.2	1	98.6	99.7	13.6	13.9	0.999	0.531	0.99975	0.832865	13.71	54.15	1.37	58176	0.1522	0.1787	2807	2336	6	465	17.58	15.24	32.03	29.13	0.01	1.152		B8	CCOC(=O)N1Cc2ccncc2C1
FAKP_14295_0_001	P 21 21 2	68.101	89.706	44.907	274340	54.241	1.119	1.138	1.119	0.118	2.635	0.123	2.738	0.033	0.739	1401040	70377	104570	5260	14.1	1.1	98	100	13.4	13.4	1	0.59	1	0.861475	10.85	44.91	1.12	104461	0.1543	0.1711	2831	2336	6	489	14.46	12.1	24.92	25.63	0.006	0.985		B10	B(c1ccccc1)(O)O
FAKP_14295_1_001	P 21 21 2	67.967	89.829	44.853	273846	54.201	1.441	1.466	1.441	0.165	2.804	0.172	2.914	0.047	0.787	588518	29924	44297	2250	11.1	1	87.9	90.9	13.3	13.3	0.999	0.464	0.99975	0.796166	14.03	44.91	1.44	44252	0.1612	0.186	2815	2336	6	473	17.19	14.9	32.47	28.28	0.004	0.763		B10	B(c1ccccc1)(O)O
FAKP_14295_2_001	P 21 21 2	68.011	89.633	44.878	273578	54.18	1.364	1.387	1.364	0.152	2.478	0.159	2.599	0.048	0.775	596640	31841	55737	2895	11.2	1.1	94.1	100	10.7	11	0.999	0.49	0.99975	0.810998	12.77	44.88	1.36	55658	0.1607	0.1851	2821	2336	6	479	16.76	14.29	28.27	28.64	0.007	0.997		B10	B(c1ccccc1)(O)O
FAKP_14296_0_001	P 21 21 2	68.185	89.829	44.945	275288	54.311	1.545	1.571	1.545	0.208	2.611	0.217	2.716	0.058	0.739	553558	26590	41084	2005	9.8	1.1	99.6	100	13.5	13.3	0.998	0.523	0.999499	0.828735	14.72	44.94	1.55	41031	0.1648	0.1857	2810	2336	6	468	18.48	16.32	29.97	29.11	0.005	0.875		B11	Oc1ccc(cc1)C(F)(F)F
FAKP_14296_1_001	P 21 21 2	68.121	89.813	44.972	275146	54.275	1.392	1.416	1.392	0.182	2.634	0.19	2.746	0.054	0.772	644253	34086	53404	2740	10.1	1.1	95.3	99.7	12.1	12.4	0.998	0.521	0.999499	0.827693	12.29	44.97	1.39	53371	0.1569	0.1875	2827	2336	6	485	16.2	13.62	30.75	28.41	0.007	0.964		B11	Oc1ccc(cc1)C(F)(F)F
FAKP_14296_2_001	P 21 21 2	68.005	89.874	44.921	274552	54.23	1.824	1.855	1.824	0.353	1.452	0.389	1.584	0.154	0.599	87883	5404	16304	982	7.5	1.8	64.6	80	5.4	5.5	0.911	0.361	0.976436	0.728349	9.77	34.59	1.82	15941	0.1815	0.2097	2858	2336	6	516	14.63	12.29	30.71	25.01	0.004	0.611		B11	Oc1ccc(cc1)C(F)(F)F
FAKP_14297_0_001	P 21 21 2	68.239	89.901	45.009	276119	54.354	1.458	1.483	1.458	0.161	2.249	0.17	2.373	0.054	0.746	454994	24363	46074	2419	6.4	1.3	93.9	100	9.9	10.1	0.997	0.417	0.999249	0.767181	13.64	44.95	1.46	45961	0.163	0.1917	2838	2336	6	496	17.45	14.83	30.58	29.61	0.005	0.811		B12	c1c(cncc1C(F)(F)F)C#N
FAKP_14297_1_001	P 21 21 2	68.122	89.752	44.921	274651	54.262	1.435	1.46	1.435	0.171	2.427	0.179	2.546	0.054	0.762	542312	27416	50919	2548	10.4	1.1	99.5	99.6	10.7	10.8	0.998	0.42	0.999499	0.769122	13.02	44.92	1.44	50899	0.1512	0.179	2839	2336	6	497	15.64	13.01	28.4	27.82	0.005	0.819		B12	c1c(cncc1C(F)(F)F)C#N
FAKP_14297_2_001	P 21 21 2	68.035	89.73	44.902	274117	54.213	1.375	1.399	1.375	0.137	2.67	0.142	2.772	0.038	0.738	775276	39257	57074	2836	12.4	1.1	98.6	100	13.6	13.8	0.999	0.477	0.99975	0.803681	13.92	44.9	1.38	57050	0.1535	0.1744	2802	2336	6	460	17.26	15.02	29.9	28.45	0.01	1.123		B12	c1c(cncc1C(F)(F)F)C#N
FAKP_14298_0_001	P 21 21 2	68.046	89.983	44.932	275118	54.275	1.38	1.404	1.38	0.14	2.571	0.146	2.667	0.039	0.705	762856	39014	56357	2817	13	1.1	98	99	13.5	13.8	0.999	0.615	0.99975	0.872703	13.42	44.93	1.38	56321	0.1579	0.1806	2812	2336	6	470	17.43	15.04	32.42	29.07	0.003	0.703		C1	Nc1cc(ccc1Cl)C(F)(F)F
FAKP_14298_1_001	P 21 21 2	67.855	89.651	44.845	272804	54.105	1.5	1.526	1.5	0.164	2.679	0.171	2.787	0.046	0.761	560442	28113	41897	2170	11.8	1.1	93.9	100	13.4	13	0.999	0.421	0.99975	0.769766	15.28	44.83	1.5	41852	0.1585	0.1887	2805	2336	6	463	19.88	17.68	32.79	30.81	0.007	0.843		C1	Nc1cc(ccc1Cl)C(F)(F)F
FAKP_14298_3_001	P 21 21 2	68.061	89.793	44.916	274500	54.24	1.321	1.344	1.321	0.148	2.621	0.154	2.719	0.041	0.716	883633	44089	64813	3150	12	1.1	99.4	99.4	13.6	14	0.999	0.533	0.99975	0.833888	12.55	44.92	1.32	64793	0.1498	0.1791	2814	2336	6	472	15.95	13.68	29.26	27	0.008	1.105		C1	Nc1cc(ccc1Cl)C(F)(F)F
FAKP_14300_0_001	P 21 21 2	68.112	89.867	44.898	274822	44.934	1.409	1.433	1.409	0.182	2.594	0.189	2.694	0.051	0.72	724759	36054	53791	2638	10.7	1.1	99.6	99.5	13.5	13.7	0.999	0.465	0.99975	0.796751	12.67	44.93	1.41	53770	0.1514	0.1721	2837	2336	6	495	16.19	13.62	28.53	28.2	0.005	0.883		C3	COc1cc(Cl)nc(SC)n1
FAKP_14300_1_001	P 21 21 2	68.124	89.836	44.952	275106	54.282	1.503	1.529	1.503	0.189	2.795	0.197	2.904	0.053	0.781	579090	29157	43228	2161	11.2	1.1	96.8	99.9	13.4	13.5	0.998	0.461	0.999499	0.794402	13.72	44.95	1.5	43210	0.1672	0.182	2830	2336	6	488	17.95	15.69	30.13	28.6	0.005	0.879		C3	COc1cc(Cl)nc(SC)n1
FAKP_14300_2_001	P 21 21 2	68.168	90.17	44.955	276325	54.378	1.693	1.722	1.693	0.298	2.852	0.31	2.973	0.084	0.831	418865	19298	31567	1544	8.2	1.1	99.8	99.9	13.3	12.5	0.996	0.494	0.998997	0.813211	15.56	44.96	1.69	31500	0.1692	0.1916	2814	2336	6	472	20.12	17.95	32.59	30.67	0.003	0.634		C3	COc1cc(Cl)nc(SC)n1
FAKP_14301_0_001	P 21 21 2	68.226	89.839	44.99	275760	54.334	1.418	1.443	1.418	0.178	3.069	0.185	3.193	0.051	0.872	689270	34675	52847	2639	10.7	1.1	99.3	100	13	13.1	0.999	0.445	0.99975	0.784804	13.49	44.99	1.42	52802	0.159	0.1797	2813	2336	6	471	16.91	14.52	30.66	28.58	0.007	0.808		C4	COc1ccnc(NN)n1
FAKP_14301_1_001	P 21 21 2	68.068	89.641	44.899	273959	54.21	1.381	1.404	1.381	0.152	2.887	0.158	2.998	0.042	0.799	771491	39043	57095	2841	11.5	1.1	99.8	100	13.5	13.7	0.999	0.578	0.99975	0.855905	13.59	44.9	1.38	56993	0.1501	0.1797	2811	2336	6	469	17.58	15.06	33.94	29.89	0.008	0.892		C4	COc1ccnc(NN)n1
FAKP_14301_2_001	P 21 21 2	67.907	89.515	44.821	272453	54.101	1.478	1.503	1.478	0.184	2.717	0.191	2.835	0.052	0.803	609543	27828	46431	2270	10	1.1	99.7	100	13.1	12.3	0.998	0.487	0.999499	0.809327	13.79	44.76	1.48	46366	0.1586	0.1825	2804	2336	6	462	17.39	15.1	33.5	28.71	0.004	0.78		C4	COc1ccnc(NN)n1
FAKP_14302_0_001	P 21 21 2	68.128	89.823	44.92	274886	54.281	1.837	1.868	1.837	0.688	2.776	0.721	2.904	0.213	0.843	269352	14298	24704	1231	5.5	1.1	99.8	100	10.9	11.6	0.945	0.46	0.98576	0.793812	2.66	44.92	1.84	24649	0.2074	0.2544	2875	2336	6	533	14.41	11.93	25.45	25.15	0.004	0.555		C5	COc1cc(CN)ccn1
FAKP_14302_1_001	P 21 21 2	68.079	89.739	44.944	274578	54.238	1.191	1.212	1.191	0.143	2.393	0.148	2.487	0.04	0.674	1191401	56534	87286	4274	10.9	1.1	98.4	97.4	13.6	13.2	0.999	0.611	0.99975	0.870939	11.72	44.94	1.19	87239	0.1547	0.1726	2808	2336	6	466	15.76	13.43	27.94	27.29	0.004	0.764		C5	COc1cc(CN)ccn1
FAKP_14302_2_001	P 21 21 2	67.995	89.674	44.888	273699	54.181	1.396	1.42	1.396	0.282	4.618	0.299	4.89	0.097	1.575	497944	24744	54813	2703	8.7	1.1	99	99.3	9.1	9.2	0.992	0.398	0.99799	0.754576	10.63	44.84	1.4	54691	0.1605	0.179	2812	2336	6	470	14.72	12.64	28.41	24.89	0.004	0.788		C5	COc1cc(CN)ccn1
FAKP_14303_0_001	P 21 21 2	68.087	89.821	44.911	274660	54.26	1.236	1.257	1.236	0.132	2.434	0.137	2.533	0.037	0.693	1075736	50650	79481	3911	13.1	1.1	99.8	99.9	13.5	13	0.999	0.503	0.99975	0.818125	11.74	44.91	1.24	79382	0.1491	0.1699	2826	2336	6	484	15.05	12.55	28.79	26.94	0.009	1.111		C6	CC(=O)Nc1ccc(C)c(Cl)c1
FAKP_14303_1_001	P 21 21 2	68.103	89.813	44.872	274461	54.266	1.356	1.379	1.356	0.179	2.661	0.187	2.776	0.054	0.785	729213	36842	60434	2986	9.6	1	99.9	100	12.1	12.3	0.998	0.515	0.999499	0.824541	12.46	44.91	1.36	60355	0.1496	0.1829	2818	2336	6	476	16.63	14.08	30.17	28.97	0.007	0.968		C6	CC(=O)Nc1ccc(C)c(Cl)c1
FAKP_14303_2_001	P 21 21 2	68.086	89.838	44.924	274787	54.263	1.413	1.438	1.413	0.218	3.253	0.227	3.374	0.061	0.89	719783	35347	52591	2532	10.2	1.1	98.2	97.9	13.7	14	0.998	0.425	0.999499	0.772328	12.37	44.92	1.41	52514	0.163	0.1845	2827	2336	6	485	15.81	13.28	27.88	27.84	0.004	0.773		C6	CC(=O)Nc1ccc(C)c(Cl)c1
FAKP_14303_3_001	P 21 21 2	68.091	89.749	44.988	274926	54.246	1.38	1.404	1.38	0.149	2.558	0.155	2.657	0.042	0.713	769163	38875	57405	2833	12.9	1.2	99.9	100	13.4	13.7	0.999	0.48	0.99975	0.805387	13.08	44.99	1.38	57389	0.1515	0.1746	2806	2336	6	464	17.17	14.87	32.61	28.56	0.005	0.919		C6	CC(=O)Nc1ccc(C)c(Cl)c1
FAKP_14304_0_001	P 21 21 2	68.057	89.759	44.949	274581	54.231	1.146	1.166	1.146	0.122	2.458	0.127	2.555	0.034	0.692	1331267	65504	98751	4895	12.3	1.1	99.3	99.3	13.5	13.4	0.999	0.642	0.99975	0.884292	11.39	44.95	1.15	98710	0.1511	0.1728	2827	2336	6	485	15.33	13.01	26.79	26.31	0.013	1.401		C7	C1CC(=O)Nc2ccccc12
FAKP_14304_1_001	P 21 21 2	67.88	89.648	44.899	273224	54.117	1.498	1.523	1.498	0.134	2.108	0.14	2.207	0.039	0.642	554666	24825	44771	2180	12.1	1.2	99.8	99.9	12.4	11.4	0.999	0.462	0.99975	0.794991	15.72	44.9	1.5	44713	0.1492	0.1774	2799	2336	6	457	19.55	17.11	36.57	31.8	0.005	0.692		C7	C1CC(=O)Nc2ccccc12
FAKP_14304_2_001	P 21 21 2	68.053	89.698	44.93	274263	54.215	1.338	1.361	1.338	0.152	2.317	0.159	2.416	0.045	0.68	763182	38873	62846	3130	11.5	1.1	100	100	12.1	12.4	0.999	0.509	0.99975	0.821352	12.3	44.93	1.34	62782	0.1541	0.1765	2812	2336	6	470	16.49	14.16	30	27.88	0.008	0.94		C7	C1CC(=O)Nc2ccccc12
FAKP_14305_0_001	P 21 21 2	68.135	89.729	44.93	274688	54.264	1.135	1.155	1.135	0.15	2.344	0.155	2.432	0.041	0.644	1375624	67799	99963	4894	9.7	1.1	97.7	96.6	13.8	13.9	0.999	0.606	0.99975	0.868717	10.9	44.93	1.14	99932	0.1501	0.169	2820	2336	6	478	14.46	12.15	26.09	25.57	0.007	1.057		C8	CN1C(O)c2ccccc2C1=O
FAKP_14305_1_001	P 21 21 2	68.128	89.949	44.876	275002	54.309	1.351	1.374	1.351	0.17	2.763	0.177	2.869	0.048	0.769	826035	41666	61219	3029	11.4	1.1	100	100	13.5	13.8	0.999	0.501	0.99975	0.81704	12.49	44.97	1.35	61175	0.157	0.1776	2823	2336	6	481	16.98	14.63	29.17	28.27	0.006	0.823		C8	CN1C(O)c2ccccc2C1=O
FAKP_14305_2_001	P 21 21 2	68.027	89.732	44.899	274072	54.21	1.332	1.355	1.332	0.139	2.584	0.144	2.682	0.039	0.714	855830	43508	63332	3131	12.4	1.2	99.5	100	13.5	13.9	0.999	0.575	0.99975	0.854493	12.79	44.9	1.33	63308	0.1524	0.1756	2796	2336	6	454	16.56	14.16	30.32	28.72	0.005	0.906		C8	CN1C(O)c2ccccc2C1=O
FAKP_14305_2_002	P 21 21 2	68.241	89.857	44.967	275735	54.346	1.472	1.497	1.472	0.172	2.77	0.18	2.896	0.052	0.836	569524	28413	47568	2374	11.5	1.1	99.8	100	12	12	0.999	0.382	0.99975	0.74352	14.3	44.97	1.47	47501	0.1564	0.1824	2814	2336	6	472	17.88	15.69	31.95	28.55	0.006	0.829		C8	CN1C(O)c2ccccc2C1=O
FAKP_14306_0_001	P 21 21 2	68.189	89.728	44.979	275202	54.291	1.262	1.284	1.262	0.15	2.76	0.156	2.864	0.042	0.76	1018649	51750	74686	3722	12.2	1.1	99.6	100	13.6	13.9	0.999	0.545	0.99975	0.839941	12.04	44.98	1.26	74620	0.156	0.1747	2839	2336	6	497	15.79	13.27	28.81	27.44	0.004	0.77		C9	COc1ccc2OCCNc2c1
FAKP_14306_1_001	P 21 21 2	68.256	89.871	44.929	275605	54.356	1.253	1.274	1.253	0.13	2.391	0.135	2.477	0.036	0.645	1042278	52538	75074	3659	13.8	1.2	97.9	97.1	13.9	14.4	0.999	0.606	0.99975	0.868717	12.12	44.93	1.25	74968	0.1531	0.1727	2844	2336	6	502	15.87	13.54	29.94	26.54	0.007	0.894		C9	COc1ccc2OCCNc2c1
FAKP_14306_2_002	P 21 21 2	68.092	89.847	44.932	274888	54.268	1.577	1.605	1.577	0.22	2.636	0.229	2.744	0.062	0.751	521485	25272	38706	1928	10.2	1.1	99.8	99.5	13.5	13.1	0.998	0.49	0.999499	0.810998	14.68	44.93	1.58	38677	0.1662	0.1843	2808	2336	6	466	18.99	16.92	31.74	29.22	0.005	0.706		C9	COc1ccc2OCCNc2c1
FAKP_14307_0_001	P 21 21 2	68.222	89.758	44.939	275183	54.314	1.315	1.338	1.315	0.177	2.434	0.184	2.525	0.049	0.669	898842	45422	66206	3259	10.8	1.2	99.9	100	13.6	13.9	0.999	0.538	0.99975	0.836427	11.5	44.94	1.32	66189	0.1575	0.1766	2834	2336	6	492	14.51	12.22	27.39	25.24	0.003	0.7		C10	NC(=S)c1ccc2OCOc2c1
FAKP_14307_1_001	P 21 21 2	67.995	89.698	44.91	273907	54.186	1.519	1.545	1.519	0.221	2.598	0.232	2.722	0.068	0.803	484067	24065	43064	2139	9	1.1	99.8	100	11.2	11.3	0.998	0.539	0.999499	0.836932	13.45	44.91	1.52	42991	0.161	0.1909	2825	2336	6	483	18.34	15.9	29.89	30	0.007	0.84		C10	NC(=S)c1ccc2OCOc2c1
FAKP_14307_1_002	P 21 21 2	68.024	89.798	44.895	274237	54.223	1.478	1.504	1.478	0.2	2.746	0.209	2.86	0.058	0.791	593354	29258	46702	2289	10.1	1.1	99.8	100	12.7	12.8	0.998	0.59	0.999499	0.861475	12.87	44.9	1.48	46662	0.1566	0.1859	2825	2336	6	483	16.46	13.89	29.75	28.72	0.005	0.68		C10	NC(=S)c1ccc2OCOc2c1
FAKP_14307_2_001	P 21 21 2	67.183	89.421	44.834	269343	53.713	1.793	1.824	1.793	0.338	3.262	0.355	3.416	0.106	1.002	254313	14433	23026	1244	8.2	1.1	88.5	100	11	11.6	0.994	0.365	0.998494	0.731299	16.75	44.83	1.79	22904	0.1964	0.2265	2759	2336	6	417	22.55	21.06	33.45	30.72	0.004	0.593		C10	NC(=S)c1ccc2OCOc2c1
FAKP_14307_3_001	P 21 21 2	68.202	89.791	44.908	275013	54.311	1.159	1.179	1.159	0.11	2.391	0.115	2.487	0.031	0.677	1288656	63356	96122	4791	15	1.1	99.8	99.8	13.4	13.2	1	0.501	1	0.81704	11.74	44.91	1.16	96087	0.1479	0.1708	2827	2336	6	485	15.75	13.41	28.95	26.88	0.01	1.22		C10	NC(=S)c1ccc2OCOc2c1
FAKP_14309_0_001	P 21 21 2	68.179	89.775	44.956	275165	54.296	1.311	1.334	1.311	0.144	2.401	0.151	2.509	0.044	0.721	776177	39282	66664	3298	11.2	1.1	99.7	99.9	11.6	11.9	0.999	0.553	0.99975	0.843902	12.41	44.96	1.31	66635	0.1541	0.1795	2848	2336	6	506	15.99	13.54	28.4	27.13	0.005	0.849		C12	CN(Cc1ccco1)c1cc(Cl)nc(N)n1
FAKP_14309_1_001	P 21 21 2	68.095	89.775	44.89	274423	54.254	1.531	1.557	1.531	0.21	2.423	0.221	2.549	0.067	0.78	434708	21719	40694	2043	9.2	1.1	96.3	98.6	10.7	10.6	0.997	0.446	0.999249	0.785413	13.49	44.89	1.53	40620	0.163	0.1944	2841	2336	6	499	17.12	14.25	29.87	30.37	0.004	0.737		C12	CN(Cc1ccco1)c1cc(Cl)nc(N)n1
FAKP_14310_0_001	P 21 21 2	68.072	89.738	44.927	274443	54.234	1.19	1.21	1.19	0.149	2.397	0.155	2.499	0.043	0.699	1138814	54281	88732	4391	11.1	1.1	99.7	99.2	12.8	12.4	0.999	0.532	0.99975	0.833377	11.19	44.93	1.19	88588	0.1512	0.1723	2828	2336	6	486	15.2	12.88	28.37	26.2	0.006	0.872		D1	Cc1csc(Cc2ccccn2)n1
FAKP_14310_1_001	P 21 21 2	68.051	89.832	44.957	274829	54.244	1.408	1.432	1.408	0.252	2.895	0.264	3.031	0.078	0.889	610257	30376	54079	2649	5.2	1.1	99.8	100	11.3	11.5	0.995	0.347	0.998746	0.717788	11.2	44.96	1.41	53976	0.1613	0.1906	2843	2336	6	501	14.53	12.14	29.2	25.52	0.007	0.844		D1	Cc1csc(Cc2ccccn2)n1
FAKP_14311_1_001	P 21 21 2	68.203	89.919	44.943	275624	54.34	1.445	1.47	1.445	0.175	2.142	0.188	2.299	0.068	0.82	358497	15328	46916	2004	9.2	1	93.3	81.7	7.6	7.6	0.997	0.408	0.999249	0.761279	11.77	44.94	1.45	46849	0.1569	0.1855	2840	2336	6	498	14.62	11.86	28.06	27.39	0.005	0.874		D2	CCCS(=O)(=O)Nc1cc(N)c(F)cc1F
FAKP_14311_1_002	P 21 21 2	68.235	89.853	44.965	275686	54.342	1.236	1.257	1.236	0.109	2.341	0.113	2.437	0.031	0.671	1081701	51055	79751	3948	14.7	1.1	99.9	100	13.6	12.9	1	0.53	1	0.832352	12.65	44.97	1.24	79734	0.1458	0.1696	2826	2336	6	484	16.76	14.34	29.18	28.27	0.007	0.963		D2	CCCS(=O)(=O)Nc1cc(N)c(F)cc1F
FAKP_14311_2_001	P 21 21 2	68.14	89.787	44.899	274696	54.279	1.264	1.285	1.264	0.161	2.752	0.168	2.853	0.045	0.75	1000971	50697	73687	3611	11.4	1.1	98.9	98	13.6	14	0.999	0.466	0.99975	0.797335	11.55	44.9	1.26	73557	0.152	0.1765	2826	2336	6	484	16.2	13.69	30.56	28.14	0.007	0.972		D2	CCCS(=O)(=O)Nc1cc(N)c(F)cc1F
FAKP_14312_0_001	P 21 21 2	68.304	89.775	44.968	275743	54.359	1.48	1.506	1.48	0.207	2.794	0.215	2.901	0.057	0.773	631225	31438	46441	2302	10.4	1.1	99	99.3	13.6	13.7	0.998	0.525	0.999499	0.829774	13.13	44.97	1.48	46411	0.1571	0.176	2839	2336	6	497	16.87	14.58	30.49	27.44	0.006	0.75		D3	CN1CCC(CC1)NC(=O)OC(C)(C)C
FAKP_14312_1_001	P 21 21 2	68.282	89.839	44.962	275814	54.362	1.243	1.264	1.243	0.122	2.486	0.127	2.583	0.034	0.697	1063845	52681	78329	3870	13.1	1.1	99.7	100	13.6	13.6	0.999	0.54	0.99975	0.837436	12.6	44.96	1.24	78262	0.1487	0.1729	2831	2336	6	489	16.77	14.41	28.33	27.94	0.007	0.942		D3	CN1CCC(CC1)NC(=O)OC(C)(C)C
FAKP_14312_2_001	P 21 21 2	68.257	89.95	44.953	275999	54.374	1.347	1.371	1.347	0.207	2.928	0.215	3.038	0.058	0.808	802610	42250	59815	3049	10	1.1	96.6	99.9	13.4	13.9	0.998	0.589	0.999499	0.861015	11.77	44.95	1.35	59781	0.1607	0.1822	2841	2336	6	499	15.58	13.09	27.83	27.11	0.005	0.793		D3	CN1CCC(CC1)NC(=O)OC(C)(C)C
FAKP_14312_2_002	P 21 21 2	68.23	89.84	44.949	275528	54.336	1.418	1.442	1.418	0.179	2.815	0.186	2.923	0.05	0.781	716971	35919	53178	2626	10.6	1.1	99.9	100	13.5	13.7	0.999	0.468	0.99975	0.7985	13.17	44.95	1.42	53100	0.1507	0.1825	2825	2336	6	483	16.75	14.27	30.4	28.57	0.007	0.831		D3	CN1CCC(CC1)NC(=O)OC(C)(C)C
FAKP_14313_1_001	P 21 21 2	68.076	89.78	44.9	274423	54.245	1.525	1.551	1.525	0.169	2.523	0.176	2.623	0.048	0.712	539836	27878	40419	2105	10.4	1.1	94.6	99.9	13.4	13.2	0.999	0.501	0.99975	0.81704	15.77	44.9	1.53	40385	0.1687	0.1824	2813	2336	6	471	19.64	17.54	33.33	29.85	0.003	0.763		D4	COC(=O)C(N)Cc1ccc(F)cc1
FAKP_14313_3_001	P 21 21 2	68.114	89.728	44.935	274631	54.253	1.54	1.566	1.54	0.26	2.358	0.272	2.477	0.082	0.751	452994	21826	41550	2028	6.9	1.1	100	99.8	10.9	10.8	0.994	0.478	0.998494	0.804251	13.18	44.94	1.54	41480	0.1698	0.1901	2822	2336	6	480	17.06	14.99	28.91	26.96	0.005	0.89		D4	COC(=O)C(N)Cc1ccc(F)cc1
FAKP_14313_3_002	P 21 21 2	68.094	89.761	44.938	274669	54.25	1.583	1.61	1.583	0.302	2.738	0.314	2.854	0.086	0.8	497090	23257	38294	1875	7.2	1.1	99.9	100	13	12.4	0.995	0.435	0.998746	0.778635	13.47	44.94	1.58	38242	0.1663	0.1887	2830	2336	6	488	17.35	14.89	28.99	29	0.01	0.985		D4	COC(=O)C(N)Cc1ccc(F)cc1
FAKP_14314_0_001	P 21 21 2	68.224	89.854	44.924	275393	54.336	1.587	1.614	1.587	0.398	2.238	0.427	2.408	0.151	0.871	305755	14466	37992	1883	7.5	1.4	99.6	100	8	7.7	0.977	0.355	0.994166	0.723868	8.68	44.92	1.59	37500	0.1635	0.2039	2883	2336	6	541	12.48	9.6	26.98	24.73	0.008	0.878		D5	CC(C)(C)OC(=O)NCc1ncccc1F
FAKP_14314_0_002	P 21 21 2	68.152	89.755	44.908	274701	54.278	1.388	1.412	1.388	0.166	2.311	0.175	2.431	0.054	0.743	575852	29240	56076	2792	10	1	99.4	99.4	10.3	10.5	0.998	0.467	0.999499	0.797918	12.29	44.91	1.39	56026	0.1602	0.1814	2844	2336	6	502	16.35	13.76	28.82	28.23	0.004	0.829		D5	CC(C)(C)OC(=O)NCc1ncccc1F
FAKP_14314_1_002	P 21 21 2	68.083	89.786	44.907	274512	54.25	1.947	1.981	1.947	0.579	2.867	0.614	3.032	0.203	0.978	183223	9276	20780	1001	5	1.1	99.9	100	8.8	9.3	0.975	0.474	0.993651	0.801965	13.6	54.25	1.95	20765	0.1781	0.2093	2811	2336	6	469	18.28	16.47	32.46	27.11	0.003	0.557		D5	CC(C)(C)OC(=O)NCc1ncccc1F
FAKP_14314_2_001	P 21 21 2	68.162	89.809	44.946	275140	54.295	1.42	1.444	1.42	0.161	2.373	0.169	2.495	0.051	0.761	563898	27632	52301	2620	10.9	1.1	98.8	99.5	10.8	10.5	0.998	0.423	0.999499	0.77105	13.08	44.9	1.42	52156	0.1645	0.1857	2822	2336	6	480	17.2	14.91	27.7	28.2	0.003	0.601		D5	CC(C)(C)OC(=O)NCc1ncccc1F
FAKP_14315_1_001	P 21 21 2	68.036	89.706	44.856	273767	54.209	1.394	1.418	1.394	0.171	2.358	0.18	2.479	0.056	0.759	572935	28848	55556	2730	9.1	1	99.9	100	10.3	10.6	0.998	0.544	0.999499	0.839442	12.56	44.86	1.39	55500	0.1575	0.182	2829	2336	6	487	16.15	13.75	29.45	27.46	0.005	0.777		D6	COc1cccc(c1)C(=O)N1CCCC1
FAKP_14315_2_001	P 21 21 2	68.038	89.77	44.914	274324	54.224	1.345	1.368	1.345	0.154	2.389	0.161	2.496	0.047	0.717	697038	35329	61109	3001	10.2	1.1	98.7	98.2	11.4	11.8	0.999	0.64	0.99975	0.883452	12.94	44.91	1.35	61029	0.1559	0.1808	2840	2336	6	498	17.04	14.63	30.88	28.17	0.005	0.789		D6	COc1cccc(c1)C(=O)N1CCCC1
FAKP_14316_1_001	P 21 21 2	66.85	89.187	44.658	266258	53.492	1.738	1.768	1.738	0.268	2.669	0.281	2.787	0.081	0.793	320083	16680	27166	1364	8.4	1.2	96.2	98.1	11.8	12.2	0.997	0.527	0.999249	0.830808	16.24	44.66	1.74	26634	0.2024	0.2418	2790	2336	6	448	22.84	20.95	36.49	32.49	0.008	0.736		D7	Fc1ccccc1S(=O)(=O)NCc1ccco1
FAKP_14316_1_002	P 21 21 2	66.716	89.227	44.603	265516	53.431	1.958	1.992	1.958	0.318	2.221	0.331	2.302	0.088	0.597	259134	13448	18809	924	9	1.8	94.9	98	13.8	14.6	0.995	0.684	0.998746	0.901305	19	44.6	1.96	18392	0.2145	0.2618	2706	2336	6	364	26.54	25.89	44.09	30.39	0.003	0.546		D7	Fc1ccccc1S(=O)(=O)NCc1ccco1
FAKP_14316_2_001	P 21 21 2	68.204	89.797	44.908	275040	54.314	1.317	1.339	1.317	0.148	2.689	0.154	2.805	0.044	0.791	797904	40266	65865	3252	12.6	1.1	99.7	100	12.1	12.4	0.999	0.516	0.99975	0.825069	12.28	44.91	1.32	65778	0.1497	0.1765	2825	2336	6	483	16.19	13.72	29.88	27.98	0.008	1.132		D7	Fc1ccccc1S(=O)(=O)NCc1ccco1
FAKP_14317_0_001	P 21 21 2	68.246	89.886	44.966	275838	54.355	1.295	1.317	1.295	0.172	2.878	0.179	2.986	0.048	0.788	943225	47668	69322	3426	11.3	1.1	99.6	99.8	13.6	13.9	0.999	0.569	0.99975	0.851647	11.62	44.97	1.3	69247	0.1552	0.1771	2834	2336	6	492	15.36	12.93	27.61	26.74	0.007	0.906		D8	CN(C)C(=O)N(C)C1CCS(=O)(=O)C1
FAKP_14317_1_001	P 21 21 2	68.12	89.982	44.897	275199	54.312	1.506	1.532	1.506	0.177	2.169	0.188	2.301	0.061	0.758	401726	19729	44053	2160	9.3	1.1	99.1	99.3	9.1	9.1	0.998	0.407	0.999499	0.760615	13.37	44.9	1.51	43985	0.1647	0.1762	2842	2336	6	500	17.34	15.11	29.31	27.62	0.004	0.761		D8	CN(C)C(=O)N(C)C1CCS(=O)(=O)C1
FAKP_14317_1_002	P 21 21 2	68.114	89.742	44.936	274680	54.256	1.389	1.413	1.389	0.157	2.398	0.165	2.518	0.05	0.759	583399	29718	55923	2796	10	1	99.2	99.4	10.4	10.6	0.999	0.485	0.99975	0.808207	13.01	44.94	1.39	55901	0.1586	0.1758	2832	2336	6	490	16.28	13.68	29.03	28.52	0.004	0.716		D8	CN(C)C(=O)N(C)C1CCS(=O)(=O)C1
FAKP_14317_2_001	P 21 21 2	68.112	89.761	44.917	274614	54.259	1.528	1.554	1.528	0.247	2.234	0.26	2.35	0.08	0.721	440012	21832	42375	2098	8	1.1	99.6	99.3	10.4	10.4	0.996	0.502	0.998997	0.817583	12.25	44.92	1.53	42327	0.1658	0.1866	2846	2336	6	504	16.04	13.78	27.21	26.4	0.006	0.865		D8	CN(C)C(=O)N(C)C1CCS(=O)(=O)C1
FAKP_14318_1_001	P 21 21 2	68.065	89.831	44.942	274791	54.251	1.363	1.386	1.363	0.131	2.879	0.137	2.99	0.037	0.801	770435	38491	58433	2854	13.3	1	98.1	98.3	13.2	13.5	0.999	0.437	0.99975	0.779879	14.04	44.92	1.36	58396	0.152	0.1772	2803	2336	6	461	18.35	15.98	32.64	30.16	0.005	0.884		D9	COC(=O)c1cc(ccc1)Br
FAKP_14318_2_001	P 21 21 2	67.99	89.745	44.892	273920	54.194	1.384	1.408	1.384	0.163	2.721	0.17	2.825	0.046	0.754	762566	38274	56390	2794	12.5	1.1	99.4	99.6	13.5	13.7	0.999	0.456	0.99975	0.791438	13.05	44.89	1.38	56346	0.1569	0.1811	2807	2336	6	465	16.49	14.12	29.47	28.18	0.007	0.867		D9	COC(=O)c1cc(ccc1)Br
FAKP_14318_3_001	P 21 21 2	67.896	89.679	44.858	273133	54.132	1.378	1.402	1.378	0.146	2.408	0.152	2.5	0.041	0.664	774056	39173	57033	2839	12	1.1	99.5	99.7	13.6	13.8	0.999	0.567	0.99975	0.850691	13.67	44.86	1.38	57011	0.1529	0.1801	2792	2336	6	450	17.36	15.17	30.41	28.53	0.008	0.957		D9	COC(=O)c1cc(ccc1)Br
FAKP_14320_1_001	P 21 21 2	68.075	89.746	44.9	274315	54.237	1.268	1.29	1.268	0.175	3.094	0.182	3.21	0.049	0.847	999461	50853	73541	3644	10.6	1	99.8	99.8	13.6	14	0.998	0.501	0.999499	0.81704	11.8	44.9	1.27	73493	0.1566	0.1794	2817	2336	6	475	15.07	12.98	29.22	25.15	0.006	0.878		D11	OC(=O)CCc1nccs1
FAKP_14321_0_001	P 21 21 2	67.897	89.614	44.892	273146	54.118	1.378	1.401	1.378	0.152	2.453	0.158	2.547	0.043	0.68	715896	39046	53111	2829	12	1.1	92.5	99.7	13.5	13.8	0.999	0.502	0.99975	0.817583	13.43	44.89	1.38	53044	0.1587	0.187	2834	2336	6	492	17.94	15.57	32.79	29.04	0.007	0.99		D12	CCN(CCO)c1cc(OC)ncn1
FAKP_14321_0_002	P 21 21 2	68.057	89.812	44.987	274976	54.243	1.421	1.446	1.421	0.153	2.381	0.16	2.488	0.046	0.716	618550	31223	52213	2604	10.6	1.1	99.1	99.4	11.8	12	0.999	0.45	0.99975	0.787839	13.97	44.99	1.42	52192	0.157	0.1788	2838	2336	6	496	17.82	15.65	31.22	27.89	0.004	0.835		D12	CCN(CCO)c1cc(OC)ncn1
FAKP_14321_1_001	P 21 21 2	68.154	89.852	44.963	275343	54.3	1.532	1.558	1.532	0.218	2.656	0.227	2.762	0.062	0.749	522837	27828	39356	2096	9.4	1.1	93	100	13.3	13.3	0.996	0.488	0.998997	0.809885	14	44.96	1.53	39319	0.1732	0.1882	2799	2336	6	457	17.49	15.49	28.92	27.59	0.005	0.881		D12	CCN(CCO)c1cc(OC)ncn1
FAKP_14321_2_001	P 21 21 2	67.953	89.686	44.902	273652	54.162	1.382	1.406	1.382	0.176	2.924	0.183	3.037	0.049	0.813	756467	38815	56417	2826	11.2	1.1	99.1	100	13.4	13.7	0.999	0.545	0.99975	0.839941	12.87	44.9	1.38	56384	0.153	0.1841	2812	2336	6	470	16.69	14.43	30.59	27.77	0.009	1.126		D12	CCN(CCO)c1cc(OC)ncn1
FAKP_14322_0_001	P 21 21 2	68.204	90.156	45.011	276773	54.393	1.522	1.549	1.522	0.156	2.207	0.165	2.332	0.053	0.745	396991	20916	41277	2166	10.3	1.1	95.3	100	9.6	9.7	0.998	0.493	0.999499	0.812659	15.12	45.08	1.52	41246	0.1663	0.1802	2837	2336	6	495	19.51	17.09	30.43	30.81	0.005	0.911		E1	COC(=O)c1cccc(N)c1O
FAKP_14322_1_001	P 21 21 2	67.956	89.721	44.888	273686	44.888	1.543	1.57	1.543	0.178	2.552	0.185	2.655	0.05	0.725	546263	26568	40749	2002	11.5	1.1	99.1	99.8	13.4	13.3	0.999	0.512	0.99975	0.822951	14.93	44.89	1.54	40732	0.1647	0.1774	2799	2336	6	457	18.87	16.93	31.43	28.6	0.005	0.909		E1	COC(=O)c1cccc(N)c1O
FAKP_14323_0_001	P 21 21 2	68.152	89.757	44.948	274952	54.278	1.39	1.414	1.39	0.16	2.729	0.167	2.846	0.047	0.802	686216	34282	56102	2761	10.8	1	99.8	99.9	12.2	12.4	0.999	0.434	0.99975	0.77801	13.38	44.95	1.39	56082	0.1538	0.177	2807	2336	6	465	17.55	15.21	32.66	29.09	0.006	0.958		E2	COC(=O)C1CCCCN1
FAKP_14323_1_001	P 21 21 2	67.961	89.661	44.865	273383	54.161	1.417	1.441	1.417	0.142	2.5	0.148	2.609	0.041	0.735	643990	30988	51318	2536	11.3	1.1	97	96.8	12.5	12.2	0.999	0.459	0.99975	0.79322	14.25	44.83	1.42	51250	0.1557	0.1806	2814	2336	6	472	17.77	15.52	32.01	28.72	0.006	0.856		E2	COC(=O)C1CCCCN1
FAKP_14323_2_001	P 21 21 2	68.017	89.718	44.875	273843	54.202	1.363	1.386	1.363	0.201	2.457	0.212	2.591	0.067	0.81	568070	28617	59094	2901	9.1	1	99.4	99.8	9.6	9.9	0.997	0.422	0.999249	0.770409	11	44.88	1.36	59033	0.161	0.1836	2831	2336	6	489	14.73	12.43	27.67	25.54	0.007	0.835		E2	COC(=O)C1CCCCN1
FAKP_14324_0_001	P 21 21 2	68.497	89.89	45.079	277560	54.482	1.54	1.566	1.54	0.41	2.584	0.431	2.718	0.131	0.832	449273	21848	41933	2065	7.4	1.2	99.8	99.7	10.7	10.6	0.984	0.483	0.99596	0.807083	4.98	45.08	1.54	41715	0.1934	0.2171	2862	2336	6	520	10.65	8.51	23.19	20.12	0.005	0.855		E3	O=C1CCN(C(=O)N1)c1ccccc1
FAKP_14324_1_001	P 21 21 2	68.044	89.687	44.921	274138	54.208	1.395	1.419	1.395	0.161	2.814	0.167	2.923	0.045	0.785	726502	37425	54087	2724	10.7	1	97.4	100	13.4	13.7	0.999	0.559	0.99975	0.846833	13.69	44.92	1.4	54033	0.154	0.1793	2827	2336	6	485	17.44	14.72	30.56	30.35	0.004	0.774		E3	O=C1CCN(C(=O)N1)c1ccccc1
FAKP_14324_2_001	P 21 21 2	67.914	89.774	44.881	273635	54.162	1.494	1.52	1.494	0.15	2.638	0.156	2.742	0.042	0.738	603214	29702	44883	2197	12.3	1.1	99.2	99.5	13.4	13.5	0.999	0.481	0.99975	0.805954	15.31	44.89	1.49	44862	0.1516	0.1782	2798	2336	6	456	18.92	16.53	33.73	31.01	0.004	0.722		E3	O=C1CCN(C(=O)N1)c1ccccc1
FAKP_14325_1_001	P 21 21 2	68.055	89.549	44.946	273912	54.183	1.488	1.514	1.488	0.209	2.89	0.217	3	0.058	0.797	613499	30771	44651	2235	9.4	1.1	97.4	98.4	13.7	13.8	0.998	0.688	0.999499	0.902865	12.7	44.77	1.49	44297	0.189	0.2191	2827	2336	6	485	19.52	17.59	33.28	28.67	0.005	0.738		E4	Nc1cc(no1)c1ccccc1
FAKP_14325_2_001	P 21 21 2	68.119	89.793	44.939	274874	54.27	1.429	1.453	1.429	0.169	2.618	0.178	2.753	0.055	0.842	475307	26951	46836	2571	5.9	1.1	90.3	99.9	10.1	10.5	0.998	0.405	0.999499	0.759284	13.24	44.94	1.43	46636	0.1681	0.1962	2806	2336	6	464	16.72	14.23	29.25	29.09	0.005	0.857		E4	Nc1cc(no1)c1ccccc1
FAKP_14326_0_001	P 21 21 2	68.094	89.686	44.899	274202	54.233	1.335	1.358	1.335	0.192	2.732	0.2	2.837	0.054	0.759	854251	43651	63281	3151	10.2	1.1	100	100	13.5	13.9	0.998	0.463	0.999499	0.795579	11.84	44.9	1.34	63186	0.1572	0.1806	2837	2336	6	495	15.93	13.62	30.63	26.68	0.005	0.82		E5	Cc1ccccc1CC(=O)N
FAKP_14326_1_001	P 21 21 2	67.656	89.507	44.837	271519	53.972	1.419	1.443	1.419	0.179	2.59	0.187	2.702	0.053	0.76	580720	31366	48416	2553	9.1	1.1	92.5	98.8	12	12.3	0.998	0.583	0.999499	0.85824	13.3	44.84	1.42	48306	0.158	0.1851	2809	2336	6	467	16.63	14.2	32.73	28.58	0.007	1.041		E5	Cc1ccccc1CC(=O)N
FAKP_14327_0_001	P 21 21 2	68.25	89.906	44.956	275854	54.361	1.476	1.501	1.476	0.778	2.214	0.823	2.34	0.265	0.748	416939	22627	44209	2367	8.7	1.1	93.4	100	9.4	9.6	0.797	0.542	0.941825	0.838441	N/A	44.95	1.48	44183	0.1711	0.2027	2891	2336	6	549	8.99	5.65	18.75	23.08	0.009	1.024		E6	OC1CC2CCC(C1)N2Cc1ccccc1
FAKP_14327_1_001	P 21 21 2	68.185	89.783	44.916	274969	54.301	1.547	1.574	1.547	0.193	2.459	0.202	2.569	0.057	0.737	499945	23871	40966	2009	10	1.1	99.9	99.9	12.2	11.9	0.998	0.51	0.999499	0.821886	14.84	44.92	1.55	40942	0.1589	0.1855	2806	2336	6	464	18.83	16.34	31.38	31.2	0.005	0.888		E6	OC1CC2CCC(C1)N2Cc1ccccc1
FAKP_14327_2_001	P 21 21 2	68.302	89.799	44.952	275711	54.364	1.663	1.691	1.663	0.272	2.96	0.282	3.089	0.076	0.866	398076	15451	30290	1308	8.1	1.1	91.1	82.2	13.1	11.8	0.993	0.449	0.998242	0.787234	14.98	44.95	1.66	30192	0.1656	0.2013	2831	2336	6	489	18.58	16.28	32.28	29.4	0.003	0.648		E6	OC1CC2CCC(C1)N2Cc1ccccc1
FAKP_14328_0_001	P 21 21 2	68.46	90.216	45.045	278206	54.536	1.686	1.715	1.686	0.229	2.435	0.239	2.558	0.068	0.774	392256	17248	32197	1594	9	1.1	99.9	99.9	12.2	10.8	0.997	0.556	0.999249	0.845371	16.13	45.11	1.69	32159	0.1681	0.2012	2785	2336	6	443	20.44	18.44	29.64	30.85	0.009	0.913		E7	CN1CCCc2cc(CN)ccc12
FAKP_14328_1_001	P 21 21 2	68.25	89.833	44.989	275832	54.345	1.266	1.288	1.266	0.148	2.855	0.154	2.958	0.041	0.77	1009426	51351	72771	3573	11.5	1.1	97.8	97	13.9	14.4	0.999	0.627	0.99975	0.87792	12.17	44.99	1.27	72721	0.1595	0.1817	2800	2336	6	458	16.46	14.15	26.88	28.07	0.005	0.768		E7	CN1CCCc2cc(CN)ccc12
FAKP_14328_3_001	P 21 21 2	68.154	89.779	44.902	274746	54.284	1.502	1.528	1.502	0.128	2.153	0.133	2.257	0.036	0.658	548858	23473	42563	2085	13	1.1	95.2	96.4	12.9	11.3	0.999	0.411	0.99975	0.76326	15.72	44.89	1.5	42515	0.1584	0.1912	2792	2336	6	450	20.31	18.12	32.24	31.52	0.005	0.901		E7	CN1CCCc2cc(CN)ccc12
FAKP_14329_0_001	P 21 21 2	68.143	89.847	44.917	275002	54.294	1.47	1.496	1.47	0.179	2.543	0.186	2.643	0.05	0.714	639733	32041	47350	2377	11	1.1	99.3	100	13.5	13.5	0.999	0.507	0.99975	0.82028	13.71	44.92	1.47	47316	0.1574	0.183	2815	2336	6	473	17.21	14.85	32.41	28.67	0.003	0.654		E8	COCCc1nnc(N)o1
FAKP_14329_1_001	P 21 21 2	67.88	89.681	44.889	273264	54.124	1.418	1.443	1.418	0.145	2.895	0.151	3.006	0.041	0.806	706978	35837	52629	2629	12.4	1.1	99.8	99.8	13.4	13.6	0.999	0.504	0.99975	0.818665	14.43	44.89	1.42	52596	0.154	0.1781	2802	2336	6	460	19.07	16.81	32.03	30.36	0.005	0.895		E8	COCCc1nnc(N)o1
FAKP_14329_2_001	P 21 21 2	67.727	89.588	44.884	272335	54.026	1.513	1.54	1.513	0.194	2.848	0.202	2.967	0.055	0.819	517512	16049	39321	1269	9.7	1	90.6	59.1	13.2	12.6	0.997	0.458	0.999249	0.792627	14.4	44.88	1.51	39242	0.1702	0.19	2816	2336	6	474	18.86	16.52	30.46	30.22	0.007	0.889		E8	COCCc1nnc(N)o1
FAKP_14330_0_001	P 21 21 2	68.008	89.815	44.911	274323	54.218	1.27	1.292	1.27	0.189	2.907	0.197	3.017	0.053	0.799	977539	49753	72901	3602	9.8	1	99.3	99.4	13.4	13.8	0.998	0.527	0.999499	0.830808	11.05	44.91	1.27	72828	0.153	0.1749	2839	2336	6	497	14.3	12.04	27.94	24.77	0.005	0.929		E9	COC(=O)Cc1ccc(OC)cc1OC
FAKP_14330_1_001	P 21 21 2	68.111	89.797	44.917	274720	54.267	1.285	1.307	1.285	0.153	2.888	0.159	2.996	0.043	0.791	960303	48580	70733	3475	11.3	1.1	99.8	99.9	13.6	14	0.999	0.56	0.99975	0.847319	12.16	44.92	1.29	70696	0.1501	0.1764	2816	2336	6	474	15.91	13.48	29.91	27.69	0.006	0.944		E9	COC(=O)Cc1ccc(OC)cc1OC
FAKP_14331_0_001	P 21 21 2	68.117	89.637	44.903	274169	54.234	1.583	1.61	1.583	0.228	2.38	0.239	2.496	0.07	0.746	436083	20506	38217	1868	9.4	1.2	99.9	99.5	11.4	11	0.997	0.474	0.999249	0.801965	14.04	44.9	1.58	38140	0.1678	0.189	2811	2336	6	469	18.55	16.52	31.34	28.49	0.005	0.858		E10	CC(=O)Nc1c(cc(cc1)F)[N+](=O)[O-]
FAKP_14331_1_001	P 21 21 2	68.003	89.696	44.93	274055	54.19	1.379	1.403	1.379	0.151	2.848	0.156	2.957	0.042	0.79	765152	39132	56930	2846	11.8	1.1	99.1	100	13.4	13.7	0.999	0.506	0.99975	0.819743	13.64	44.93	1.38	56865	0.1597	0.1853	2794	2336	6	452	18.49	16.3	33.29	29.62	0.006	0.867		E10	CC(=O)Nc1c(cc(cc1)F)[N+](=O)[O-]
FAKP_14331_2_001	P 21 21 2	68.16	89.822	44.901	274896	54.297	1.518	1.544	1.518	0.192	2.264	0.203	2.393	0.065	0.767	415242	20474	43141	2138	9.5	1	99.4	99.8	9.6	9.6	0.997	0.423	0.999249	0.77105	13.65	44.91	1.52	43079	0.157	0.1785	2827	2336	6	485	16.58	14.03	28.96	28.74	0.004	0.724		E10	CC(=O)Nc1c(cc(cc1)F)[N+](=O)[O-]
FAKP_14332_0_001	P 21 21 2	68.238	89.811	44.982	275673	54.334	1.274	1.296	1.274	0.129	2.446	0.135	2.566	0.04	0.767	824159	39035	72638	3596	12.2	1	99.5	99.8	11.3	10.9	0.999	0.462	0.99975	0.794991	12.01	44.91	1.27	72594	0.1568	0.1795	2821	2336	6	479	15.45	13.29	26.9	25.82	0.006	0.914		E11	OCc1cnc(s1)N1CCOCC1
FAKP_14332_1_001	P 21 21 2	68.103	89.7	44.961	274660	54.241	1.344	1.367	1.344	0.161	3.028	0.168	3.143	0.045	0.836	835009	42243	61906	3063	10.9	1	99.8	100	13.5	13.8	0.998	0.462	0.999499	0.794991	13.13	44.96	1.34	61874	0.1557	0.1812	2819	2336	6	477	16.87	14.63	31.51	27.67	0.005	0.802		E11	OCc1cnc(s1)N1CCOCC1
FAKP_14332_2_001	P 21 21 2	68.147	89.818	44.931	275015	54.289	1.521	1.548	1.521	0.225	2.667	0.234	2.771	0.063	0.746	579781	28765	43055	2127	8.4	1.1	99.9	99.5	13.5	13.5	0.997	0.565	0.999249	0.849732	13.4	44.93	1.52	43035	0.1615	0.1821	2824	2336	6	482	16.73	14.69	30.45	26.44	0.009	1.013		E11	OCc1cnc(s1)N1CCOCC1
FAKP_14333_0_001	P 21 21 2	68.017	89.509	44.903	273375	54.155	1.132	1.151	1.132	0.129	2.496	0.135	2.596	0.037	0.707	1364265	67288	102699	5074	13.2	1.1	100	99.9	13.3	13.3	0.999	0.521	0.99975	0.827693	10.85	44.9	1.13	102570	0.1658	0.1802	2811	2336	6	469	14.09	11.85	25.48	25.11	0.005	0.882		E12	Cn1c2ccc(N)cc2oc1=O
FAKP_14333_1_001	P 21 21 2	68.309	89.764	44.97	275742	54.359	1.339	1.362	1.339	0.249	2.664	0.26	2.783	0.075	0.795	728573	37909	62359	3140	8.6	1.1	99	99.9	11.7	12.1	0.995	0.427	0.998746	0.773601	10.34	44.97	1.34	62286	0.1643	0.1912	2834	2336	6	492	13.8	11.29	25.92	25.56	0.004	0.863		E12	Cn1c2ccc(N)cc2oc1=O
FAKP_14333_2_001	P 21 21 2	67.991	89.615	44.906	273613	54.166	1.771	1.801	1.771	0.241	1.754	0.256	1.914	0.085	0.75	229807	7651	26743	1286	6.5	1.1	97.4	94.9	8.6	5.9	0.987	0.507	0.996723	0.82028	13.96	44.91	1.77	26606	0.2144	0.2619	2831	2336	6	489	19.16	17.41	27.16	27.42	0.014	1.07		E12	Cn1c2ccc(N)cc2oc1=O
FAKP_14333_3_001	P 21 21 2	68.058	89.617	44.899	273846	54.2	1.248	1.27	1.248	0.141	2.271	0.146	2.356	0.039	0.624	1044057	52484	76797	3771	12.4	1.2	99.7	100	13.6	13.9	0.999	0.564	0.99975	0.849251	11.69	44.9	1.25	76774	0.1499	0.1719	2832	2336	6	490	15.32	12.83	26.32	27.04	0.006	0.88		E12	Cn1c2ccc(N)cc2oc1=O
FAKP_14334_0_001	P 21 21 2	68.081	89.747	44.945	274617	54.24	1.41	1.434	1.41	0.155	2.344	0.163	2.461	0.05	0.741	533094	28568	50148	2636	10.2	1.1	93.1	100	10.6	10.8	0.998	0.439	0.999499	0.781118	13.52	44.94	1.41	50103	0.1577	0.1844	2831	2336	6	489	16.86	14.31	32.77	28.88	0.004	0.79		F1	COCn1c2ccccc2nn1
FAKP_14334_1_001	P 21 21 2	68.084	89.719	44.908	274317	44.908	1.551	1.578	1.551	0.218	2.194	0.232	2.335	0.078	0.786	316624	16909	36810	1947	7.6	1	90.6	98.9	8.6	8.7	0.996	0.459	0.998997	0.79322	13.78	44.91	1.55	36643	0.1664	0.2019	2841	2336	6	499	18.1	15.24	30.53	31.36	0.003	0.725		F1	COCn1c2ccccc2nn1
FAKP_14334_2_001	P 21 21 2	68.126	89.734	44.898	274471	54.26	1.534	1.56	1.534	0.21	2.524	0.218	2.623	0.058	0.706	561220	27425	41589	2057	10	1.1	98.9	99.2	13.5	13.3	0.998	0.49	0.999499	0.810998	14.33	44.9	1.53	41510	0.1673	0.1886	2822	2336	6	480	18.75	16.59	30.25	29.15	0.004	0.749		F1	COCn1c2ccccc2nn1
FAKP_14335_2_001	P 21 21 2	68.52	90.108	45.129	278635	54.542	1.65	1.678	1.65	0.42	5.381	0.441	5.679	0.131	1.784	407558	16886	34299	1689	8.5	1.1	99.7	99.5	11.9	10	0.881	0.885	0.967851	0.969016	15.98	45.13	1.65	34005	0.164	0.1881	2806	2336	6	464	19.69	17.61	30.92	30.04	0.007	0.808		F2	CCOC(=O)c1c[nH]nc1C(F)(F)F
FAKP_14336_0_001	P 21 21 2	68.123	89.77	44.922	274716	54.267	1.253	1.275	1.253	0.137	2.606	0.142	2.705	0.038	0.718	1027846	51979	75904	3751	13	1.2	99.5	99.8	13.5	13.9	0.999	0.531	0.99975	0.832865	11.82	44.92	1.25	75874	0.1553	0.1775	2815	2336	6	473	15.78	13.49	30.18	26.91	0.007	1.037		F3	COCCOCC(=O)Nc1cccc(F)c1
FAKP_14336_1_001	P 21 21 2	67.942	89.665	44.898	273519	54.152	1.342	1.365	1.342	0.147	2.527	0.153	2.621	0.041	0.689	815345	42639	60132	3036	11.5	1.1	96.8	98.9	13.6	14	0.999	0.617	0.99975	0.87358	13.03	44.9	1.34	60109	0.1537	0.1791	2791	2336	6	449	16.64	14.31	30.78	28.59	0.01	1.104		F3	COCCOCC(=O)Nc1cccc(F)c1
FAKP_14336_2_001	P 21 21 2	68.031	90.197	44.869	275325	54.314	1.534	1.56	1.534	0.223	2.483	0.232	2.587	0.064	0.719	524251	25534	41242	2030	9.7	1.2	97.8	97.9	12.7	12.6	0.997	0.583	0.999249	0.85824	13.03	44.87	1.53	41192	0.1568	0.1766	2834	2336	6	492	17.02	14.82	28.25	27.31	0.008	1.089		F3	COCCOCC(=O)Nc1cccc(F)c1
FAKP_14336_2_002	P 21 21 2	68.311	89.624	44.971	275326	54.329	1.438	1.463	1.438	0.207	3.026	0.215	3.142	0.058	0.838	685169	34561	50758	2524	9.8	1.1	99.6	99.6	13.5	13.7	0.998	0.49	0.999499	0.810998	12.67	44.97	1.44	50719	0.1629	0.1908	2826	2336	6	484	16.9	14.65	29.89	27.58	0.004	0.722		F3	COCCOCC(=O)Nc1cccc(F)c1
FAKP_14337_0_001	P 21 21 2	68.302	89.986	44.946	276248	54.405	1.45	1.475	1.45	0.168	2.753	0.175	2.859	0.047	0.764	671974	33072	49810	2412	11.2	1.1	99.8	99.8	13.5	13.7	0.999	0.469	0.99975	0.79908	13.95	44.99	1.45	49787	0.1592	0.1849	2800	2336	6	458	16.67	14.34	29.32	28.43	0.004	0.794		F4	Cc1cc(CNCCS(=O)(=O)C)ccc1Br
FAKP_14337_1_001	P 21 21 2	68.292	89.699	44.95	275351	54.336	1.262	1.284	1.262	0.143	2.664	0.148	2.767	0.041	0.744	970053	49055	74500	3660	12.4	1.1	99.3	98.3	13	13.4	0.999	0.514	0.99975	0.824012	11.99	44.85	1.26	74462	0.1597	0.1886	2786	2336	7	443	15.69	13.47	24.84	27.26	0.006	0.994		F4	Cc1cc(CNCCS(=O)(=O)C)ccc1Br
FAKP_14337_2_001	P 21 21 2	68.199	89.748	44.924	274967	54.3	1.61	1.638	1.61	0.206	2.375	0.215	2.491	0.061	0.737	426375	19332	35837	1750	9.3	1	98.2	98.4	11.9	11	0.997	0.464	0.999249	0.796166	15.59	44.92	1.61	35752	0.1691	0.1915	2802	2336	6	460	20.13	18.08	31.25	30.41	0.006	0.772		F4	Cc1cc(CNCCS(=O)(=O)C)ccc1Br
FAKP_14338_0_001	P 21 21 2	68.045	89.699	44.838	273672	54.212	1.578	1.605	1.578	0.187	2.348	0.197	2.475	0.059	0.763	395124	19840	35397	1911	9.8	1.1	91.9	99.8	11.2	10.4	0.998	0.474	0.999499	0.801965	15.71	44.85	1.58	35287	0.1721	0.196	2793	2336	6	451	20.54	18.56	29.94	30.66	0.005	0.911		F5	NCCNc1ccccc1
FAKP_14338_1_001	P 21 21 2	68.27	89.732	44.961	275431	54.332	1.416	1.441	1.416	0.159	2.629	0.166	2.75	0.046	0.796	674213	30349	53018	2620	10.4	1.1	99.4	99.8	12.7	11.6	0.998	0.358	0.999499	0.726117	14.19	44.87	1.42	52985	0.1617	0.1851	2800	2336	6	458	17.94	15.9	30.67	28.2	0.006	0.758		F5	NCCNc1ccccc1
FAKP_14338_2_001	P 21 21 2	68.255	89.855	44.907	275417	54.352	1.769	1.8	1.769	0.353	2.248	0.378	2.442	0.131	0.939	218236	8354	27503	1354	5.1	1.2	99.4	98.8	7.9	6.2	0.977	0.49	0.994166	0.810998	11.56	44.91	1.77	27356	0.2097	0.24	2858	2336	6	516	18.02	16.05	30.65	26.79	0.003	0.524		F5	NCCNc1ccccc1
FAKP_14338_3_001	P 21 21 2	68.254	89.836	44.979	275796	54.347	1.354	1.377	1.354	0.272	2.321	0.287	2.45	0.092	0.777	557120	29762	57726	3003	8.9	1	94.7	100	9.7	9.9	0.993	0.577	0.998242	0.855435	6.41	44.98	1.35	57676	0.1655	0.1906	2870	2336	9	525	10.82	7.65	19.61	24.78	0.004	0.748		F5	NCCNc1ccccc1
FAKP_14339_0_001	P 21 21 2	68.241	89.784	44.957	275449	54.329	1.382	1.406	1.382	0.177	2.542	0.187	2.677	0.059	0.831	526062	27624	54465	2779	10.1	1.1	95.1	98	9.7	9.9	0.998	0.525	0.999499	0.829774	11.81	44.96	1.38	54431	0.1565	0.1795	2843	2336	6	501	16.17	13.76	28.56	27.21	0.005	0.943		F6	CC(C)(C)NC(=O)C1CCCCN1
FAKP_14339_1_001	P 21 21 2	68.028	89.719	44.904	274067	54.207	1.598	1.625	1.598	0.214	2.058	0.233	2.254	0.092	0.905	210612	10875	33427	1795	7.1	1	89.9	98.6	6.3	6.1	0.995	0.393	0.998746	0.751166	13.55	54.21	1.6	33243	0.175	0.1941	2802	2336	6	460	18.54	16.42	29.26	29.16	0.009	0.886		F6	CC(C)(C)NC(=O)C1CCCCN1
FAKP_14339_2_001	P 21 21 2	68.082	90.193	44.906	275746	54.339	1.579	1.606	1.579	0.655	2.196	0.692	2.324	0.221	0.751	327159	16761	34875	1845	7.4	1.1	89.9	96	9.4	9.1	0.876	0.563	0.966386	0.848769	N/A	44.91	1.58	34758	0.1743	0.2126	2876	2336	6	534	9.18	5.89	22.05	23.45	0.007	1.016		F6	CC(C)(C)NC(=O)C1CCCCN1
FAKP_14339_2_002	P 21 21 2	68.076	89.71	44.89	274148	54.23	1.443	1.468	1.443	0.192	2.039	0.208	2.206	0.079	0.834	320882	16761	47395	2439	8.3	1.1	94.4	99.8	6.8	6.9	0.996	0.361	0.998997	0.728349	11.27	44.89	1.44	47330	0.163	0.1876	2820	2336	6	478	15.32	12.97	29.98	26.6	0.005	0.759		F6	CC(C)(C)NC(=O)C1CCCCN1
FAKP_14340_2_001	P 21 21 2	68.101	89.863	44.916	274875	54.276	1.423	1.447	1.423	0.177	3.205	0.184	3.328	0.05	0.891	662521	35435	49677	2600	11.1	1	94.6	100	13.3	13.6	0.999	0.455	0.99975	0.790841	13.75	44.93	1.42	49621	0.1614	0.1863	2821	2336	6	479	17.69	15.21	31.15	29.64	0.004	0.836		F7	CC(C)(C)OC(=O)c1cc(ncc1)Cl
FAKP_14341_0_001	P 21 21 2	68.308	89.985	44.934	276196	54.408	1.317	1.339	1.317	0.153	2.037	0.162	2.156	0.053	0.7	586585	29411	66082	3223	9.5	1.1	99.6	99.5	8.9	9.1	0.998	0.524	0.999499	0.829255	11.7	44.93	1.32	66021	0.1539	0.1812	2847	2336	6	505	15.39	12.73	27.62	27.55	0.005	0.851		F8	CNCc1ccc(O)cc1
FAKP_14341_2_001	P 21 21 2	67.561	89.627	44.942	272137	53.95	1.614	1.642	1.614	0.303	2.316	0.321	2.466	0.106	0.835	301216	14584	33644	1719	8.8	1.1	93.8	99.1	9	8.5	0.992	0.406	0.99799	0.759951	10.2	44.94	1.61	33549	0.1762	0.203	2839	2336	6	497	15.74	13.27	33.42	27.12	0.009	0.925		F8	CNCc1ccc(O)cc1
FAKP_14342_0_001	P 21 21 2	68.172	90.085	44.942	276001	54.361	1.629	1.657	1.629	0.243	2.135	0.258	2.281	0.085	0.783	310371	14981	32758	1716	8.2	1.3	92.5	98.3	9.5	8.7	0.992	0.381	0.99799	0.742815	13.5	44.94	1.63	32502	0.176	0.2033	2826	2336	6	484	18.34	16.13	30.09	28.86	0.009	0.97		F9	Oc1ccc(cc1)c1ccccn1
FAKP_14342_1_001	P 21 21 2	68.225	90.049	44.931	276038	45.025	1.457	1.482	1.457	0.199	2.66	0.207	2.766	0.056	0.751	653996	32325	49095	2419	10.1	1.1	99.8	100	13.3	13.4	0.997	0.424	0.999249	0.77169	13.08	45.02	1.46	49002	0.1607	0.1943	2829	2336	6	487	17.63	14.94	29.83	30.37	0.004	0.684		F9	Oc1ccc(cc1)c1ccccn1
FAKP_14342_2_001	P 21 21 2	68.22	90.152	44.9	276143	54.4	1.506	1.532	1.506	0.169	2.423	0.177	2.526	0.05	0.708	526857	27135	42313	2169	10.5	1.1	94.9	100	12.5	12.5	0.998	0.527	0.999499	0.830808	15.04	45.08	1.51	42291	0.1717	0.1902	2829	2336	6	487	18.77	16.38	30.1	30.13	0.006	0.814		F9	Oc1ccc(cc1)c1ccccn1
FAKP_14342_3_001	P 21 21 2	68.093	89.872	44.891	274717	54.274	1.482	1.508	1.482	0.197	2.822	0.205	2.93	0.055	0.784	611937	30745	45901	2271	10.2	1.1	98.7	99.9	13.3	13.5	0.998	0.516	0.999499	0.825069	13.46	44.89	1.48	45864	0.1658	0.1963	2801	2336	6	459	17.69	15.5	31.09	28.66	0.005	0.749		F9	Oc1ccc(cc1)c1ccccn1
FAKP_14343_0_001	P 21 21 2	68.213	89.954	44.938	275741	54.353	1.49	1.515	1.49	0.201	2.789	0.209	2.897	0.056	0.777	608339	30833	45304	2269	10	1.1	98.5	99.5	13.4	13.6	0.998	0.481	0.999499	0.805954	13.61	44.98	1.49	45267	0.1552	0.1826	2832	2336	6	490	17.33	14.87	30.15	28.88	0.004	0.778		F10	CC(N)c1ccc(OCC2CC2)c(F)c1
FAKP_14343_2_001	P 21 21 2	67.429	89.288	44.821	269849	53.809	1.71	1.739	1.71	0.253	2.978	0.264	3.102	0.074	0.862	342119	18808	27600	1465	8.3	1.1	91.9	100	12.4	12.8	0.997	0.565	0.999249	0.849732	16.25	44.82	1.71	27518	0.1973	0.2253	2758	2336	6	416	23.34	21.63	36.63	32.73	0.004	0.68		F10	CC(N)c1ccc(OCC2CC2)c(F)c1
FAKP_14344_0_001	P 21 21 2	68.273	89.886	44.934	275750	54.368	1.742	1.772	1.742	0.282	2.977	0.293	3.086	0.078	0.807	370844	19909	27039	1388	8.5	1.1	93.2	99.9	13.7	14.3	0.996	0.396	0.998997	0.753217	17.08	44.93	1.74	27006	0.1765	0.2016	2760	2336	6	418	22.48	20.69	35.32	32.28	0.004	0.64		F11	FS(=O)(=O)c1ccc(cc1)CCN
FAKP_14344_1_001	P 21 21 2	68.482	90.224	44.947	277715	54.548	1.842	1.874	1.842	0.586	5.221	0.626	5.561	0.217	1.892	158685	10564	19614	1242	6.9	1.1	79.1	99.7	8.1	8.5	0.966	0.316	0.991315	0.692996	13.29	44.95	1.84	19165	0.1937	0.2327	2752	2336	6	410	23.22	21.68	40.87	31.76	0.005	0.598		F11	FS(=O)(=O)c1ccc(cc1)CCN
FAKP_14344_2_001	P 21 21 2	68.316	89.988	44.925	276182	54.412	1.672	1.701	1.672	0.182	2.082	0.193	2.217	0.061	0.747	267851	13153	28025	1534	10.4	1.1	85.5	96.1	9.6	8.6	0.997	0.462	0.999249	0.794991	16.37	44.92	1.67	27931	0.1771	0.2004	2774	2336	6	432	22.33	20.41	37.86	32.48	0.003	0.696		F11	FS(=O)(=O)c1ccc(cc1)CCN
FAKP_14345_0_001	P 21 21 2	68.316	89.866	44.984	276170	54.385	1.417	1.441	1.417	0.178	2.47	0.186	2.579	0.053	0.731	612350	31827	51615	2632	10.7	1.1	96.6	100	11.9	12.1	0.998	0.495	0.999499	0.813761	12.65	44.98	1.42	51542	0.1544	0.1857	2829	2336	6	487	16.52	13.87	29.17	29.09	0.007	0.872		F12	CC(C)NCc1ccc(nc1)N1CCCC1C
FAKP_14345_2_001	P 21 21 2	68.057	89.739	44.904	274245	54.226	1.318	1.341	1.318	0.135	2.444	0.14	2.547	0.039	0.709	811409	41080	65483	3239	12.3	1.1	99.7	99.8	12.4	12.7	0.999	0.566	0.99975	0.850212	12.64	44.9	1.32	65442	0.157	0.1741	2810	2336	6	468	16.45	14.22	30.48	27.42	0.004	0.76		F12	CC(C)NCc1ccc(nc1)N1CCCC1C
FAKP_14346_0_001	P 21 21 2	68.162	89.751	44.919	274797	54.282	1.293	1.316	1.293	0.177	2.579	0.186	2.701	0.056	0.794	703824	37799	65443	3372	8.7	1	94.1	97.6	10.8	11.2	0.998	0.562	0.999499	0.848287	11.87	44.92	1.29	65401	0.1634	0.1814	2856	2336	6	514	15.49	13.02	28.44	26.57	0.005	0.837		G1	COC(=O)c1ccc2nccnc2c1
[truncated: 76 more rows]

[truncated: 1 more sheets: TableS1_source_RT_singlextal]
